# Supplementary material for: Whole Genome Resequencing Reveals Natural Target Site Preferences of Transposable Elements in Drosophila melanogaster
Source: PLoS One. 2012 Feb 9;7(2):e30008. doi: 10.1371/journal.pone.0030008 (PMC3276498; doi:10.1371/journal.pone.0030008)
Supplement: File S1 — 454 TE-genome junction reads. UCSC Browser Extensible Format file with genomic locations of reads spanning TE-flanking genome junctions in strains of Drosophila melanogaster sequenced by the DGRP using 454 platform. The “name” field includes information about the family, order, SRA sample ID (SRS*), SRA run file ID (SRR*), and read ID in the indicated SRR file. Annotations are on are zero-based, half-open coordinate system relative to the Release 5 D. melanogaster genome sequence. (TXT) [file pone.0030008.s003.txt]

track name="454 selected reads" description="454 selected reads" visibility=4 itemRgb="On"
chr2L	16072	16513	1360/TIR/P/SRS003472/SRR034299-SRR034299.993128
chr2L	16072	16322	1360/TIR/P/SRS003472/SRR034302-SRR034302.983888
chr2L	15767	16079	1360/TIR/P/SRS003472/SRR034299-SRR034299.172241
chr2L	15767	16079	1360/TIR/P/SRS003472/SRR034299-SRR034299.354724
chr2L	15599	16079	1360/TIR/P/SRS003472/SRR034300-SRR034300.408688
chr2L	15549	16079	1360/TIR/P/SRS003472/SRR034300-SRR034300.515866
chr2L	61533	61639	mdg1/LTR/Gypsy/SRS003477/SRR034673-SRR034673.947600
chr2L	61533	61704	mdg1/LTR/Gypsy/SRS003477/SRR034676-SRR034676.183452
chr2L	61445	61537	mdg1/LTR/Gypsy/SRS003477/SRR034673-SRR034673.879850
chr2L	114336	114429	mdg3/LTR/Gypsy/SRS003485/SRR034755-SRR034755.473891
chr2L	114336	114567	mdg3/LTR/Gypsy/SRS003485/SRR034757-SRR034757.223990
chr2L	114336	114567	mdg3/LTR/Gypsy/SRS003485/SRR034757-SRR034757.259404
chr2L	114117	114340	mdg3/LTR/Gypsy/SRS003485/SRR034754-SRR034754.397461
chr2L	114040	114340	mdg3/LTR/Gypsy/SRS003485/SRR034754-SRR034754.863500
chr2L	114283	114340	mdg3/LTR/Gypsy/SRS003485/SRR034755-SRR034755.309194
chr2L	114203	114340	mdg3/LTR/Gypsy/SRS003485/SRR034756-SRR034756.640901
chr2L	114184	114340	mdg3/LTR/Gypsy/SRS003485/SRR034756-SRR034756.988612
chr2L	113952	114340	mdg3/LTR/Gypsy/SRS003485/SRR034757-SRR034757.1088748
chr2L	115231	115555	opus/LTR/Gypsy/SRS003492/SRR034264-SRR034264.1089227
chr2L	115231	115583	opus/LTR/Gypsy/SRS003492/SRR034264-SRR034264.689129
chr2L	115231	115577	opus/LTR/Gypsy/SRS003492/SRR034264-SRR034264.888814
chr2L	115231	115404	opus/LTR/Gypsy/SRS003492/SRR034265-SRR034265.1020773
chr2L	115231	115306	opus/LTR/Gypsy/SRS003492/SRR034267-SRR034267.581586
chr2L	115231	115467	opus/LTR/Gypsy/SRS003492/SRR034267-SRR034267.70141
chr2L	115231	115647	opus/LTR/Gypsy/SRS003492/SRR034267-SRR034267.787614
chr2L	115231	115474	opus/LTR/Gypsy/SRS003492/SRR034267-SRR034267.866742
chr2L	115177	115235	opus/LTR/Gypsy/SRS003492/SRR034264-SRR034264.716894
chr2L	114993	115235	opus/LTR/Gypsy/SRS003492/SRR034265-SRR034265.1108210
chr2L	115022	115235	opus/LTR/Gypsy/SRS003492/SRR034265-SRR034265.274207
chr2L	114930	115235	opus/LTR/Gypsy/SRS003492/SRR034265-SRR034265.986008
chr2L	114987	115235	opus/LTR/Gypsy/SRS003492/SRR034266-SRR034266.40309
chr2L	115059	115235	opus/LTR/Gypsy/SRS003492/SRR034267-SRR034267.12759
chr2L	114863	115235	opus/LTR/Gypsy/SRS003492/SRR034267-SRR034267.308868
chr2L	114855	115235	opus/LTR/Gypsy/SRS003492/SRR034267-SRR034267.925893
chr2L	115093	115235	opus/LTR/Gypsy/SRS003492/SRR034268-SRR034268.1006053
chr2L	115046	115235	opus/LTR/Gypsy/SRS003492/SRR034268-SRR034268.525605
chr2L	126788	127030	pogo/TIR/Pogo/SRS004133/SRR034294-SRR034294.621178
chr2L	126788	126833	pogo/TIR/Pogo/SRS004133/SRR034298-SRR034298.607955
chr2L	126585	126790	pogo/TIR/Pogo/SRS004133/SRR034294-SRR034294.977483
chr2L	126710	126790	pogo/TIR/Pogo/SRS004133/SRR034296-SRR034296.1185601
chr2L	126710	126790	pogo/TIR/Pogo/SRS004133/SRR034296-SRR034296.1195112
chr2L	222431	222494	P-element/TIR/P/SRS003490/SRR034802-SRR034802.1184433
chr2L	222431	222636	P-element/TIR/P/SRS003490/SRR034802-SRR034802.435417
chr2L	222431	222827	P-element/TIR/P/SRS003490/SRR034803-SRR034803.224949
chr2L	222431	222555	P-element/TIR/P/SRS003490/SRR034804-SRR034804.1001865
chr2L	222431	222787	P-element/TIR/P/SRS003490/SRR034805-SRR034805.321233
chr2L	222043	222439	P-element/TIR/P/SRS003490/SRR034803-SRR034803.1016645
chr2L	222043	222439	P-element/TIR/P/SRS003490/SRR034803-SRR034803.744494
chr2L	222144	222439	P-element/TIR/P/SRS003490/SRR034804-SRR034804.437778
chr2L	222175	222439	P-element/TIR/P/SRS003490/SRR034805-SRR034805.244623
chr2L	222027	222439	P-element/TIR/P/SRS003490/SRR034805-SRR034805.817689
chr2L	222431	222591	P-element/TIR/P/SRS003477/SRR034674-SRR034674.126732
chr2L	222303	222439	P-element/TIR/P/SRS003477/SRR034674-SRR034674.329504
chr2L	222055	222439	P-element/TIR/P/SRS003477/SRR034676-SRR034676.88114
chr2L	222147	222439	P-element/TIR/P/SRS003477/SRR034677-SRR034677.821143
chr2L	222168	222439	P-element/TIR/P/SRS003477/SRR034677-SRR034677.83224
chr2L	222263	222439	P-element/TIR/P/SRS003477/SRR034678-SRR034678.54723
chr2L	244282	244746	P-element/TIR/P/SRS003470/SRR034269-SRR034269.127183
chr2L	244282	244382	P-element/TIR/P/SRS003470/SRR034269-SRR034269.248844
chr2L	244282	244382	P-element/TIR/P/SRS003470/SRR034269-SRR034269.497256
chr2L	244282	244584	P-element/TIR/P/SRS003470/SRR034269-SRR034269.7074
chr2L	244282	244655	P-element/TIR/P/SRS003470/SRR034269-SRR034269.757118
chr2L	244282	244543	P-element/TIR/P/SRS003470/SRR034269-SRR034269.958403
chr2L	244282	244450	P-element/TIR/P/SRS003470/SRR034270-SRR034270.272050
chr2L	244282	244570	P-element/TIR/P/SRS003470/SRR034270-SRR034270.335240
chr2L	244282	244663	P-element/TIR/P/SRS003470/SRR034271-SRR034271.1179044
chr2L	244282	244627	P-element/TIR/P/SRS003470/SRR034271-SRR034271.201009
chr2L	244282	244552	P-element/TIR/P/SRS003470/SRR034272-SRR034272.615104
chr2L	244282	244355	P-element/TIR/P/SRS003470/SRR034273-SRR034273.368161
chr2L	244282	244655	P-element/TIR/P/SRS003470/SRR034273-SRR034273.442896
chr2L	244282	244359	P-element/TIR/P/SRS003470/SRR034273-SRR034273.546651
chr2L	244282	244561	P-element/TIR/P/SRS003470/SRR034273-SRR034273.930293
chr2L	244249	244290	P-element/TIR/P/SRS003470/SRR034269-SRR034269.424063
chr2L	244028	244290	P-element/TIR/P/SRS003470/SRR034269-SRR034269.882350
chr2L	243859	244290	P-element/TIR/P/SRS003470/SRR034270-SRR034270.259779
chr2L	243805	244290	P-element/TIR/P/SRS003470/SRR034273-SRR034273.691991
chr2L	244034	244290	P-element/TIR/P/SRS003470/SRR034273-SRR034273.753633
chr2L	244061	244290	P-element/TIR/P/SRS003470/SRR034273-SRR034273.764020
chr2L	244027	244290	P-element/TIR/P/SRS003470/SRR034273-SRR034273.850541
chr2L	259038	259174	opus/LTR/Gypsy/SRS004134/SRR035128-SRR035128.140211
chr2L	259038	259174	opus/LTR/Gypsy/SRS004134/SRR035129-SRR035129.322447
chr2L	259038	259241	opus/LTR/Gypsy/SRS004134/SRR035130-SRR035130.93768
chr2L	259038	259206	opus/LTR/Gypsy/SRS004134/SRR035134-SRR035134.24925
chr2L	259038	259203	opus/LTR/Gypsy/SRS004134/SRR035141-SRR035141.143858
chr2L	259038	259148	opus/LTR/Gypsy/SRS004134/SRR035144-SRR035144.13876
chr2L	258887	259042	opus/LTR/Gypsy/SRS004134/SRR035131-SRR035131.148556
chr2L	267516	267567	P-element/TIR/P/SRS003485/SRR034754-SRR034754.360817
chr2L	267516	267791	P-element/TIR/P/SRS003485/SRR034755-SRR034755.1153879
chr2L	267516	267798	P-element/TIR/P/SRS003485/SRR034755-SRR034755.1285880
chr2L	267516	267660	P-element/TIR/P/SRS003485/SRR034755-SRR034755.193220
chr2L	267516	267551	P-element/TIR/P/SRS003485/SRR034755-SRR034755.434225
chr2L	267516	267658	P-element/TIR/P/SRS003485/SRR034755-SRR034755.679460
chr2L	267516	267662	P-element/TIR/P/SRS003485/SRR034756-SRR034756.1148218
chr2L	267516	267842	P-element/TIR/P/SRS003485/SRR034756-SRR034756.1198340
chr2L	267516	267847	P-element/TIR/P/SRS003485/SRR034756-SRR034756.297782
chr2L	267516	267611	P-element/TIR/P/SRS003485/SRR034756-SRR034756.355401
chr2L	267516	267772	P-element/TIR/P/SRS003485/SRR034756-SRR034756.458519
chr2L	267516	267625	P-element/TIR/P/SRS003485/SRR034756-SRR034756.476981
chr2L	267516	267778	P-element/TIR/P/SRS003485/SRR034756-SRR034756.609390
chr2L	267516	267550	P-element/TIR/P/SRS003485/SRR034757-SRR034757.1396112
chr2L	267516	267574	P-element/TIR/P/SRS003485/SRR034757-SRR034757.193714
chr2L	267199	267524	P-element/TIR/P/SRS003485/SRR034754-SRR034754.161881
chr2L	267187	267524	P-element/TIR/P/SRS003485/SRR034754-SRR034754.225707
chr2L	267160	267524	P-element/TIR/P/SRS003485/SRR034754-SRR034754.923636
chr2L	267160	267524	P-element/TIR/P/SRS003485/SRR034754-SRR034754.926015
chr2L	267280	267524	P-element/TIR/P/SRS003485/SRR034755-SRR034755.803205
chr2L	267343	267524	P-element/TIR/P/SRS003485/SRR034755-SRR034755.811336
chr2L	267091	267524	P-element/TIR/P/SRS003485/SRR034756-SRR034756.231143
chr2L	267291	267524	P-element/TIR/P/SRS003485/SRR034756-SRR034756.252113
chr2L	267305	267524	P-element/TIR/P/SRS003485/SRR034756-SRR034756.296697
chr2L	267141	267524	P-element/TIR/P/SRS003485/SRR034756-SRR034756.348718
chr2L	267114	267524	P-element/TIR/P/SRS003485/SRR034757-SRR034757.1315683
chr2L	267132	267524	P-element/TIR/P/SRS003485/SRR034757-SRR034757.1377291
chr2L	267241	267524	P-element/TIR/P/SRS003485/SRR034757-SRR034757.528696
chr2L	309603	309995	Burdock/LTR/Gypsy/SRS003486/SRR034750-SRR034750.1170955
chr2L	309603	309995	Burdock/LTR/Gypsy/SRS003486/SRR034750-SRR034750.1203173
chr2L	309603	309759	Burdock/LTR/Gypsy/SRS003486/SRR034750-SRR034750.449964
chr2L	309603	309674	Burdock/LTR/Gypsy/SRS003486/SRR034750-SRR034750.986776
chr2L	309603	309991	Burdock/LTR/Gypsy/SRS003486/SRR034751-SRR034751.615323
chr2L	309603	309966	Burdock/LTR/Gypsy/SRS003486/SRR034752-SRR034752.1150683
chr2L	309603	309661	Burdock/LTR/Gypsy/SRS003486/SRR034752-SRR034752.784898
chr2L	309603	309917	Burdock/LTR/Gypsy/SRS003486/SRR034753-SRR034753.1309472
chr2L	309603	309911	Burdock/LTR/Gypsy/SRS003486/SRR034753-SRR034753.858271
chr2L	309540	309607	Burdock/LTR/Gypsy/SRS003486/SRR034750-SRR034750.578192
chr2L	309259	309607	Burdock/LTR/Gypsy/SRS003486/SRR034751-SRR034751.339820
chr2L	309171	309607	Burdock/LTR/Gypsy/SRS003486/SRR034752-SRR034752.1232068
chr2L	309118	309607	Burdock/LTR/Gypsy/SRS003486/SRR034752-SRR034752.97264
chr2L	309159	309607	Burdock/LTR/Gypsy/SRS003486/SRR034753-SRR034753.1036402
chr2L	309476	309607	Burdock/LTR/Gypsy/SRS003486/SRR034753-SRR034753.1193455
chr2L	309476	309607	Burdock/LTR/Gypsy/SRS003486/SRR034753-SRR034753.1216516
chr2L	361253	361621	3S18/LTR/Pao/SRS004131/SRR034289-SRR034289.393198
chr2L	361055	361268	3S18/LTR/Pao/SRS004131/SRR034289-SRR034289.731598
chr2L	361055	361268	3S18/LTR/Pao/SRS004131/SRR034291-SRR034291.511989
chr2L	467718	467991	P-element/TIR/P/SRS003473/SRR034304-SRR034304.193507
chr2L	467718	467857	P-element/TIR/P/SRS003473/SRR034304-SRR034304.223973
chr2L	467718	467889	P-element/TIR/P/SRS003473/SRR034304-SRR034304.329375
chr2L	467718	467811	P-element/TIR/P/SRS003473/SRR034304-SRR034304.388828
chr2L	467718	468062	P-element/TIR/P/SRS003473/SRR034304-SRR034304.391506
chr2L	467718	468170	P-element/TIR/P/SRS003473/SRR034306-SRR034306.1020462
chr2L	467718	468079	P-element/TIR/P/SRS003473/SRR034307-SRR034307.537081
chr2L	467718	468008	P-element/TIR/P/SRS003473/SRR034307-SRR034307.82222
chr2L	467718	467990	P-element/TIR/P/SRS003473/SRR034307-SRR034307.870368
chr2L	467718	467972	P-element/TIR/P/SRS003473/SRR034307-SRR034307.951942
chr2L	467718	468102	P-element/TIR/P/SRS003473/SRR034308-SRR034308.1078869
chr2L	467718	468102	P-element/TIR/P/SRS003473/SRR034308-SRR034308.268160
chr2L	467718	467879	P-element/TIR/P/SRS003473/SRR034308-SRR034308.308310
chr2L	467718	467879	P-element/TIR/P/SRS003473/SRR034308-SRR034308.399409
chr2L	467718	468102	P-element/TIR/P/SRS003473/SRR034308-SRR034308.467901
chr2L	467564	467726	P-element/TIR/P/SRS003473/SRR034305-SRR034305.402595
chr2L	467437	467726	P-element/TIR/P/SRS003473/SRR034306-SRR034306.167947
chr2L	467530	467726	P-element/TIR/P/SRS003473/SRR034306-SRR034306.620510
chr2L	467477	467726	P-element/TIR/P/SRS003473/SRR034308-SRR034308.1053433
chr2L	467607	467726	P-element/TIR/P/SRS003473/SRR034308-SRR034308.772449
chr2L	522388	522582	Burdock/LTR/Gypsy/SRS003485/SRR034754-SRR034754.101712
chr2L	522388	522607	Burdock/LTR/Gypsy/SRS003485/SRR034754-SRR034754.1056747
chr2L	522388	522483	Burdock/LTR/Gypsy/SRS003485/SRR034754-SRR034754.286490
chr2L	522388	522486	Burdock/LTR/Gypsy/SRS003485/SRR034754-SRR034754.481244
chr2L	522388	522523	Burdock/LTR/Gypsy/SRS003485/SRR034756-SRR034756.1027942
chr2L	522388	522530	Burdock/LTR/Gypsy/SRS003485/SRR034756-SRR034756.1437648
chr2L	522388	522420	Burdock/LTR/Gypsy/SRS003485/SRR034757-SRR034757.1290971
chr2L	522388	522512	Burdock/LTR/Gypsy/SRS003485/SRR034757-SRR034757.757435
chr2L	522388	522420	Burdock/LTR/Gypsy/SRS003485/SRR034757-SRR034757.944786
chr2L	522179	522390	Burdock/LTR/Gypsy/SRS003485/SRR034755-SRR034755.1041585
chr2L	522357	522390	Burdock/LTR/Gypsy/SRS003485/SRR034755-SRR034755.1147571
chr2L	522357	522390	Burdock/LTR/Gypsy/SRS003485/SRR034755-SRR034755.1207905
chr2L	522239	522390	Burdock/LTR/Gypsy/SRS003485/SRR034755-SRR034755.1371278
chr2L	522179	522390	Burdock/LTR/Gypsy/SRS003485/SRR034755-SRR034755.979363
chr2L	522167	522390	Burdock/LTR/Gypsy/SRS003485/SRR034756-SRR034756.142951
chr2L	522082	522390	Burdock/LTR/Gypsy/SRS003485/SRR034756-SRR034756.415595
chr2L	577027	577202	hobo/TIR/hAT/SRS003483/SRR034745-SRR034745.537775
chr2L	577027	577445	hobo/TIR/hAT/SRS003483/SRR034745-SRR034745.667317
chr2L	577027	577147	hobo/TIR/hAT/SRS003483/SRR034745-SRR034745.721630
chr2L	577027	577147	hobo/TIR/hAT/SRS003483/SRR034745-SRR034745.736976
chr2L	577027	577284	hobo/TIR/hAT/SRS003483/SRR034746-SRR034746.261889
chr2L	577027	577284	hobo/TIR/hAT/SRS003483/SRR034746-SRR034746.382494
chr2L	577027	577377	hobo/TIR/hAT/SRS003483/SRR034746-SRR034746.384205
chr2L	577027	577367	hobo/TIR/hAT/SRS003483/SRR034746-SRR034746.388263
chr2L	577027	577199	hobo/TIR/hAT/SRS003483/SRR034746-SRR034746.498239
chr2L	577027	577284	hobo/TIR/hAT/SRS003483/SRR034746-SRR034746.55840
chr2L	577027	577399	hobo/TIR/hAT/SRS003483/SRR034746-SRR034746.64365
chr2L	577027	577183	hobo/TIR/hAT/SRS003483/SRR034749-SRR034749.135919
chr2L	577027	577423	hobo/TIR/hAT/SRS003483/SRR034749-SRR034749.766660
chr2L	576824	577035	hobo/TIR/hAT/SRS003483/SRR034744-SRR034744.334861
chr2L	576810	577035	hobo/TIR/hAT/SRS003483/SRR034745-SRR034745.392135
chr2L	576957	577035	hobo/TIR/hAT/SRS003483/SRR034745-SRR034745.409230
chr2L	576970	577035	hobo/TIR/hAT/SRS003483/SRR034745-SRR034745.702587
chr2L	576836	577035	hobo/TIR/hAT/SRS003483/SRR034745-SRR034745.921956
chr2L	576806	577035	hobo/TIR/hAT/SRS003483/SRR034746-SRR034746.116697
chr2L	576824	577035	hobo/TIR/hAT/SRS003483/SRR034746-SRR034746.250255
chr2L	576924	577035	hobo/TIR/hAT/SRS003483/SRR034746-SRR034746.494028
chr2L	576924	577035	hobo/TIR/hAT/SRS003483/SRR034746-SRR034746.652037
chr2L	576775	577035	hobo/TIR/hAT/SRS003483/SRR034747-SRR034747.879081
chr2L	576699	577035	hobo/TIR/hAT/SRS003483/SRR034748-SRR034748.188455
chr2L	576641	577035	hobo/TIR/hAT/SRS003483/SRR034748-SRR034748.203376
chr2L	576759	577035	hobo/TIR/hAT/SRS003483/SRR034748-SRR034748.313537
chr2L	576730	577035	hobo/TIR/hAT/SRS003483/SRR034749-SRR034749.588804
chr2L	576592	577035	hobo/TIR/hAT/SRS003483/SRR034749-SRR034749.789754
chr2L	576778	577035	hobo/TIR/hAT/SRS003483/SRR034749-SRR034749.825410
chr2L	780796	781047	Stalker2/LTR/Gypsy/SRS004130/SRR034279-SRR034279.277749
chr2L	780796	781061	Stalker2/LTR/Gypsy/SRS004130/SRR034279-SRR034279.330272
chr2L	780796	781248	Stalker2/LTR/Gypsy/SRS004130/SRR034279-SRR034279.339125
chr2L	780796	781085	Stalker2/LTR/Gypsy/SRS004130/SRR034280-SRR034280.806561
chr2L	780796	780982	Stalker2/LTR/Gypsy/SRS004130/SRR034280-SRR034280.863858
chr2L	780796	780826	Stalker2/LTR/Gypsy/SRS004130/SRR034283-SRR034283.652171
chr2L	780796	780879	Stalker2/LTR/Gypsy/SRS004130/SRR034283-SRR034283.947712
chr2L	780796	780875	Stalker2/LTR/Gypsy/SRS004130/SRR034283-SRR034283.961115
chr2L	780640	780800	Stalker2/LTR/Gypsy/SRS004130/SRR034279-SRR034279.437768
chr2L	780369	780800	Stalker2/LTR/Gypsy/SRS004130/SRR034279-SRR034279.759811
chr2L	780682	780800	Stalker2/LTR/Gypsy/SRS004130/SRR034280-SRR034280.164684
chr2L	780682	780800	Stalker2/LTR/Gypsy/SRS004130/SRR034280-SRR034280.176937
chr2L	780528	780800	Stalker2/LTR/Gypsy/SRS004130/SRR034280-SRR034280.891646
chr2L	780748	780800	Stalker2/LTR/Gypsy/SRS004130/SRR034282-SRR034282.1313096
chr2L	780690	780800	Stalker2/LTR/Gypsy/SRS004130/SRR034282-SRR034282.282774
chr2L	780535	780800	Stalker2/LTR/Gypsy/SRS004130/SRR034282-SRR034282.777546
chr2L	780535	780800	Stalker2/LTR/Gypsy/SRS004130/SRR034282-SRR034282.943506
chr2L	780509	780800	Stalker2/LTR/Gypsy/SRS004130/SRR034283-SRR034283.224896
chr2L	795383	795457	hopper/TIR/Transib/SRS003470/SRR034269-SRR034269.354632
chr2L	795383	795623	hopper/TIR/Transib/SRS003470/SRR034270-SRR034270.114428
chr2L	795383	795547	hopper/TIR/Transib/SRS003470/SRR034271-SRR034271.245926
chr2L	795383	795691	hopper/TIR/Transib/SRS003470/SRR034271-SRR034271.258176
chr2L	795383	795553	hopper/TIR/Transib/SRS003470/SRR034271-SRR034271.307836
chr2L	795383	795547	hopper/TIR/Transib/SRS003470/SRR034271-SRR034271.336090
chr2L	795383	795745	hopper/TIR/Transib/SRS003470/SRR034271-SRR034271.424606
chr2L	795383	795441	hopper/TIR/Transib/SRS003470/SRR034271-SRR034271.789108
chr2L	795134	795388	hopper/TIR/Transib/SRS003470/SRR034271-SRR034271.286777
chr2L	795134	795388	hopper/TIR/Transib/SRS003470/SRR034271-SRR034271.333066
chr2L	795146	795388	hopper/TIR/Transib/SRS003470/SRR034272-SRR034272.522722
chr2L	795201	795388	hopper/TIR/Transib/SRS003470/SRR034273-SRR034273.308492
chr2L	852841	853059	P-element/TIR/P/SRS004125/SRR034253-SRR034253.333744
chr2L	852841	853127	P-element/TIR/P/SRS004125/SRR034254-SRR034254.1125649
chr2L	852841	853052	P-element/TIR/P/SRS004125/SRR034254-SRR034254.265444
chr2L	852841	853059	P-element/TIR/P/SRS004125/SRR034254-SRR034254.552333
chr2L	852841	853111	P-element/TIR/P/SRS004125/SRR034255-SRR034255.535101
chr2L	852841	853139	P-element/TIR/P/SRS004125/SRR034256-SRR034256.738913
chr2L	852841	853040	P-element/TIR/P/SRS004125/SRR034256-SRR034256.744105
chr2L	852841	853000	P-element/TIR/P/SRS004125/SRR034256-SRR034256.786576
chr2L	852738	852849	P-element/TIR/P/SRS004125/SRR034253-SRR034253.1075189
chr2L	852450	852849	P-element/TIR/P/SRS004125/SRR034253-SRR034253.51149
chr2L	852441	852849	P-element/TIR/P/SRS004125/SRR034254-SRR034254.362204
chr2L	852638	852849	P-element/TIR/P/SRS004125/SRR034254-SRR034254.660053
chr2L	852736	852849	P-element/TIR/P/SRS004125/SRR034255-SRR034255.1262781
chr2L	852605	852849	P-element/TIR/P/SRS004125/SRR034255-SRR034255.243968
chr2L	852605	852849	P-element/TIR/P/SRS004125/SRR034255-SRR034255.250708
chr2L	852742	852849	P-element/TIR/P/SRS004125/SRR034256-SRR034256.1145608
chr2L	852470	852849	P-element/TIR/P/SRS004125/SRR034256-SRR034256.138976
chr2L	852668	852849	P-element/TIR/P/SRS004125/SRR034256-SRR034256.439074
chr2L	852503	852849	P-element/TIR/P/SRS004125/SRR034256-SRR034256.460149
chr2L	852458	852849	P-element/TIR/P/SRS004125/SRR034256-SRR034256.491604
chr2L	852457	852849	P-element/TIR/P/SRS004125/SRR034256-SRR034256.589776
chr2L	852518	852849	P-element/TIR/P/SRS004125/SRR034256-SRR034256.67485
chr2L	897374	897596	Stalker2/LTR/Gypsy/SRS003481/SRR034668-SRR034668.121246
chr2L	897374	897599	Stalker2/LTR/Gypsy/SRS003481/SRR034668-SRR034668.183936
chr2L	897374	897632	Stalker2/LTR/Gypsy/SRS003481/SRR034668-SRR034668.274166
chr2L	897374	897559	Stalker2/LTR/Gypsy/SRS003481/SRR034668-SRR034668.371307
chr2L	897374	897600	Stalker2/LTR/Gypsy/SRS003481/SRR034668-SRR034668.97643
chr2L	897374	897534	Stalker2/LTR/Gypsy/SRS003481/SRR034670-SRR034670.1376436
chr2L	897374	897669	Stalker2/LTR/Gypsy/SRS003481/SRR034670-SRR034670.155143
chr2L	897374	897555	Stalker2/LTR/Gypsy/SRS003481/SRR034670-SRR034670.282872
chr2L	897374	897588	Stalker2/LTR/Gypsy/SRS003481/SRR034670-SRR034670.543610
chr2L	897374	897759	Stalker2/LTR/Gypsy/SRS003481/SRR034671-SRR034671.147551
chr2L	897374	897672	Stalker2/LTR/Gypsy/SRS003481/SRR034672-SRR034672.464072
chr2L	897374	897658	Stalker2/LTR/Gypsy/SRS003481/SRR034672-SRR034672.939925
chr2L	897091	897378	Stalker2/LTR/Gypsy/SRS003481/SRR034668-SRR034668.396764
chr2L	896934	897378	Stalker2/LTR/Gypsy/SRS003481/SRR034668-SRR034668.469656
chr2L	897030	897378	Stalker2/LTR/Gypsy/SRS003481/SRR034669-SRR034669.1048787
chr2L	897179	897378	Stalker2/LTR/Gypsy/SRS003481/SRR034669-SRR034669.1130371
chr2L	897282	897378	Stalker2/LTR/Gypsy/SRS003481/SRR034669-SRR034669.1132856
chr2L	897321	897378	Stalker2/LTR/Gypsy/SRS003481/SRR034669-SRR034669.482993
chr2L	897233	897378	Stalker2/LTR/Gypsy/SRS003481/SRR034670-SRR034670.24953
chr2L	897232	897378	Stalker2/LTR/Gypsy/SRS003481/SRR034670-SRR034670.862785
chr2L	897009	897378	Stalker2/LTR/Gypsy/SRS003481/SRR034671-SRR034671.369986
chr2L	897170	897378	Stalker2/LTR/Gypsy/SRS003481/SRR034671-SRR034671.90389
chr2L	897173	897378	Stalker2/LTR/Gypsy/SRS003481/SRR034672-SRR034672.1019322
chr2L	896961	897378	Stalker2/LTR/Gypsy/SRS003481/SRR034672-SRR034672.1029535
chr2L	897224	897378	Stalker2/LTR/Gypsy/SRS003481/SRR034672-SRR034672.1116299
chr2L	897258	897378	Stalker2/LTR/Gypsy/SRS003481/SRR034672-SRR034672.356671
chr2L	903852	904156	1360/TIR/P/SRS003442/SRR034240-SRR034240.418636
chr2L	903852	904068	1360/TIR/P/SRS003442/SRR034240-SRR034240.536552
chr2L	903852	904123	1360/TIR/P/SRS003442/SRR034240-SRR034240.539161
chr2L	903852	904030	1360/TIR/P/SRS003442/SRR034240-SRR034240.613435
chr2L	903852	903978	1360/TIR/P/SRS003442/SRR034241-SRR034241.374718
chr2L	903852	903895	1360/TIR/P/SRS003442/SRR034241-SRR034241.453027
chr2L	903852	904175	1360/TIR/P/SRS003442/SRR034242-SRR034242.76561
chr2L	903852	904039	1360/TIR/P/SRS003442/SRR034243-SRR034243.1082855
chr2L	903852	904276	1360/TIR/P/SRS003442/SRR034243-SRR034243.247850
chr2L	903852	903973	1360/TIR/P/SRS003442/SRR034243-SRR034243.397300
chr2L	903852	903973	1360/TIR/P/SRS003442/SRR034243-SRR034243.845034
chr2L	903648	903859	1360/TIR/P/SRS003442/SRR034239-SRR034239.1182257
chr2L	903363	903859	1360/TIR/P/SRS003442/SRR034239-SRR034239.400640
chr2L	903497	903859	1360/TIR/P/SRS003442/SRR034239-SRR034239.409146
chr2L	903751	903859	1360/TIR/P/SRS003442/SRR034239-SRR034239.60020
chr2L	903535	903859	1360/TIR/P/SRS003442/SRR034242-SRR034242.335938
chr2L	903381	903859	1360/TIR/P/SRS003442/SRR034242-SRR034242.765456
chr2L	917389	917576	Tabor/LTR/Gypsy/SRS003486/SRR034750-SRR034750.1273110
chr2L	917389	917576	Tabor/LTR/Gypsy/SRS003486/SRR034750-SRR034750.972950
chr2L	917389	917747	Tabor/LTR/Gypsy/SRS003486/SRR034751-SRR034751.242280
chr2L	917389	917594	Tabor/LTR/Gypsy/SRS003486/SRR034752-SRR034752.1115625
chr2L	917389	917507	Tabor/LTR/Gypsy/SRS003486/SRR034752-SRR034752.183273
chr2L	917389	917507	Tabor/LTR/Gypsy/SRS003486/SRR034752-SRR034752.232736
chr2L	917389	917507	Tabor/LTR/Gypsy/SRS003486/SRR034752-SRR034752.464849
chr2L	917389	917573	Tabor/LTR/Gypsy/SRS003486/SRR034752-SRR034752.705556
chr2L	917389	917430	Tabor/LTR/Gypsy/SRS003486/SRR034752-SRR034752.740444
chr2L	917204	917393	Tabor/LTR/Gypsy/SRS003486/SRR034751-SRR034751.1043061
chr2L	917196	917393	Tabor/LTR/Gypsy/SRS003486/SRR034751-SRR034751.252975
chr2L	917115	917393	Tabor/LTR/Gypsy/SRS003486/SRR034751-SRR034751.545726
chr2L	917041	917393	Tabor/LTR/Gypsy/SRS003486/SRR034751-SRR034751.567687
chr2L	917284	917393	Tabor/LTR/Gypsy/SRS003486/SRR034751-SRR034751.592053
chr2L	917122	917393	Tabor/LTR/Gypsy/SRS003486/SRR034751-SRR034751.700222
chr2L	917253	917393	Tabor/LTR/Gypsy/SRS003486/SRR034751-SRR034751.889965
chr2L	917239	917393	Tabor/LTR/Gypsy/SRS003486/SRR034751-SRR034751.932290
chr2L	917056	917393	Tabor/LTR/Gypsy/SRS003486/SRR034751-SRR034751.948624
chr2L	917135	917393	Tabor/LTR/Gypsy/SRS003486/SRR034752-SRR034752.403300
chr2L	917102	917393	Tabor/LTR/Gypsy/SRS003486/SRR034752-SRR034752.59837
chr2L	917034	917393	Tabor/LTR/Gypsy/SRS003486/SRR034752-SRR034752.790760
chr2L	917338	917393	Tabor/LTR/Gypsy/SRS003486/SRR034753-SRR034753.1195966
chr2L	917283	917393	Tabor/LTR/Gypsy/SRS003486/SRR034753-SRR034753.481317
chr2L	917231	917393	Tabor/LTR/Gypsy/SRS003486/SRR034753-SRR034753.492156
chr2L	917338	917393	Tabor/LTR/Gypsy/SRS003486/SRR034753-SRR034753.977405
chr2L	1046071	1046226	mdg1/LTR/Gypsy/SRS003481/SRR034668-SRR034668.381246
chr2L	1046071	1046213	mdg1/LTR/Gypsy/SRS003481/SRR034671-SRR034671.1253137
chr2L	1046071	1046376	mdg1/LTR/Gypsy/SRS003481/SRR034672-SRR034672.859133
chr2L	1046071	1046251	mdg1/LTR/Gypsy/SRS003481/SRR034672-SRR034672.943231
chr2L	1045751	1046075	mdg1/LTR/Gypsy/SRS003481/SRR034669-SRR034669.1159826
chr2L	1046025	1046075	mdg1/LTR/Gypsy/SRS003481/SRR034669-SRR034669.362541
chr2L	1089713	1089793	hopper/TIR/Transib/SRS003476/SRR034504-SRR034504.220976
chr2L	1089713	1089749	hopper/TIR/Transib/SRS003476/SRR034504-SRR034504.961034
chr2L	1089713	1089837	hopper/TIR/Transib/SRS003476/SRR034506-SRR034506.318770
chr2L	1089713	1089815	hopper/TIR/Transib/SRS003476/SRR034508-SRR034508.565408
chr2L	1089292	1089718	hopper/TIR/Transib/SRS003476/SRR034506-SRR034506.24703
chr2L	1089525	1089718	hopper/TIR/Transib/SRS003476/SRR034507-SRR034507.845358
chr2L	1090964	1091032	mdg1/LTR/Gypsy/SRS003468/SRR034259-SRR034259.1274456
chr2L	1090964	1091226	mdg1/LTR/Gypsy/SRS003468/SRR034260-SRR034260.58646
chr2L	1090964	1091124	mdg1/LTR/Gypsy/SRS003468/SRR034261-SRR034261.523449
chr2L	1090964	1091226	mdg1/LTR/Gypsy/SRS003468/SRR034263-SRR034263.829039
chr2L	1090859	1090968	mdg1/LTR/Gypsy/SRS003468/SRR034260-SRR034260.520538
chr2L	1090543	1090968	mdg1/LTR/Gypsy/SRS003468/SRR034260-SRR034260.562993
chr2L	1090551	1090968	mdg1/LTR/Gypsy/SRS003468/SRR034261-SRR034261.239361
chr2L	1090832	1090968	mdg1/LTR/Gypsy/SRS003468/SRR034261-SRR034261.403482
chr2L	1090860	1090968	mdg1/LTR/Gypsy/SRS003468/SRR034262-SRR034262.203107
chr2L	1090848	1090968	mdg1/LTR/Gypsy/SRS003468/SRR034262-SRR034262.339834
chr2L	1090591	1090968	mdg1/LTR/Gypsy/SRS003468/SRR034262-SRR034262.619731
chr2L	1090592	1090968	mdg1/LTR/Gypsy/SRS003468/SRR034262-SRR034262.639100
chr2L	1167199	1167294	opus/LTR/Gypsy/SRS003485/SRR034754-SRR034754.1011063
chr2L	1167199	1167513	opus/LTR/Gypsy/SRS003485/SRR034754-SRR034754.1121780
chr2L	1167199	1167432	opus/LTR/Gypsy/SRS003485/SRR034754-SRR034754.1239620
chr2L	1167199	1167274	opus/LTR/Gypsy/SRS003485/SRR034754-SRR034754.32197
chr2L	1167199	1167563	opus/LTR/Gypsy/SRS003485/SRR034755-SRR034755.1112663
chr2L	1167199	1167645	opus/LTR/Gypsy/SRS003485/SRR034755-SRR034755.1295673
chr2L	1167199	1167374	opus/LTR/Gypsy/SRS003485/SRR034755-SRR034755.223039
chr2L	1167199	1167240	opus/LTR/Gypsy/SRS003485/SRR034755-SRR034755.668747
chr2L	1167199	1167607	opus/LTR/Gypsy/SRS003485/SRR034755-SRR034755.866919
chr2L	1167199	1167571	opus/LTR/Gypsy/SRS003485/SRR034755-SRR034755.953981
chr2L	1167199	1167598	opus/LTR/Gypsy/SRS003485/SRR034756-SRR034756.1019460
chr2L	1167199	1167350	opus/LTR/Gypsy/SRS003485/SRR034756-SRR034756.1110998
chr2L	1167199	1167461	opus/LTR/Gypsy/SRS003485/SRR034756-SRR034756.127198
chr2L	1167199	1167260	opus/LTR/Gypsy/SRS003485/SRR034756-SRR034756.1328380
chr2L	1167199	1167288	opus/LTR/Gypsy/SRS003485/SRR034756-SRR034756.621250
chr2L	1167199	1167453	opus/LTR/Gypsy/SRS003485/SRR034756-SRR034756.682701
chr2L	1167199	1167494	opus/LTR/Gypsy/SRS003485/SRR034757-SRR034757.1010714
chr2L	1167199	1167400	opus/LTR/Gypsy/SRS003485/SRR034757-SRR034757.108550
chr2L	1167199	1167414	opus/LTR/Gypsy/SRS003485/SRR034757-SRR034757.136437
chr2L	1167199	1167343	opus/LTR/Gypsy/SRS003485/SRR034757-SRR034757.22401
chr2L	1167066	1167203	opus/LTR/Gypsy/SRS003485/SRR034754-SRR034754.1061784
chr2L	1167151	1167203	opus/LTR/Gypsy/SRS003485/SRR034754-SRR034754.301621
chr2L	1166948	1167203	opus/LTR/Gypsy/SRS003485/SRR034755-SRR034755.185977
chr2L	1166914	1167203	opus/LTR/Gypsy/SRS003485/SRR034755-SRR034755.33276
chr2L	1166911	1167203	opus/LTR/Gypsy/SRS003485/SRR034756-SRR034756.178027
chr2L	1167091	1167203	opus/LTR/Gypsy/SRS003485/SRR034756-SRR034756.620750
chr2L	1166827	1167203	opus/LTR/Gypsy/SRS003485/SRR034756-SRR034756.75781
chr2L	1166768	1167203	opus/LTR/Gypsy/SRS003485/SRR034757-SRR034757.1027486
chr2L	1166868	1167203	opus/LTR/Gypsy/SRS003485/SRR034757-SRR034757.1370340
chr2L	1167140	1167203	opus/LTR/Gypsy/SRS003485/SRR034757-SRR034757.327148
chr2L	1216566	1216735	mdg1/LTR/Gypsy/SRS003478/SRR034536-SRR034536.1004045
chr2L	1216566	1216633	mdg1/LTR/Gypsy/SRS003478/SRR034536-SRR034536.494314
chr2L	1216566	1216937	mdg1/LTR/Gypsy/SRS003478/SRR034537-SRR034537.531958
chr2L	1216566	1216798	mdg1/LTR/Gypsy/SRS003478/SRR034538-SRR034538.118976
chr2L	1216566	1216957	mdg1/LTR/Gypsy/SRS003478/SRR034538-SRR034538.167084
chr2L	1216566	1216807	mdg1/LTR/Gypsy/SRS003478/SRR034538-SRR034538.199769
chr2L	1216566	1216679	mdg1/LTR/Gypsy/SRS003478/SRR034539-SRR034539.7284
chr2L	1216566	1216878	mdg1/LTR/Gypsy/SRS003478/SRR034540-SRR034540.1144933
chr2L	1216566	1216985	mdg1/LTR/Gypsy/SRS003478/SRR034540-SRR034540.780711
chr2L	1216360	1216570	mdg1/LTR/Gypsy/SRS003478/SRR034536-SRR034536.1149082
chr2L	1216422	1216570	mdg1/LTR/Gypsy/SRS003478/SRR034536-SRR034536.238301
chr2L	1216250	1216570	mdg1/LTR/Gypsy/SRS003478/SRR034536-SRR034536.98706
chr2L	1216183	1216570	mdg1/LTR/Gypsy/SRS003478/SRR034538-SRR034538.1192662
chr2L	1216423	1216570	mdg1/LTR/Gypsy/SRS003478/SRR034538-SRR034538.226823
chr2L	1216169	1216570	mdg1/LTR/Gypsy/SRS003478/SRR034538-SRR034538.549412
chr2L	1216362	1216570	mdg1/LTR/Gypsy/SRS003478/SRR034538-SRR034538.884218
chr2L	1216529	1216570	mdg1/LTR/Gypsy/SRS003478/SRR034539-SRR034539.914376
chr2L	1216902	1216935	mdg1/LTR/Gypsy/SRS003467/SRR034249-SRR034249.963789
chr2L	1216902	1217142	mdg1/LTR/Gypsy/SRS003467/SRR034250-SRR034250.1078426
chr2L	1216902	1217140	mdg1/LTR/Gypsy/SRS003467/SRR034250-SRR034250.894239
chr2L	1216902	1216936	mdg1/LTR/Gypsy/SRS003467/SRR034250-SRR034250.954645
chr2L	1216902	1217254	mdg1/LTR/Gypsy/SRS003467/SRR034251-SRR034251.379191
chr2L	1216902	1216935	mdg1/LTR/Gypsy/SRS003467/SRR034251-SRR034251.609205
chr2L	1216902	1217020	mdg1/LTR/Gypsy/SRS003467/SRR034252-SRR034252.145847
chr2L	1216902	1217055	mdg1/LTR/Gypsy/SRS003467/SRR034252-SRR034252.547986
chr2L	1216902	1217178	mdg1/LTR/Gypsy/SRS003467/SRR034252-SRR034252.935894
chr2L	1216829	1216906	mdg1/LTR/Gypsy/SRS003467/SRR034249-SRR034249.1065397
chr2L	1216510	1216906	mdg1/LTR/Gypsy/SRS003467/SRR034249-SRR034249.1085570
chr2L	1216510	1216906	mdg1/LTR/Gypsy/SRS003467/SRR034249-SRR034249.1085632
chr2L	1216829	1216906	mdg1/LTR/Gypsy/SRS003467/SRR034249-SRR034249.1109513
chr2L	1216600	1216906	mdg1/LTR/Gypsy/SRS003467/SRR034249-SRR034249.133712
chr2L	1216510	1216906	mdg1/LTR/Gypsy/SRS003467/SRR034249-SRR034249.910255
chr2L	1216680	1216906	mdg1/LTR/Gypsy/SRS003467/SRR034249-SRR034249.960944
chr2L	1216817	1216906	mdg1/LTR/Gypsy/SRS003467/SRR034250-SRR034250.1094278
chr2L	1216861	1216906	mdg1/LTR/Gypsy/SRS003467/SRR034250-SRR034250.52682
chr2L	1216620	1216906	mdg1/LTR/Gypsy/SRS003467/SRR034251-SRR034251.220355
chr2L	1216702	1216906	mdg1/LTR/Gypsy/SRS003467/SRR034251-SRR034251.697695
chr2L	1216714	1216906	mdg1/LTR/Gypsy/SRS003467/SRR034251-SRR034251.831621
chr2L	1234670	1234953	Tabor/LTR/Gypsy/SRS003468/SRR034259-SRR034259.313502
chr2L	1234670	1234716	Tabor/LTR/Gypsy/SRS003468/SRR034259-SRR034259.598773
chr2L	1234670	1235017	Tabor/LTR/Gypsy/SRS003468/SRR034260-SRR034260.325547
chr2L	1234670	1234839	Tabor/LTR/Gypsy/SRS003468/SRR034260-SRR034260.407067
chr2L	1234670	1234908	Tabor/LTR/Gypsy/SRS003468/SRR034260-SRR034260.66565
chr2L	1234670	1235123	Tabor/LTR/Gypsy/SRS003468/SRR034261-SRR034261.682722
chr2L	1234670	1235094	Tabor/LTR/Gypsy/SRS003468/SRR034261-SRR034261.791880
chr2L	1234670	1234861	Tabor/LTR/Gypsy/SRS003468/SRR034263-SRR034263.1117870
chr2L	1234670	1234716	Tabor/LTR/Gypsy/SRS003468/SRR034263-SRR034263.770863
chr2L	1234670	1235146	Tabor/LTR/Gypsy/SRS003468/SRR034263-SRR034263.929800
chr2L	1234622	1234673	Tabor/LTR/Gypsy/SRS003468/SRR034259-SRR034259.781032
chr2L	1339580	1339852	mdg1/LTR/Gypsy/SRS003485/SRR034754-SRR034754.1024666
chr2L	1339580	1339826	mdg1/LTR/Gypsy/SRS003485/SRR034754-SRR034754.1030075
chr2L	1339580	1339826	mdg1/LTR/Gypsy/SRS003485/SRR034754-SRR034754.1080584
chr2L	1339580	1339635	mdg1/LTR/Gypsy/SRS003485/SRR034754-SRR034754.118170
chr2L	1339580	1339799	mdg1/LTR/Gypsy/SRS003485/SRR034754-SRR034754.173187
chr2L	1339580	1339707	mdg1/LTR/Gypsy/SRS003485/SRR034754-SRR034754.221942
chr2L	1339580	1339705	mdg1/LTR/Gypsy/SRS003485/SRR034754-SRR034754.367191
chr2L	1339580	1339635	mdg1/LTR/Gypsy/SRS003485/SRR034754-SRR034754.397058
chr2L	1339580	1339660	mdg1/LTR/Gypsy/SRS003485/SRR034754-SRR034754.428243
chr2L	1339580	1339778	mdg1/LTR/Gypsy/SRS003485/SRR034754-SRR034754.486578
chr2L	1339580	1339716	mdg1/LTR/Gypsy/SRS003485/SRR034754-SRR034754.625001
chr2L	1339580	1339718	mdg1/LTR/Gypsy/SRS003485/SRR034754-SRR034754.625653
chr2L	1339580	1340013	mdg1/LTR/Gypsy/SRS003485/SRR034756-SRR034756.528001
chr2L	1339522	1339584	mdg1/LTR/Gypsy/SRS003485/SRR034756-SRR034756.1129096
chr2L	1339520	1339584	mdg1/LTR/Gypsy/SRS003485/SRR034756-SRR034756.53275
chr2L	1339510	1339584	mdg1/LTR/Gypsy/SRS003485/SRR034757-SRR034757.46352
chr2L	1339536	1339584	mdg1/LTR/Gypsy/SRS003485/SRR034757-SRR034757.910092
chr2L	1342711	1343051	Burdock/LTR/Gypsy/SRS004133/SRR034294-SRR034294.722102
chr2L	1342711	1343051	Burdock/LTR/Gypsy/SRS004133/SRR034294-SRR034294.827575
chr2L	1342711	1342980	Burdock/LTR/Gypsy/SRS004133/SRR034296-SRR034296.248063
chr2L	1342711	1342980	Burdock/LTR/Gypsy/SRS004133/SRR034296-SRR034296.466022
chr2L	1342711	1342980	Burdock/LTR/Gypsy/SRS004133/SRR034296-SRR034296.511993
chr2L	1342711	1342822	Burdock/LTR/Gypsy/SRS004133/SRR034296-SRR034296.895172
chr2L	1342711	1342788	Burdock/LTR/Gypsy/SRS004133/SRR034297-SRR034297.1211188
chr2L	1342711	1342757	Burdock/LTR/Gypsy/SRS004133/SRR034297-SRR034297.773547
chr2L	1342711	1342972	Burdock/LTR/Gypsy/SRS004133/SRR034297-SRR034297.78325
chr2L	1342711	1342805	Burdock/LTR/Gypsy/SRS004133/SRR034298-SRR034298.160080
chr2L	1342711	1342931	Burdock/LTR/Gypsy/SRS004133/SRR034298-SRR034298.367399
chr2L	1342711	1342980	Burdock/LTR/Gypsy/SRS004133/SRR034298-SRR034298.444465
chr2L	1342711	1342980	Burdock/LTR/Gypsy/SRS004133/SRR034298-SRR034298.550043
chr2L	1342711	1342805	Burdock/LTR/Gypsy/SRS004133/SRR034298-SRR034298.59594
chr2L	1342513	1342715	Burdock/LTR/Gypsy/SRS004133/SRR034295-SRR034295.156893
chr2L	1342267	1342715	Burdock/LTR/Gypsy/SRS004133/SRR034295-SRR034295.330599
chr2L	1342513	1342715	Burdock/LTR/Gypsy/SRS004133/SRR034295-SRR034295.403983
chr2L	1342650	1342715	Burdock/LTR/Gypsy/SRS004133/SRR034298-SRR034298.120235
chr2L	1448641	1448765	opus/LTR/Gypsy/SRS003467/SRR035057-SRR035057.158475
chr2L	1448641	1448714	opus/LTR/Gypsy/SRS003467/SRR035061-SRR035061.130086
chr2L	1448641	1448755	opus/LTR/Gypsy/SRS003467/SRR035063-SRR035063.263774
chr2L	1448641	1448700	opus/LTR/Gypsy/SRS003467/SRR035064-SRR035064.286937
chr2L	1448641	1448786	opus/LTR/Gypsy/SRS003467/SRR035065-SRR035065.449264
chr2L	1448641	1448776	opus/LTR/Gypsy/SRS003467/SRR035067-SRR035067.11469
chr2L	1448641	1448717	opus/LTR/Gypsy/SRS003467/SRR035067-SRR035067.173766
chr2L	1448641	1448715	opus/LTR/Gypsy/SRS003467/SRR035071-SRR035071.167315
chr2L	1448641	1448715	opus/LTR/Gypsy/SRS003467/SRR035071-SRR035071.68015
chr2L	1448641	1448767	opus/LTR/Gypsy/SRS003467/SRR035075-SRR035075.483397
chr2L	1448641	1448743	opus/LTR/Gypsy/SRS003467/SRR035076-SRR035076.40537
chr2L	1448597	1448645	opus/LTR/Gypsy/SRS003467/SRR035058-SRR035058.160881
chr2L	1448519	1448645	opus/LTR/Gypsy/SRS003467/SRR035058-SRR035058.171851
chr2L	1448561	1448645	opus/LTR/Gypsy/SRS003467/SRR035061-SRR035061.134748
chr2L	1448485	1448645	opus/LTR/Gypsy/SRS003467/SRR035063-SRR035063.63151
chr2L	1448565	1448645	opus/LTR/Gypsy/SRS003467/SRR035065-SRR035065.174000
chr2L	1448534	1448645	opus/LTR/Gypsy/SRS003467/SRR035071-SRR035071.367182
chr2L	1448571	1448645	opus/LTR/Gypsy/SRS003467/SRR035074-SRR035074.307860
chr2L	1448613	1448645	opus/LTR/Gypsy/SRS003467/SRR035074-SRR035074.78297
chr2L	1448571	1448645	opus/LTR/Gypsy/SRS003467/SRR035077-SRR035077.101736
chr2L	1448571	1448645	opus/LTR/Gypsy/SRS003467/SRR035077-SRR035077.132929
chr2L	1448571	1448645	opus/LTR/Gypsy/SRS003467/SRR035077-SRR035077.270608
chr2L	1448571	1448645	opus/LTR/Gypsy/SRS003467/SRR035077-SRR035077.42400
chr2L	1448571	1448645	opus/LTR/Gypsy/SRS003467/SRR035077-SRR035077.78037
chr2L	1448571	1448645	opus/LTR/Gypsy/SRS003467/SRR035077-SRR035077.78771
chr2L	1448571	1448645	opus/LTR/Gypsy/SRS003467/SRR035077-SRR035077.84715
chr2L	1475046	1475149	HMS-Beagle/LTR/Gypsy/SRS003467/SRR035057-SRR035057.362528
chr2L	1475046	1475149	HMS-Beagle/LTR/Gypsy/SRS003467/SRR035057-SRR035057.367607
chr2L	1475046	1475149	HMS-Beagle/LTR/Gypsy/SRS003467/SRR035057-SRR035057.382445
chr2L	1475046	1475147	HMS-Beagle/LTR/Gypsy/SRS003467/SRR035057-SRR035057.450169
chr2L	1475046	1475184	HMS-Beagle/LTR/Gypsy/SRS003467/SRR035057-SRR035057.49688
chr2L	1475046	1475204	HMS-Beagle/LTR/Gypsy/SRS003467/SRR035059-SRR035059.377005
chr2L	1475046	1475184	HMS-Beagle/LTR/Gypsy/SRS003467/SRR035061-SRR035061.188263
chr2L	1475046	1475192	HMS-Beagle/LTR/Gypsy/SRS003467/SRR035065-SRR035065.340043
chr2L	1475046	1475230	HMS-Beagle/LTR/Gypsy/SRS003467/SRR035067-SRR035067.422921
chr2L	1475046	1475199	HMS-Beagle/LTR/Gypsy/SRS003467/SRR035069-SRR035069.106530
chr2L	1475046	1475177	HMS-Beagle/LTR/Gypsy/SRS003467/SRR035071-SRR035071.221152
chr2L	1475046	1475182	HMS-Beagle/LTR/Gypsy/SRS003467/SRR035076-SRR035076.327020
chr2L	1474998	1475050	HMS-Beagle/LTR/Gypsy/SRS003467/SRR035062-SRR035062.347565
chr2L	1474965	1475050	HMS-Beagle/LTR/Gypsy/SRS003467/SRR035064-SRR035064.422859
chr2L	1474956	1475050	HMS-Beagle/LTR/Gypsy/SRS003467/SRR035065-SRR035065.102840
chr2L	1474892	1475050	HMS-Beagle/LTR/Gypsy/SRS003467/SRR035069-SRR035069.212994
chr2L	1474888	1475050	HMS-Beagle/LTR/Gypsy/SRS003467/SRR035073-SRR035073.32397
chr2L	1512585	1512898	roo/LTR/Pao/SRS003481/SRR034669-SRR034669.581308
chr2L	1512219	1512590	roo/LTR/Pao/SRS003481/SRR034669-SRR034669.465991
chr2L	1512368	1512590	roo/LTR/Pao/SRS003481/SRR034669-SRR034669.638296
chr2L	1512194	1512590	roo/LTR/Pao/SRS003481/SRR034671-SRR034671.1108259
chr2L	1512280	1512590	roo/LTR/Pao/SRS003481/SRR034671-SRR034671.1220108
chr2L	1523546	1523609	Tabor/LTR/Gypsy/SRS003489/SRR034775-SRR034775.1074624
chr2L	1523546	1523659	Tabor/LTR/Gypsy/SRS003489/SRR034775-SRR034775.232297
chr2L	1523546	1523579	Tabor/LTR/Gypsy/SRS003489/SRR034775-SRR034775.357235
chr2L	1523546	1523579	Tabor/LTR/Gypsy/SRS003489/SRR034775-SRR034775.395680
chr2L	1523546	1524006	Tabor/LTR/Gypsy/SRS003489/SRR034777-SRR034777.100224
chr2L	1523546	1523757	Tabor/LTR/Gypsy/SRS003489/SRR034777-SRR034777.1132527
chr2L	1523546	1523699	Tabor/LTR/Gypsy/SRS003489/SRR034777-SRR034777.1199298
chr2L	1523546	1523779	Tabor/LTR/Gypsy/SRS003489/SRR034778-SRR034778.1023242
chr2L	1523546	1523600	Tabor/LTR/Gypsy/SRS003489/SRR034778-SRR034778.1381899
chr2L	1523546	1523665	Tabor/LTR/Gypsy/SRS003489/SRR034778-SRR034778.217369
chr2L	1523546	1523716	Tabor/LTR/Gypsy/SRS003489/SRR034778-SRR034778.519769
chr2L	1523546	1523887	Tabor/LTR/Gypsy/SRS003489/SRR034778-SRR034778.520166
chr2L	1523369	1523550	Tabor/LTR/Gypsy/SRS003489/SRR034775-SRR034775.183871
chr2L	1523369	1523550	Tabor/LTR/Gypsy/SRS003489/SRR034775-SRR034775.334205
chr2L	1523369	1523550	Tabor/LTR/Gypsy/SRS003489/SRR034775-SRR034775.412585
chr2L	1523347	1523550	Tabor/LTR/Gypsy/SRS003489/SRR034775-SRR034775.799951
chr2L	1523325	1523550	Tabor/LTR/Gypsy/SRS003489/SRR034776-SRR034776.566515
chr2L	1523306	1523550	Tabor/LTR/Gypsy/SRS003489/SRR034776-SRR034776.802749
chr2L	1523146	1523550	Tabor/LTR/Gypsy/SRS003489/SRR034778-SRR034778.157097
chr2L	1541723	1541839	hobo/TIR/hAT/SRS003481/SRR034668-SRR034668.210523
chr2L	1541723	1542055	hobo/TIR/hAT/SRS003481/SRR034668-SRR034668.424269
chr2L	1541723	1542148	hobo/TIR/hAT/SRS003481/SRR034668-SRR034668.614810
chr2L	1541723	1541891	hobo/TIR/hAT/SRS003481/SRR034669-SRR034669.225581
chr2L	1541723	1542234	hobo/TIR/hAT/SRS003481/SRR034669-SRR034669.934435
chr2L	1541723	1542041	hobo/TIR/hAT/SRS003481/SRR034670-SRR034670.301159
chr2L	1541723	1541763	hobo/TIR/hAT/SRS003481/SRR034670-SRR034670.406224
chr2L	1541723	1541923	hobo/TIR/hAT/SRS003481/SRR034670-SRR034670.647576
chr2L	1541723	1541763	hobo/TIR/hAT/SRS003481/SRR034671-SRR034671.189845
chr2L	1541723	1542008	hobo/TIR/hAT/SRS003481/SRR034671-SRR034671.30692
chr2L	1541723	1542046	hobo/TIR/hAT/SRS003481/SRR034672-SRR034672.293354
chr2L	1541723	1541898	hobo/TIR/hAT/SRS003481/SRR034672-SRR034672.43774
chr2L	1541454	1541731	hobo/TIR/hAT/SRS003481/SRR034668-SRR034668.189069
chr2L	1541557	1541731	hobo/TIR/hAT/SRS003481/SRR034668-SRR034668.415980
chr2L	1541511	1541731	hobo/TIR/hAT/SRS003481/SRR034668-SRR034668.458031
chr2L	1541250	1541731	hobo/TIR/hAT/SRS003481/SRR034669-SRR034669.163692
chr2L	1541561	1541731	hobo/TIR/hAT/SRS003481/SRR034669-SRR034669.486816
chr2L	1541285	1541731	hobo/TIR/hAT/SRS003481/SRR034669-SRR034669.546598
chr2L	1541339	1541731	hobo/TIR/hAT/SRS003481/SRR034671-SRR034671.1167565
chr2L	1541276	1541731	hobo/TIR/hAT/SRS003481/SRR034671-SRR034671.311883
chr2L	1541537	1541731	hobo/TIR/hAT/SRS003481/SRR034671-SRR034671.344516
chr2L	1541572	1541731	hobo/TIR/hAT/SRS003481/SRR034672-SRR034672.1266672
chr2L	1541383	1541731	hobo/TIR/hAT/SRS003481/SRR034672-SRR034672.301700
chr2L	1628382	1628431	412/LTR/Gypsy/SRS004134/SRR035135-SRR035135.263692
chr2L	1628382	1628436	412/LTR/Gypsy/SRS004134/SRR035138-SRR035138.367794
chr2L	1628382	1628472	412/LTR/Gypsy/SRS004134/SRR035139-SRR035139.512671
chr2L	1628382	1628525	412/LTR/Gypsy/SRS004134/SRR035139-SRR035139.540921
chr2L	1628382	1628524	412/LTR/Gypsy/SRS004134/SRR035140-SRR035140.368505
chr2L	1628382	1628622	412/LTR/Gypsy/SRS004134/SRR035145-SRR035145.428239
chr2L	1628260	1628386	412/LTR/Gypsy/SRS004134/SRR035132-SRR035132.175688
chr2L	1628260	1628386	412/LTR/Gypsy/SRS004134/SRR035132-SRR035132.228926
chr2L	1628266	1628386	412/LTR/Gypsy/SRS004134/SRR035132-SRR035132.472869
chr2L	1628211	1628386	412/LTR/Gypsy/SRS004134/SRR035139-SRR035139.343737
chr2L	1628268	1628386	412/LTR/Gypsy/SRS004134/SRR035142-SRR035142.432451
chr2L	1628225	1628386	412/LTR/Gypsy/SRS004134/SRR035144-SRR035144.188927
chr2L	1628175	1628386	412/LTR/Gypsy/SRS004134/SRR035145-SRR035145.420208
chr2L	1782776	1782971	roo/LTR/Pao/SRS003486/SRR034752-SRR034752.478412
chr2L	1782462	1782781	roo/LTR/Pao/SRS003486/SRR034750-SRR034750.783763
chr2L	1782356	1782781	roo/LTR/Pao/SRS003486/SRR034752-SRR034752.1061265
chr2L	1782555	1782781	roo/LTR/Pao/SRS003486/SRR034753-SRR034753.131044
chr2L	1782481	1782781	roo/LTR/Pao/SRS003486/SRR034753-SRR034753.807109
chr2L	1786336	1786486	copia/LTR/Copia/SRS003489/SRR034777-SRR034777.883296
chr2L	1786166	1786341	copia/LTR/Copia/SRS003489/SRR034777-SRR034777.1285649
chr2L	1786847	1787343	roo/LTR/Pao/SRS003479/SRR035234-SRR035234.550767
chr2L	1786847	1787344	roo/LTR/Pao/SRS003479/SRR035236-SRR035236.224676
chr2L	1786385	1786852	roo/LTR/Pao/SRS003479/SRR035233-SRR035233.1048766
chr2L	1786531	1786852	roo/LTR/Pao/SRS003479/SRR035233-SRR035233.1083186
chr2L	1786510	1786852	roo/LTR/Pao/SRS003479/SRR035233-SRR035233.174734
chr2L	1786510	1786852	roo/LTR/Pao/SRS003479/SRR035233-SRR035233.185705
chr2L	1786482	1786852	roo/LTR/Pao/SRS003479/SRR035233-SRR035233.509256
chr2L	1786411	1786852	roo/LTR/Pao/SRS003479/SRR035234-SRR035234.359236
chr2L	1786625	1786852	roo/LTR/Pao/SRS003479/SRR035234-SRR035234.848567
chr2L	1786408	1786852	roo/LTR/Pao/SRS003479/SRR035234-SRR035234.968038
chr2L	1786531	1786852	roo/LTR/Pao/SRS003479/SRR035235-SRR035235.714074
chr2L	1786531	1786852	roo/LTR/Pao/SRS003479/SRR035235-SRR035235.991540
chr2L	1786501	1786852	roo/LTR/Pao/SRS003479/SRR035236-SRR035236.1198640
chr2L	1786467	1786852	roo/LTR/Pao/SRS003479/SRR035236-SRR035236.456838
chr2L	1827349	1827672	Transpac/LTR/Gypsy/SRS010082/SRR034841-SRR034841.1176258
chr2L	1827349	1827617	Transpac/LTR/Gypsy/SRS010082/SRR034841-SRR034841.577524
chr2L	1827349	1827510	Transpac/LTR/Gypsy/SRS010082/SRR034842-SRR034842.219489
chr2L	1827349	1827438	Transpac/LTR/Gypsy/SRS010082/SRR034844-SRR034844.1111227
chr2L	1827349	1827545	Transpac/LTR/Gypsy/SRS010082/SRR034844-SRR034844.1429626
chr2L	1827349	1827604	Transpac/LTR/Gypsy/SRS010082/SRR034844-SRR034844.26533
chr2L	1827349	1827604	Transpac/LTR/Gypsy/SRS010082/SRR034844-SRR034844.454093
chr2L	1827349	1827540	Transpac/LTR/Gypsy/SRS010082/SRR034845-SRR034845.244169
chr2L	1827349	1827550	Transpac/LTR/Gypsy/SRS010082/SRR034845-SRR034845.446692
chr2L	1827004	1827353	Transpac/LTR/Gypsy/SRS010082/SRR034841-SRR034841.1135600
chr2L	1827213	1827353	Transpac/LTR/Gypsy/SRS010082/SRR034841-SRR034841.267683
chr2L	1827002	1827353	Transpac/LTR/Gypsy/SRS010082/SRR034841-SRR034841.510004
chr2L	1827048	1827353	Transpac/LTR/Gypsy/SRS010082/SRR034841-SRR034841.599563
chr2L	1826956	1827353	Transpac/LTR/Gypsy/SRS010082/SRR034842-SRR034842.473244
chr2L	1826896	1827353	Transpac/LTR/Gypsy/SRS010082/SRR034842-SRR034842.736844
chr2L	1827048	1827353	Transpac/LTR/Gypsy/SRS010082/SRR034842-SRR034842.872926
chr2L	1827230	1827353	Transpac/LTR/Gypsy/SRS010082/SRR034843-SRR034843.184783
chr2L	1827035	1827353	Transpac/LTR/Gypsy/SRS010082/SRR034844-SRR034844.1174589
chr2L	1827266	1827353	Transpac/LTR/Gypsy/SRS010082/SRR034844-SRR034844.1251952
chr2L	1827271	1827353	Transpac/LTR/Gypsy/SRS010082/SRR034844-SRR034844.141558
chr2L	1827035	1827353	Transpac/LTR/Gypsy/SRS010082/SRR034844-SRR034844.1437034
chr2L	1827122	1827353	Transpac/LTR/Gypsy/SRS010082/SRR034844-SRR034844.169901
chr2L	1827184	1827353	Transpac/LTR/Gypsy/SRS010082/SRR034844-SRR034844.177399
chr2L	1826946	1827353	Transpac/LTR/Gypsy/SRS010082/SRR034844-SRR034844.766660
chr2L	1827035	1827353	Transpac/LTR/Gypsy/SRS010082/SRR034844-SRR034844.984065
chr2L	1826891	1827353	Transpac/LTR/Gypsy/SRS010082/SRR034845-SRR034845.221933
chr2L	1834119	1834190	412/LTR/Gypsy/SRS003472/SRR034303-SRR034303.993418
chr2L	1833925	1834123	412/LTR/Gypsy/SRS003472/SRR034303-SRR034303.465400
chr2L	1833644	1834123	412/LTR/Gypsy/SRS003472/SRR034303-SRR034303.793381
chr2L	1875810	1876024	Stalker2/LTR/Gypsy/SRS003475/SRR034500-SRR034500.243493
chr2L	1875810	1876194	Stalker2/LTR/Gypsy/SRS003475/SRR034500-SRR034500.787942
chr2L	1875810	1876263	Stalker2/LTR/Gypsy/SRS003475/SRR034500-SRR034500.893908
chr2L	1875810	1876043	Stalker2/LTR/Gypsy/SRS003475/SRR034501-SRR034501.442657
chr2L	1875810	1876031	Stalker2/LTR/Gypsy/SRS003475/SRR034502-SRR034502.911543
chr2L	1875810	1876215	Stalker2/LTR/Gypsy/SRS003475/SRR034503-SRR034503.107353
chr2L	1875810	1875861	Stalker2/LTR/Gypsy/SRS003475/SRR034503-SRR034503.398349
chr2L	1875810	1876063	Stalker2/LTR/Gypsy/SRS003475/SRR034503-SRR034503.829610
chr2L	1875810	1876180	Stalker2/LTR/Gypsy/SRS003475/SRR034503-SRR034503.845100
chr2L	1875810	1875969	Stalker2/LTR/Gypsy/SRS003475/SRR034503-SRR034503.949477
chr2L	1875810	1876166	Stalker2/LTR/Gypsy/SRS003475/SRR034503-SRR034503.973262
chr2L	1875567	1875814	Stalker2/LTR/Gypsy/SRS003475/SRR034500-SRR034500.550520
chr2L	1875749	1875814	Stalker2/LTR/Gypsy/SRS003475/SRR034500-SRR034500.760106
chr2L	1875753	1875814	Stalker2/LTR/Gypsy/SRS003475/SRR034500-SRR034500.790943
chr2L	1875571	1875814	Stalker2/LTR/Gypsy/SRS003475/SRR034502-SRR034502.117476
chr2L	1875533	1875814	Stalker2/LTR/Gypsy/SRS003475/SRR034502-SRR034502.856970
chr2L	1875559	1875814	Stalker2/LTR/Gypsy/SRS003475/SRR034503-SRR034503.57437
chr2L	1875462	1875814	Stalker2/LTR/Gypsy/SRS003475/SRR034503-SRR034503.774391
chr2L	1884137	1884320	pogo/TIR/Pogo/SRS003480/SRR034662-SRR034662.911945
chr2L	1884137	1884437	pogo/TIR/Pogo/SRS003480/SRR034663-SRR034663.467592
chr2L	1884137	1884213	pogo/TIR/Pogo/SRS003480/SRR034664-SRR034664.412812
chr2L	1884137	1884413	pogo/TIR/Pogo/SRS003480/SRR034666-SRR034666.1246085
chr2L	1884137	1884406	pogo/TIR/Pogo/SRS003480/SRR034666-SRR034666.295372
chr2L	1884137	1884452	pogo/TIR/Pogo/SRS003480/SRR034666-SRR034666.851354
chr2L	1884057	1884141	pogo/TIR/Pogo/SRS003480/SRR034663-SRR034663.885514
chr2L	1883999	1884141	pogo/TIR/Pogo/SRS003480/SRR034666-SRR034666.1194738
chr2L	1921474	1921745	mdg1/LTR/Gypsy/SRS003479/SRR035232-SRR035232.25108
chr2L	1921474	1921541	mdg1/LTR/Gypsy/SRS003479/SRR035233-SRR035233.1058702
chr2L	1921474	1921704	mdg1/LTR/Gypsy/SRS003479/SRR035233-SRR035233.1319078
chr2L	1921474	1921870	mdg1/LTR/Gypsy/SRS003479/SRR035233-SRR035233.916085
chr2L	1921474	1921636	mdg1/LTR/Gypsy/SRS003479/SRR035234-SRR035234.521754
chr2L	1921474	1921614	mdg1/LTR/Gypsy/SRS003479/SRR035235-SRR035235.274867
chr2L	1921474	1921541	mdg1/LTR/Gypsy/SRS003479/SRR035235-SRR035235.942543
chr2L	1921167	1921478	mdg1/LTR/Gypsy/SRS003479/SRR035232-SRR035232.323528
chr2L	1921357	1921478	mdg1/LTR/Gypsy/SRS003479/SRR035232-SRR035232.549937
chr2L	1921383	1921478	mdg1/LTR/Gypsy/SRS003479/SRR035233-SRR035233.751853
chr2L	1921089	1921478	mdg1/LTR/Gypsy/SRS003479/SRR035233-SRR035233.842792
chr2L	1921147	1921478	mdg1/LTR/Gypsy/SRS003479/SRR035233-SRR035233.863938
chr2L	1921156	1921478	mdg1/LTR/Gypsy/SRS003479/SRR035234-SRR035234.474305
chr2L	1921348	1921478	mdg1/LTR/Gypsy/SRS003479/SRR035236-SRR035236.451481
chr2L	1921156	1921478	mdg1/LTR/Gypsy/SRS003479/SRR035236-SRR035236.831243
chr2L	1955839	1955993	mdg1/LTR/Gypsy/SRS003479/SRR035232-SRR035232.172740
chr2L	1955839	1956228	mdg1/LTR/Gypsy/SRS003479/SRR035233-SRR035233.1089572
chr2L	1955839	1956119	mdg1/LTR/Gypsy/SRS003479/SRR035233-SRR035233.1109559
chr2L	1955839	1956279	mdg1/LTR/Gypsy/SRS003479/SRR035233-SRR035233.1161308
chr2L	1955839	1956343	mdg1/LTR/Gypsy/SRS003479/SRR035233-SRR035233.249397
chr2L	1955839	1956116	mdg1/LTR/Gypsy/SRS003479/SRR035233-SRR035233.262338
chr2L	1955839	1955982	mdg1/LTR/Gypsy/SRS003479/SRR035234-SRR035234.414672
chr2L	1955839	1956115	mdg1/LTR/Gypsy/SRS003479/SRR035234-SRR035234.536153
chr2L	1955628	1955843	mdg1/LTR/Gypsy/SRS003479/SRR035234-SRR035234.436738
chr2L	1955698	1955843	mdg1/LTR/Gypsy/SRS003479/SRR035234-SRR035234.751939
chr2L	1955750	1955843	mdg1/LTR/Gypsy/SRS003479/SRR035236-SRR035236.106661
chr2L	1955750	1955843	mdg1/LTR/Gypsy/SRS003479/SRR035236-SRR035236.121801
chr2L	1955530	1955843	mdg1/LTR/Gypsy/SRS003479/SRR035236-SRR035236.227666
chr2L	1955519	1955843	mdg1/LTR/Gypsy/SRS003479/SRR035236-SRR035236.401995
chr2L	1955582	1955843	mdg1/LTR/Gypsy/SRS003479/SRR035236-SRR035236.448852
chr2L	1955667	1955843	mdg1/LTR/Gypsy/SRS003479/SRR035236-SRR035236.553050
chr2L	2010328	2010397	Transpac/LTR/Gypsy/SRS003486/SRR034750-SRR034750.1508010
chr2L	2010328	2010397	Transpac/LTR/Gypsy/SRS003486/SRR034750-SRR034750.1527128
chr2L	2010328	2010594	Transpac/LTR/Gypsy/SRS003486/SRR034751-SRR034751.1262343
chr2L	2010328	2010559	Transpac/LTR/Gypsy/SRS003486/SRR034751-SRR034751.192366
chr2L	2010328	2010527	Transpac/LTR/Gypsy/SRS003486/SRR034752-SRR034752.178238
chr2L	2010328	2010626	Transpac/LTR/Gypsy/SRS003486/SRR034752-SRR034752.196544
chr2L	2010328	2010626	Transpac/LTR/Gypsy/SRS003486/SRR034752-SRR034752.271724
chr2L	2010328	2010457	Transpac/LTR/Gypsy/SRS003486/SRR034752-SRR034752.544094
chr2L	2010328	2010607	Transpac/LTR/Gypsy/SRS003486/SRR034753-SRR034753.1092320
chr2L	2010328	2010496	Transpac/LTR/Gypsy/SRS003486/SRR034753-SRR034753.1150474
chr2L	2010328	2010446	Transpac/LTR/Gypsy/SRS003486/SRR034753-SRR034753.155636
chr2L	2009913	2010332	Transpac/LTR/Gypsy/SRS003486/SRR034750-SRR034750.221587
chr2L	2009891	2010332	Transpac/LTR/Gypsy/SRS003486/SRR034751-SRR034751.324910
chr2L	2010209	2010332	Transpac/LTR/Gypsy/SRS003486/SRR034752-SRR034752.1056532
chr2L	2009993	2010332	Transpac/LTR/Gypsy/SRS003486/SRR034752-SRR034752.1129619
chr2L	2010213	2010332	Transpac/LTR/Gypsy/SRS003486/SRR034752-SRR034752.1229590
chr2L	2010164	2010332	Transpac/LTR/Gypsy/SRS003486/SRR034752-SRR034752.1309473
chr2L	2010164	2010332	Transpac/LTR/Gypsy/SRS003486/SRR034752-SRR034752.774181
chr2L	2010196	2010332	Transpac/LTR/Gypsy/SRS003486/SRR034753-SRR034753.526175
chr2L	2013559	2013833	roo/LTR/Pao/SRS003468/SRR034259-SRR034259.728011
chr2L	2013559	2013833	roo/LTR/Pao/SRS003468/SRR034259-SRR034259.753441
chr2L	2013559	2013943	roo/LTR/Pao/SRS003468/SRR034260-SRR034260.447412
chr2L	2013559	2013972	roo/LTR/Pao/SRS003468/SRR034260-SRR034260.479352
chr2L	2013559	2014056	roo/LTR/Pao/SRS003468/SRR034261-SRR034261.61134
chr2L	2013559	2013934	roo/LTR/Pao/SRS003468/SRR034262-SRR034262.715743
chr2L	2013559	2013915	roo/LTR/Pao/SRS003468/SRR034263-SRR034263.747089
chr2L	2013241	2013564	roo/LTR/Pao/SRS003468/SRR034259-SRR034259.1127271
chr2L	2013241	2013564	roo/LTR/Pao/SRS003468/SRR034260-SRR034260.505230
chr2L	2013299	2013564	roo/LTR/Pao/SRS003468/SRR034262-SRR034262.1166398
chr2L	2013204	2013564	roo/LTR/Pao/SRS003468/SRR034262-SRR034262.133475
chr2L	2013255	2013564	roo/LTR/Pao/SRS003468/SRR034262-SRR034262.135142
chr2L	2013257	2013564	roo/LTR/Pao/SRS003468/SRR034262-SRR034262.279128
chr2L	2013058	2013564	roo/LTR/Pao/SRS003468/SRR034262-SRR034262.454731
chr2L	2013257	2013564	roo/LTR/Pao/SRS003468/SRR034262-SRR034262.87198
chr2L	2013299	2013564	roo/LTR/Pao/SRS003468/SRR034262-SRR034262.961098
chr2L	2013301	2013564	roo/LTR/Pao/SRS003468/SRR034262-SRR034262.973494
chr2L	2024980	2025261	roo/LTR/Pao/SRS003475/SRR034501-SRR034501.998722
chr2L	2024623	2024986	roo/LTR/Pao/SRS003475/SRR034500-SRR034500.956117
chr2L	2039361	2039839	pogo/TIR/Pogo/SRS003488/SRR034771-SRR034771.1091767
chr2L	2039361	2039839	pogo/TIR/Pogo/SRS003488/SRR034771-SRR034771.772067
chr2L	2039361	2039709	pogo/TIR/Pogo/SRS003488/SRR034772-SRR034772.517506
chr2L	2039185	2039363	pogo/TIR/Pogo/SRS003488/SRR034771-SRR034771.632494
chr2L	2039301	2039363	pogo/TIR/Pogo/SRS003488/SRR034772-SRR034772.392327
chr2L	2039179	2039363	pogo/TIR/Pogo/SRS003488/SRR034772-SRR034772.971706
chr2L	2093991	2094473	pogo/TIR/Pogo/SRS003470/SRR034270-SRR034270.141103
chr2L	2093991	2094409	pogo/TIR/Pogo/SRS003470/SRR034272-SRR034272.744145
chr2L	2093991	2094086	pogo/TIR/Pogo/SRS003470/SRR034273-SRR034273.205749
chr2L	2093810	2093993	pogo/TIR/Pogo/SRS003470/SRR034269-SRR034269.1291437
chr2L	2093537	2093993	pogo/TIR/Pogo/SRS003470/SRR034269-SRR034269.156464
chr2L	2093718	2093993	pogo/TIR/Pogo/SRS003470/SRR034270-SRR034270.34771
chr2L	2093592	2093993	pogo/TIR/Pogo/SRS003470/SRR034273-SRR034273.136818
chr2L	2096235	2096560	hobo/TIR/hAT/SRS004133/SRR034294-SRR034294.659753
chr2L	2096235	2096577	hobo/TIR/hAT/SRS004133/SRR034294-SRR034294.660023
chr2L	2096235	2096538	hobo/TIR/hAT/SRS004133/SRR034295-SRR034295.282050
chr2L	2096235	2096550	hobo/TIR/hAT/SRS004133/SRR034295-SRR034295.335962
chr2L	2096235	2096647	hobo/TIR/hAT/SRS004133/SRR034295-SRR034295.568201
chr2L	2096235	2096542	hobo/TIR/hAT/SRS004133/SRR034295-SRR034295.594527
chr2L	2096235	2096649	hobo/TIR/hAT/SRS004133/SRR034298-SRR034298.25928
chr2L	2096176	2096243	hobo/TIR/hAT/SRS004133/SRR034294-SRR034294.368277
chr2L	2095978	2096243	hobo/TIR/hAT/SRS004133/SRR034295-SRR034295.986842
chr2L	2095959	2096243	hobo/TIR/hAT/SRS004133/SRR034296-SRR034296.372855
chr2L	2096206	2096243	hobo/TIR/hAT/SRS004133/SRR034297-SRR034297.783676
chr2L	2096002	2096243	hobo/TIR/hAT/SRS004133/SRR034298-SRR034298.237299
chr2L	2222599	2222978	412/LTR/Gypsy/SRS003483/SRR034747-SRR034747.906081
chr2L	2222376	2222602	412/LTR/Gypsy/SRS003483/SRR034744-SRR034744.123167
chr2L	2222495	2222602	412/LTR/Gypsy/SRS003483/SRR034744-SRR034744.182494
chr2L	2222376	2222602	412/LTR/Gypsy/SRS003483/SRR034744-SRR034744.318729
chr2L	2222215	2222602	412/LTR/Gypsy/SRS003483/SRR034745-SRR034745.631717
chr2L	2222511	2222602	412/LTR/Gypsy/SRS003483/SRR034746-SRR034746.25482
chr2L	2222374	2222602	412/LTR/Gypsy/SRS003483/SRR034746-SRR034746.287645
chr2L	2222495	2222602	412/LTR/Gypsy/SRS003483/SRR034747-SRR034747.373218
chr2L	2222558	2222602	412/LTR/Gypsy/SRS003483/SRR034747-SRR034747.582871
chr2L	2222396	2222602	412/LTR/Gypsy/SRS003483/SRR034748-SRR034748.1185092
chr2L	2222545	2222602	412/LTR/Gypsy/SRS003483/SRR034748-SRR034748.337979
chr2L	2222379	2222602	412/LTR/Gypsy/SRS003483/SRR034749-SRR034749.93048
chr2L	2222360	2222602	412/LTR/Gypsy/SRS003483/SRR034749-SRR034749.98069
chr2L	2263426	2263671	opus/LTR/Gypsy/SRS003467/SRR034249-SRR034249.1153140
chr2L	2263426	2263788	opus/LTR/Gypsy/SRS003467/SRR034249-SRR034249.384269
chr2L	2263426	2263705	opus/LTR/Gypsy/SRS003467/SRR034249-SRR034249.586411
chr2L	2263426	2263796	opus/LTR/Gypsy/SRS003467/SRR034249-SRR034249.767155
chr2L	2263426	2263543	opus/LTR/Gypsy/SRS003467/SRR034249-SRR034249.875463
chr2L	2263426	2263770	opus/LTR/Gypsy/SRS003467/SRR034250-SRR034250.508442
chr2L	2263426	2263747	opus/LTR/Gypsy/SRS003467/SRR034250-SRR034250.966414
chr2L	2263426	2263578	opus/LTR/Gypsy/SRS003467/SRR034251-SRR034251.784206
chr2L	2263426	2263636	opus/LTR/Gypsy/SRS003467/SRR034252-SRR034252.1075665
chr2L	2263426	2263793	opus/LTR/Gypsy/SRS003467/SRR034252-SRR034252.1112831
chr2L	2263426	2263515	opus/LTR/Gypsy/SRS003467/SRR034252-SRR034252.196567
chr2L	2263426	2263756	opus/LTR/Gypsy/SRS003467/SRR034252-SRR034252.468142
chr2L	2263012	2263430	opus/LTR/Gypsy/SRS003467/SRR034250-SRR034250.1087341
chr2L	2263069	2263430	opus/LTR/Gypsy/SRS003467/SRR034250-SRR034250.1093987
chr2L	2263259	2263430	opus/LTR/Gypsy/SRS003467/SRR034250-SRR034250.1143870
chr2L	2263230	2263430	opus/LTR/Gypsy/SRS003467/SRR034250-SRR034250.1186379
chr2L	2263048	2263430	opus/LTR/Gypsy/SRS003467/SRR034250-SRR034250.45721
chr2L	2263104	2263430	opus/LTR/Gypsy/SRS003467/SRR034251-SRR034251.1321085
chr2L	2263238	2263430	opus/LTR/Gypsy/SRS003467/SRR034252-SRR034252.121671
chr2L	2263305	2263430	opus/LTR/Gypsy/SRS003467/SRR034252-SRR034252.218043
chr2L	2274525	2274575	blood/LTR/Gypsy/SRS003479/SRR035234-SRR035234.118302
chr2L	2274490	2274529	blood/LTR/Gypsy/SRS003479/SRR035232-SRR035232.136727
chr2L	2274487	2274529	blood/LTR/Gypsy/SRS003479/SRR035233-SRR035233.1174181
chr2L	2274326	2274529	blood/LTR/Gypsy/SRS003479/SRR035233-SRR035233.296844
chr2L	2274431	2274529	blood/LTR/Gypsy/SRS003479/SRR035233-SRR035233.933205
chr2L	2274169	2274529	blood/LTR/Gypsy/SRS003479/SRR035235-SRR035235.368689
chr2L	2274293	2274529	blood/LTR/Gypsy/SRS003479/SRR035236-SRR035236.295967
chr2L	2345704	2345904	hopper/TIR/Transib/SRS003467/SRR035063-SRR035063.93675
chr2L	2345704	2345888	hopper/TIR/Transib/SRS003467/SRR035066-SRR035066.434827
chr2L	2345704	2345764	hopper/TIR/Transib/SRS003467/SRR035067-SRR035067.365031
chr2L	2345704	2345764	hopper/TIR/Transib/SRS003467/SRR035067-SRR035067.462525
chr2L	2345704	2345761	hopper/TIR/Transib/SRS003467/SRR035068-SRR035068.79457
chr2L	2345601	2345709	hopper/TIR/Transib/SRS003467/SRR035060-SRR035060.23561
chr2L	2345660	2345709	hopper/TIR/Transib/SRS003467/SRR035062-SRR035062.488794
chr2L	2345530	2345709	hopper/TIR/Transib/SRS003467/SRR035076-SRR035076.483537
chr2L	2359181	2359408	HMS-Beagle/LTR/Gypsy/SRS003470/SRR034269-SRR034269.144266
chr2L	2359181	2359367	HMS-Beagle/LTR/Gypsy/SRS003470/SRR034271-SRR034271.753491
chr2L	2359181	2359506	HMS-Beagle/LTR/Gypsy/SRS003470/SRR034272-SRR034272.35471
chr2L	2359079	2359185	HMS-Beagle/LTR/Gypsy/SRS003470/SRR034269-SRR034269.369455
chr2L	2359017	2359185	HMS-Beagle/LTR/Gypsy/SRS003470/SRR034270-SRR034270.131552
chr2L	2358808	2359185	HMS-Beagle/LTR/Gypsy/SRS003470/SRR034272-SRR034272.712188
chr2L	2359036	2359185	HMS-Beagle/LTR/Gypsy/SRS003470/SRR034273-SRR034273.129057
chr2L	2359148	2359185	HMS-Beagle/LTR/Gypsy/SRS003470/SRR034273-SRR034273.59408
chr2L	2532120	2532509	412/LTR/Gypsy/SRS003442/SRR034240-SRR034240.228758
chr2L	2531824	2532124	412/LTR/Gypsy/SRS003442/SRR034239-SRR034239.188338
chr2L	2531837	2532124	412/LTR/Gypsy/SRS003442/SRR034242-SRR034242.1034920
chr2L	2531837	2532124	412/LTR/Gypsy/SRS003442/SRR034242-SRR034242.907510
chr2L	2531984	2532124	412/LTR/Gypsy/SRS003442/SRR034243-SRR034243.189965
chr2L	2591842	2591923	mdg1/LTR/Gypsy/SRS003489/SRR034775-SRR034775.137999
chr2L	2591842	2591937	mdg1/LTR/Gypsy/SRS003489/SRR034775-SRR034775.515767
chr2L	2591842	2591937	mdg1/LTR/Gypsy/SRS003489/SRR034775-SRR034775.526342
chr2L	2591842	2591915	mdg1/LTR/Gypsy/SRS003489/SRR034776-SRR034776.568408
chr2L	2591842	2591963	mdg1/LTR/Gypsy/SRS003489/SRR034777-SRR034777.214367
chr2L	2591795	2591846	mdg1/LTR/Gypsy/SRS003489/SRR034775-SRR034775.1072422
chr2L	2620147	2620226	blood/LTR/Gypsy/SRS003448/SRR034247-SRR034247.642166
chr2L	2620147	2620283	blood/LTR/Gypsy/SRS003448/SRR034247-SRR034247.665644
chr2L	2620147	2620558	blood/LTR/Gypsy/SRS003448/SRR034247-SRR034247.895294
chr2L	2620147	2620558	blood/LTR/Gypsy/SRS003448/SRR034247-SRR034247.908981
chr2L	2619783	2620151	blood/LTR/Gypsy/SRS003448/SRR034245-SRR034245.1005799
chr2L	2619712	2620151	blood/LTR/Gypsy/SRS003448/SRR034246-SRR034246.90731
chr2L	2619988	2620151	blood/LTR/Gypsy/SRS003448/SRR034247-SRR034247.1251388
chr2L	2619988	2620151	blood/LTR/Gypsy/SRS003448/SRR034247-SRR034247.410137
chr2L	2619936	2620151	blood/LTR/Gypsy/SRS003448/SRR034247-SRR034247.472091
chr2L	2619988	2620151	blood/LTR/Gypsy/SRS003448/SRR034247-SRR034247.905366
chr2L	2619899	2620151	blood/LTR/Gypsy/SRS003448/SRR034248-SRR034248.200418
chr2L	2619899	2620151	blood/LTR/Gypsy/SRS003448/SRR034248-SRR034248.251413
chr2L	2619899	2620151	blood/LTR/Gypsy/SRS003448/SRR034248-SRR034248.518642
chr2L	2634677	2634710	HMS-Beagle/LTR/Gypsy/SRS003468/SRR034260-SRR034260.635053
chr2L	2634677	2634997	HMS-Beagle/LTR/Gypsy/SRS003468/SRR034261-SRR034261.878124
chr2L	2634677	2634847	HMS-Beagle/LTR/Gypsy/SRS003468/SRR034262-SRR034262.381859
chr2L	2634677	2634844	HMS-Beagle/LTR/Gypsy/SRS003468/SRR034262-SRR034262.584793
chr2L	2634677	2634989	HMS-Beagle/LTR/Gypsy/SRS003468/SRR034262-SRR034262.651966
chr2L	2634677	2634916	HMS-Beagle/LTR/Gypsy/SRS003468/SRR034263-SRR034263.1127390
chr2L	2634677	2634816	HMS-Beagle/LTR/Gypsy/SRS003468/SRR034263-SRR034263.357343
chr2L	2634677	2635047	HMS-Beagle/LTR/Gypsy/SRS003468/SRR034263-SRR034263.718279
chr2L	2634677	2634998	HMS-Beagle/LTR/Gypsy/SRS003468/SRR034263-SRR034263.82893
chr2L	2634501	2634681	HMS-Beagle/LTR/Gypsy/SRS003468/SRR034259-SRR034259.371230
chr2L	2634451	2634681	HMS-Beagle/LTR/Gypsy/SRS003468/SRR034259-SRR034259.518549
chr2L	2634472	2634681	HMS-Beagle/LTR/Gypsy/SRS003468/SRR034259-SRR034259.587351
chr2L	2634554	2634681	HMS-Beagle/LTR/Gypsy/SRS003468/SRR034259-SRR034259.64748
chr2L	2634588	2634681	HMS-Beagle/LTR/Gypsy/SRS003468/SRR034259-SRR034259.707326
chr2L	2634632	2634681	HMS-Beagle/LTR/Gypsy/SRS003468/SRR034260-SRR034260.115264
chr2L	2634353	2634681	HMS-Beagle/LTR/Gypsy/SRS003468/SRR034260-SRR034260.299293
chr2L	2634532	2634681	HMS-Beagle/LTR/Gypsy/SRS003468/SRR034260-SRR034260.302833
chr2L	2634567	2634681	HMS-Beagle/LTR/Gypsy/SRS003468/SRR034260-SRR034260.453392
chr2L	2634315	2634681	HMS-Beagle/LTR/Gypsy/SRS003468/SRR034261-SRR034261.368407
chr2L	2634629	2634681	HMS-Beagle/LTR/Gypsy/SRS003468/SRR034261-SRR034261.628764
chr2L	2634629	2634681	HMS-Beagle/LTR/Gypsy/SRS003468/SRR034261-SRR034261.635436
chr2L	2634401	2634681	HMS-Beagle/LTR/Gypsy/SRS003468/SRR034261-SRR034261.78555
chr2L	2634412	2634681	HMS-Beagle/LTR/Gypsy/SRS003468/SRR034261-SRR034261.785574
chr2L	2634218	2634681	HMS-Beagle/LTR/Gypsy/SRS003468/SRR034262-SRR034262.284247
chr2L	2634600	2634681	HMS-Beagle/LTR/Gypsy/SRS003468/SRR034262-SRR034262.511157
chr2L	2634298	2634681	HMS-Beagle/LTR/Gypsy/SRS003468/SRR034262-SRR034262.52128
chr2L	2634532	2634681	HMS-Beagle/LTR/Gypsy/SRS003468/SRR034263-SRR034263.1193342
chr2L	2634280	2634681	HMS-Beagle/LTR/Gypsy/SRS003468/SRR034263-SRR034263.199880
chr2L	2634496	2634681	HMS-Beagle/LTR/Gypsy/SRS003468/SRR034263-SRR034263.556530
chr2L	2634501	2634681	HMS-Beagle/LTR/Gypsy/SRS003468/SRR034263-SRR034263.616560
chr2L	2634602	2634681	HMS-Beagle/LTR/Gypsy/SRS003468/SRR034263-SRR034263.98020
chr2L	2683026	2683201	Burdock/LTR/Gypsy/SRS003468/SRR034259-SRR034259.238417
chr2L	2683026	2683223	Burdock/LTR/Gypsy/SRS003468/SRR034259-SRR034259.707629
chr2L	2683026	2683385	Burdock/LTR/Gypsy/SRS003468/SRR034260-SRR034260.299531
chr2L	2683026	2683119	Burdock/LTR/Gypsy/SRS003468/SRR034260-SRR034260.519978
chr2L	2683026	2683157	Burdock/LTR/Gypsy/SRS003468/SRR034261-SRR034261.1062446
chr2L	2683026	2683157	Burdock/LTR/Gypsy/SRS003468/SRR034261-SRR034261.700961
chr2L	2683026	2683194	Burdock/LTR/Gypsy/SRS003468/SRR034261-SRR034261.866415
chr2L	2683026	2683102	Burdock/LTR/Gypsy/SRS003468/SRR034262-SRR034262.184921
chr2L	2683026	2683325	Burdock/LTR/Gypsy/SRS003468/SRR034262-SRR034262.852727
chr2L	2683026	2683362	Burdock/LTR/Gypsy/SRS003468/SRR034262-SRR034262.944763
chr2L	2683026	2683154	Burdock/LTR/Gypsy/SRS003468/SRR034263-SRR034263.332699
chr2L	2683026	2683340	Burdock/LTR/Gypsy/SRS003468/SRR034263-SRR034263.749207
chr2L	2682793	2683030	Burdock/LTR/Gypsy/SRS003468/SRR034259-SRR034259.1140833
chr2L	2682794	2683030	Burdock/LTR/Gypsy/SRS003468/SRR034259-SRR034259.915707
chr2L	2682718	2683030	Burdock/LTR/Gypsy/SRS003468/SRR034260-SRR034260.291502
chr2L	2682796	2683030	Burdock/LTR/Gypsy/SRS003468/SRR034260-SRR034260.44289
chr2L	2682725	2683030	Burdock/LTR/Gypsy/SRS003468/SRR034260-SRR034260.609799
chr2L	2682928	2683030	Burdock/LTR/Gypsy/SRS003468/SRR034261-SRR034261.950166
chr2L	2682841	2683030	Burdock/LTR/Gypsy/SRS003468/SRR034262-SRR034262.863982
chr2L	2682990	2683030	Burdock/LTR/Gypsy/SRS003468/SRR034263-SRR034263.1201616
chr2L	2682556	2683030	Burdock/LTR/Gypsy/SRS003468/SRR034263-SRR034263.325288
chr2L	2700535	2700973	hobo/TIR/hAT/SRS003479/SRR035232-SRR035232.116772
chr2L	2700535	2700671	hobo/TIR/hAT/SRS003479/SRR035232-SRR035232.40138
chr2L	2700535	2700637	hobo/TIR/hAT/SRS003479/SRR035233-SRR035233.1116933
chr2L	2700535	2701067	hobo/TIR/hAT/SRS003479/SRR035233-SRR035233.295098
chr2L	2700535	2700967	hobo/TIR/hAT/SRS003479/SRR035233-SRR035233.737207
chr2L	2700535	2700792	hobo/TIR/hAT/SRS003479/SRR035234-SRR035234.211395
chr2L	2700535	2700762	hobo/TIR/hAT/SRS003479/SRR035234-SRR035234.394500
chr2L	2700535	2700730	hobo/TIR/hAT/SRS003479/SRR035234-SRR035234.521930
chr2L	2700535	2700637	hobo/TIR/hAT/SRS003479/SRR035234-SRR035234.985262
chr2L	2700535	2700967	hobo/TIR/hAT/SRS003479/SRR035236-SRR035236.208025
chr2L	2700535	2700888	hobo/TIR/hAT/SRS003479/SRR035236-SRR035236.217572
chr2L	2700535	2700826	hobo/TIR/hAT/SRS003479/SRR035236-SRR035236.387769
chr2L	2700535	2700874	hobo/TIR/hAT/SRS003479/SRR035236-SRR035236.419975
chr2L	2700535	2700832	hobo/TIR/hAT/SRS003479/SRR035236-SRR035236.504823
chr2L	2700535	2700853	hobo/TIR/hAT/SRS003479/SRR035236-SRR035236.586658
chr2L	2700246	2700543	hobo/TIR/hAT/SRS003479/SRR035232-SRR035232.168089
chr2L	2700450	2700543	hobo/TIR/hAT/SRS003479/SRR035232-SRR035232.413077
chr2L	2700258	2700543	hobo/TIR/hAT/SRS003479/SRR035232-SRR035232.488041
chr2L	2700376	2700543	hobo/TIR/hAT/SRS003479/SRR035233-SRR035233.101205
chr2L	2700370	2700543	hobo/TIR/hAT/SRS003479/SRR035233-SRR035233.1096078
chr2L	2700114	2700543	hobo/TIR/hAT/SRS003479/SRR035233-SRR035233.534469
chr2L	2700351	2700543	hobo/TIR/hAT/SRS003479/SRR035233-SRR035233.639266
chr2L	2700101	2700543	hobo/TIR/hAT/SRS003479/SRR035233-SRR035233.853036
chr2L	2700451	2700543	hobo/TIR/hAT/SRS003479/SRR035234-SRR035234.1089946
chr2L	2700424	2700543	hobo/TIR/hAT/SRS003479/SRR035234-SRR035234.806864
chr2L	2700451	2700543	hobo/TIR/hAT/SRS003479/SRR035234-SRR035234.884124
chr2L	2700491	2700543	hobo/TIR/hAT/SRS003479/SRR035235-SRR035235.236460
chr2L	2700082	2700543	hobo/TIR/hAT/SRS003479/SRR035235-SRR035235.427081
chr2L	2700155	2700543	hobo/TIR/hAT/SRS003479/SRR035236-SRR035236.446809
chr2L	2700204	2700543	hobo/TIR/hAT/SRS003479/SRR035236-SRR035236.731433
chr2L	2700221	2700543	hobo/TIR/hAT/SRS003479/SRR035236-SRR035236.757482
chr2L	2700123	2700543	hobo/TIR/hAT/SRS003479/SRR035236-SRR035236.917116
chr2L	2832793	2833090	roo/LTR/Pao/SRS010082/SRR034844-SRR034844.850055
chr2L	2832793	2833078	roo/LTR/Pao/SRS010082/SRR034845-SRR034845.205863
chr2L	2832793	2833156	roo/LTR/Pao/SRS010082/SRR034845-SRR034845.842918
chr2L	2832409	2832798	roo/LTR/Pao/SRS010082/SRR034845-SRR034845.1133660
chr2L	2832463	2832798	roo/LTR/Pao/SRS010082/SRR034845-SRR034845.1172599
chr2L	2845485	2845598	Burdock/LTR/Gypsy/SRS003485/SRR034754-SRR034754.107255
chr2L	2845485	2845829	Burdock/LTR/Gypsy/SRS003485/SRR034757-SRR034757.1366847
chr2L	2845189	2845489	Burdock/LTR/Gypsy/SRS003485/SRR034754-SRR034754.1014025
chr2L	2845120	2845489	Burdock/LTR/Gypsy/SRS003485/SRR034755-SRR034755.1143520
chr2L	2845078	2845489	Burdock/LTR/Gypsy/SRS003485/SRR034756-SRR034756.665012
chr2L	2845307	2845489	Burdock/LTR/Gypsy/SRS003485/SRR034757-SRR034757.359912
chr2L	2845440	2845489	Burdock/LTR/Gypsy/SRS003485/SRR034757-SRR034757.906303
chr2L	2865819	2866247	pogo/TIR/Pogo/SRS003448/SRR034245-SRR034245.727390
chr2L	2865819	2866182	pogo/TIR/Pogo/SRS003448/SRR034248-SRR034248.69295
chr2L	2865697	2865821	pogo/TIR/Pogo/SRS003448/SRR034246-SRR034246.362106
chr2L	2874900	2875106	P-element/TIR/P/SRS003470/SRR034270-SRR034270.236928
chr2L	2874900	2875106	P-element/TIR/P/SRS003470/SRR034270-SRR034270.246700
chr2L	2874900	2875331	P-element/TIR/P/SRS003470/SRR034270-SRR034270.99369
chr2L	2874900	2875331	P-element/TIR/P/SRS003470/SRR034273-SRR034273.197227
chr2L	2874900	2875318	P-element/TIR/P/SRS003470/SRR034273-SRR034273.280092
chr2L	2874900	2875310	P-element/TIR/P/SRS003470/SRR034273-SRR034273.550850
chr2L	2874900	2875331	P-element/TIR/P/SRS003470/SRR034273-SRR034273.93799
chr2L	2874900	2875106	P-element/TIR/P/SRS003470/SRR034273-SRR034273.941600
chr2L	2874723	2874908	P-element/TIR/P/SRS003470/SRR034269-SRR034269.332428
chr2L	2874858	2874908	P-element/TIR/P/SRS003470/SRR034269-SRR034269.747107
chr2L	2874659	2874908	P-element/TIR/P/SRS003470/SRR034269-SRR034269.838340
chr2L	2874772	2874908	P-element/TIR/P/SRS003470/SRR034271-SRR034271.44579
chr2L	2874830	2874908	P-element/TIR/P/SRS003470/SRR034271-SRR034271.916105
chr2L	2930619	2930946	copia/LTR/Copia/SRS003481/SRR034669-SRR034669.675785
chr2L	2930619	2930831	copia/LTR/Copia/SRS003481/SRR034670-SRR034670.454748
chr2L	2930619	2930670	copia/LTR/Copia/SRS003481/SRR034672-SRR034672.1361956
chr2L	2930619	2930670	copia/LTR/Copia/SRS003481/SRR034672-SRR034672.1401342
chr2L	2930331	2930624	copia/LTR/Copia/SRS003481/SRR034668-SRR034668.346573
chr2L	2930531	2930624	copia/LTR/Copia/SRS003481/SRR034670-SRR034670.337114
chr2L	2972437	2972734	P-element/TIR/P/SRS003483/SRR034746-SRR034746.54891
chr2L	2972437	2972571	P-element/TIR/P/SRS003483/SRR034747-SRR034747.249794
chr2L	2972437	2972731	P-element/TIR/P/SRS003483/SRR034747-SRR034747.836014
chr2L	2972437	2972481	P-element/TIR/P/SRS003483/SRR034748-SRR034748.1068944
chr2L	2972437	2972722	P-element/TIR/P/SRS003483/SRR034748-SRR034748.164326
chr2L	2972123	2972445	P-element/TIR/P/SRS003483/SRR034745-SRR034745.584471
chr2L	2972182	2972445	P-element/TIR/P/SRS003483/SRR034746-SRR034746.185617
chr2L	2972025	2972445	P-element/TIR/P/SRS003483/SRR034747-SRR034747.608539
chr2L	2972174	2972445	P-element/TIR/P/SRS003483/SRR034748-SRR034748.1056294
chr2L	2972270	2972445	P-element/TIR/P/SRS003483/SRR034748-SRR034748.111149
chr2L	2972139	2972445	P-element/TIR/P/SRS003483/SRR034748-SRR034748.166122
chr2L	2972271	2972445	P-element/TIR/P/SRS003483/SRR034748-SRR034748.648202
chr2L	2972023	2972445	P-element/TIR/P/SRS003483/SRR034748-SRR034748.920726
chr2L	2972043	2972445	P-element/TIR/P/SRS003483/SRR034749-SRR034749.916208
chr2L	3125036	3125478	HMS-Beagle/LTR/Gypsy/SRS003469/SRR034413-SRR034413.1036446
chr2L	3125036	3125167	HMS-Beagle/LTR/Gypsy/SRS003469/SRR034413-SRR034413.1361135
chr2L	3125036	3125220	HMS-Beagle/LTR/Gypsy/SRS003469/SRR034413-SRR034413.317012
chr2L	3125036	3125220	HMS-Beagle/LTR/Gypsy/SRS003469/SRR034413-SRR034413.366307
chr2L	3125036	3125177	HMS-Beagle/LTR/Gypsy/SRS003469/SRR034413-SRR034413.777718
chr2L	3125036	3125148	HMS-Beagle/LTR/Gypsy/SRS003469/SRR034413-SRR034413.781399
chr2L	3125036	3125249	HMS-Beagle/LTR/Gypsy/SRS003469/SRR034413-SRR034413.927075
chr2L	3125036	3125148	HMS-Beagle/LTR/Gypsy/SRS003469/SRR034413-SRR034413.941214
chr2L	3125036	3125088	HMS-Beagle/LTR/Gypsy/SRS003469/SRR034414-SRR034414.1286009
chr2L	3125036	3125204	HMS-Beagle/LTR/Gypsy/SRS003469/SRR034414-SRR034414.1395451
chr2L	3125036	3125219	HMS-Beagle/LTR/Gypsy/SRS003469/SRR034414-SRR034414.317651
chr2L	3125036	3125332	HMS-Beagle/LTR/Gypsy/SRS003469/SRR034415-SRR034415.1128036
chr2L	3125036	3125302	HMS-Beagle/LTR/Gypsy/SRS003469/SRR034415-SRR034415.201904
chr2L	3125036	3125300	HMS-Beagle/LTR/Gypsy/SRS003469/SRR034415-SRR034415.214403
chr2L	3125036	3125350	HMS-Beagle/LTR/Gypsy/SRS003469/SRR034415-SRR034415.419049
chr2L	3125036	3125300	HMS-Beagle/LTR/Gypsy/SRS003469/SRR034415-SRR034415.73556
chr2L	3125036	3125138	HMS-Beagle/LTR/Gypsy/SRS003469/SRR034416-SRR034416.1033023
chr2L	3125036	3125319	HMS-Beagle/LTR/Gypsy/SRS003469/SRR034416-SRR034416.1268488
chr2L	3125036	3125261	HMS-Beagle/LTR/Gypsy/SRS003469/SRR034416-SRR034416.281571
chr2L	3125036	3125102	HMS-Beagle/LTR/Gypsy/SRS003469/SRR034416-SRR034416.299613
chr2L	3125036	3125177	HMS-Beagle/LTR/Gypsy/SRS003469/SRR034416-SRR034416.645815
chr2L	3125036	3125216	HMS-Beagle/LTR/Gypsy/SRS003469/SRR034416-SRR034416.825058
chr2L	3125036	3125213	HMS-Beagle/LTR/Gypsy/SRS003469/SRR034416-SRR034416.897306
chr2L	3125036	3125166	HMS-Beagle/LTR/Gypsy/SRS003469/SRR034416-SRR034416.969467
chr2L	3125036	3125151	HMS-Beagle/LTR/Gypsy/SRS003469/SRR034417-SRR034417.293215
chr2L	3124686	3125040	HMS-Beagle/LTR/Gypsy/SRS003469/SRR034413-SRR034413.1304103
chr2L	3124950	3125040	HMS-Beagle/LTR/Gypsy/SRS003469/SRR034413-SRR034413.186683
chr2L	3124782	3125040	HMS-Beagle/LTR/Gypsy/SRS003469/SRR034413-SRR034413.523768
chr2L	3124813	3125040	HMS-Beagle/LTR/Gypsy/SRS003469/SRR034413-SRR034413.546149
chr2L	3124907	3125040	HMS-Beagle/LTR/Gypsy/SRS003469/SRR034414-SRR034414.1083014
chr2L	3124625	3125040	HMS-Beagle/LTR/Gypsy/SRS003469/SRR034415-SRR034415.1039697
chr2L	3124716	3125040	HMS-Beagle/LTR/Gypsy/SRS003469/SRR034415-SRR034415.785522
chr2L	3124625	3125040	HMS-Beagle/LTR/Gypsy/SRS003469/SRR034415-SRR034415.870893
chr2L	3124625	3125040	HMS-Beagle/LTR/Gypsy/SRS003469/SRR034415-SRR034415.911177
chr2L	3124998	3125040	HMS-Beagle/LTR/Gypsy/SRS003469/SRR034415-SRR034415.957414
chr2L	3124874	3125040	HMS-Beagle/LTR/Gypsy/SRS003469/SRR034416-SRR034416.1236129
chr2L	3124985	3125040	HMS-Beagle/LTR/Gypsy/SRS003469/SRR034416-SRR034416.126933
chr2L	3124774	3125040	HMS-Beagle/LTR/Gypsy/SRS003469/SRR034416-SRR034416.154398
chr2L	3124843	3125040	HMS-Beagle/LTR/Gypsy/SRS003469/SRR034417-SRR034417.264835
chr2L	3165360	3165685	412/LTR/Gypsy/SRS003467/SRR034249-SRR034249.1026759
chr2L	3165360	3165771	412/LTR/Gypsy/SRS003467/SRR034249-SRR034249.774903
chr2L	3165360	3165759	412/LTR/Gypsy/SRS003467/SRR034249-SRR034249.792868
chr2L	3165360	3165655	412/LTR/Gypsy/SRS003467/SRR034251-SRR034251.1399572
chr2L	3165360	3165700	412/LTR/Gypsy/SRS003467/SRR034251-SRR034251.356687
chr2L	3165360	3165570	412/LTR/Gypsy/SRS003467/SRR034252-SRR034252.503611
chr2L	3165360	3165724	412/LTR/Gypsy/SRS003467/SRR034252-SRR034252.848479
chr2L	3165184	3165364	412/LTR/Gypsy/SRS003467/SRR034250-SRR034250.1175215
chr2L	3165120	3165364	412/LTR/Gypsy/SRS003467/SRR034250-SRR034250.373502
chr2L	3165287	3165364	412/LTR/Gypsy/SRS003467/SRR034250-SRR034250.758016
chr2L	3165023	3165364	412/LTR/Gypsy/SRS003467/SRR034251-SRR034251.1419620
chr2L	3165273	3165364	412/LTR/Gypsy/SRS003467/SRR034251-SRR034251.349911
chr2L	3165263	3165364	412/LTR/Gypsy/SRS003467/SRR034251-SRR034251.43390
chr2L	3165273	3165364	412/LTR/Gypsy/SRS003467/SRR034251-SRR034251.70587
chr2L	3165186	3165364	412/LTR/Gypsy/SRS003467/SRR034251-SRR034251.967608
chr2L	3165137	3165364	412/LTR/Gypsy/SRS003467/SRR034252-SRR034252.1189043
chr2L	3165139	3165364	412/LTR/Gypsy/SRS003467/SRR034252-SRR034252.1212190
chr2L	3165246	3165364	412/LTR/Gypsy/SRS003467/SRR034252-SRR034252.1299844
chr2L	3165295	3165364	412/LTR/Gypsy/SRS003467/SRR034252-SRR034252.192315
chr2L	3165023	3165364	412/LTR/Gypsy/SRS003467/SRR034252-SRR034252.535214
chr2L	3191863	3192233	blood/LTR/Gypsy/SRS003487/SRR034768-SRR034768.1183873
chr2L	3191863	3192009	blood/LTR/Gypsy/SRS003487/SRR034769-SRR034769.538669
chr2L	3191863	3192112	blood/LTR/Gypsy/SRS003487/SRR034770-SRR034770.879155
chr2L	3191770	3191867	blood/LTR/Gypsy/SRS003487/SRR034766-SRR034766.232471
chr2L	3191694	3191867	blood/LTR/Gypsy/SRS003487/SRR034767-SRR034767.396359
chr2L	3191648	3191867	blood/LTR/Gypsy/SRS003487/SRR034767-SRR034767.397391
chr2L	3191691	3191867	blood/LTR/Gypsy/SRS003487/SRR034768-SRR034768.539389
chr2L	3191760	3191867	blood/LTR/Gypsy/SRS003487/SRR034769-SRR034769.1040332
chr2L	3191660	3191867	blood/LTR/Gypsy/SRS003487/SRR034769-SRR034769.541703
chr2L	3191607	3191867	blood/LTR/Gypsy/SRS003487/SRR034770-SRR034770.688803
chr2L	3217181	3217315	Tabor/LTR/Gypsy/SRS003486/SRR034750-SRR034750.1408116
chr2L	3217181	3217307	Tabor/LTR/Gypsy/SRS003486/SRR034750-SRR034750.60199
chr2L	3217181	3217352	Tabor/LTR/Gypsy/SRS003486/SRR034750-SRR034750.815265
chr2L	3217181	3217527	Tabor/LTR/Gypsy/SRS003486/SRR034750-SRR034750.956693
chr2L	3217181	3217277	Tabor/LTR/Gypsy/SRS003486/SRR034751-SRR034751.741785
chr2L	3217181	3217290	Tabor/LTR/Gypsy/SRS003486/SRR034752-SRR034752.318278
chr2L	3217181	3217323	Tabor/LTR/Gypsy/SRS003486/SRR034752-SRR034752.834370
chr2L	3217181	3217511	Tabor/LTR/Gypsy/SRS003486/SRR034753-SRR034753.799658
chr2L	3217181	3217413	Tabor/LTR/Gypsy/SRS003486/SRR034753-SRR034753.881993
chr2L	3217095	3217185	Tabor/LTR/Gypsy/SRS003486/SRR034750-SRR034750.351613
chr2L	3216817	3217185	Tabor/LTR/Gypsy/SRS003486/SRR034750-SRR034750.400798
chr2L	3217099	3217185	Tabor/LTR/Gypsy/SRS003486/SRR034750-SRR034750.543654
chr2L	3216776	3217185	Tabor/LTR/Gypsy/SRS003486/SRR034751-SRR034751.293743
chr2L	3217032	3217185	Tabor/LTR/Gypsy/SRS003486/SRR034751-SRR034751.312093
chr2L	3217054	3217185	Tabor/LTR/Gypsy/SRS003486/SRR034751-SRR034751.844819
chr2L	3216761	3217185	Tabor/LTR/Gypsy/SRS003486/SRR034752-SRR034752.817505
chr2L	3229451	3229596	412/LTR/Gypsy/SRS003442/SRR034239-SRR034239.1071237
chr2L	3229451	3229814	412/LTR/Gypsy/SRS003442/SRR034239-SRR034239.209170
chr2L	3229451	3229947	412/LTR/Gypsy/SRS003442/SRR034239-SRR034239.258221
chr2L	3229451	3229487	412/LTR/Gypsy/SRS003442/SRR034239-SRR034239.259344
chr2L	3229451	3229760	412/LTR/Gypsy/SRS003442/SRR034239-SRR034239.321810
chr2L	3229451	3229481	412/LTR/Gypsy/SRS003442/SRR034239-SRR034239.451176
chr2L	3229451	3229616	412/LTR/Gypsy/SRS003442/SRR034239-SRR034239.478402
chr2L	3229451	3229814	412/LTR/Gypsy/SRS003442/SRR034239-SRR034239.590963
chr2L	3229451	3229741	412/LTR/Gypsy/SRS003442/SRR034240-SRR034240.1035013
chr2L	3229451	3229621	412/LTR/Gypsy/SRS003442/SRR034240-SRR034240.253789
chr2L	3229451	3229537	412/LTR/Gypsy/SRS003442/SRR034240-SRR034240.553100
chr2L	3229451	3229803	412/LTR/Gypsy/SRS003442/SRR034240-SRR034240.800496
chr2L	3229451	3229552	412/LTR/Gypsy/SRS003442/SRR034241-SRR034241.745997
chr2L	3229451	3229707	412/LTR/Gypsy/SRS003442/SRR034241-SRR034241.805030
chr2L	3229451	3229626	412/LTR/Gypsy/SRS003442/SRR034243-SRR034243.1145672
chr2L	3229451	3229677	412/LTR/Gypsy/SRS003442/SRR034243-SRR034243.1171062
chr2L	3229451	3229626	412/LTR/Gypsy/SRS003442/SRR034243-SRR034243.420481
chr2L	3229451	3229864	412/LTR/Gypsy/SRS003442/SRR034243-SRR034243.608459
chr2L	3229236	3229455	412/LTR/Gypsy/SRS003442/SRR034239-SRR034239.1067107
chr2L	3229381	3229455	412/LTR/Gypsy/SRS003442/SRR034240-SRR034240.1032232
chr2L	3229318	3229455	412/LTR/Gypsy/SRS003442/SRR034240-SRR034240.16800
chr2L	3229368	3229455	412/LTR/Gypsy/SRS003442/SRR034240-SRR034240.376213
chr2L	3229286	3229455	412/LTR/Gypsy/SRS003442/SRR034240-SRR034240.679996
chr2L	3229286	3229455	412/LTR/Gypsy/SRS003442/SRR034240-SRR034240.751566
chr2L	3229192	3229455	412/LTR/Gypsy/SRS003442/SRR034240-SRR034240.848238
chr2L	3229236	3229455	412/LTR/Gypsy/SRS003442/SRR034241-SRR034241.307801
chr2L	3229237	3229455	412/LTR/Gypsy/SRS003442/SRR034241-SRR034241.325856
chr2L	3229124	3229455	412/LTR/Gypsy/SRS003442/SRR034242-SRR034242.1007611
chr2L	3229127	3229455	412/LTR/Gypsy/SRS003442/SRR034242-SRR034242.159336
chr2L	3229324	3229455	412/LTR/Gypsy/SRS003442/SRR034242-SRR034242.411071
chr2L	3229400	3229455	412/LTR/Gypsy/SRS003442/SRR034243-SRR034243.244476
chr2L	3229224	3229455	412/LTR/Gypsy/SRS003442/SRR034243-SRR034243.424695
chr2L	3294650	3294861	blood/LTR/Gypsy/SRS003468/SRR034260-SRR034260.313334
chr2L	3294650	3294789	blood/LTR/Gypsy/SRS003468/SRR034260-SRR034260.617968
chr2L	3294650	3294797	blood/LTR/Gypsy/SRS003468/SRR034263-SRR034263.249447
chr2L	3294497	3294654	blood/LTR/Gypsy/SRS003468/SRR034260-SRR034260.225096
chr2L	3332188	3332378	hopper/TIR/Transib/SRS003467/SRR035059-SRR035059.65818
chr2L	3332188	3332348	hopper/TIR/Transib/SRS003467/SRR035070-SRR035070.251078
chr2L	3332188	3332401	hopper/TIR/Transib/SRS003467/SRR035071-SRR035071.75776
chr2L	3332188	3332323	hopper/TIR/Transib/SRS003467/SRR035077-SRR035077.302397
chr2L	3332107	3332193	hopper/TIR/Transib/SRS003467/SRR035075-SRR035075.241801
chr2L	3393047	3393161	opus/LTR/Gypsy/SRS003474/SRR034495-SRR034495.1249846
chr2L	3393047	3393143	opus/LTR/Gypsy/SRS003474/SRR034495-SRR034495.223639
chr2L	3393047	3393265	opus/LTR/Gypsy/SRS003474/SRR034495-SRR034495.423509
chr2L	3393047	3393242	opus/LTR/Gypsy/SRS003474/SRR034495-SRR034495.698408
chr2L	3393047	3393389	opus/LTR/Gypsy/SRS003474/SRR034496-SRR034496.247407
chr2L	3393047	3393317	opus/LTR/Gypsy/SRS003474/SRR034496-SRR034496.714124
chr2L	3393047	3393503	opus/LTR/Gypsy/SRS003474/SRR034496-SRR034496.79498
chr2L	3393047	3393184	opus/LTR/Gypsy/SRS003474/SRR034497-SRR034497.491545
chr2L	3393047	3393342	opus/LTR/Gypsy/SRS003474/SRR034497-SRR034497.849078
chr2L	3393047	3393221	opus/LTR/Gypsy/SRS003474/SRR034499-SRR034499.1004082
chr2L	3393047	3393124	opus/LTR/Gypsy/SRS003474/SRR034499-SRR034499.135957
chr2L	3393047	3393152	opus/LTR/Gypsy/SRS003474/SRR034499-SRR034499.458622
chr2L	3393047	3393077	opus/LTR/Gypsy/SRS003474/SRR034499-SRR034499.907299
chr2L	3392679	3393051	opus/LTR/Gypsy/SRS003474/SRR034495-SRR034495.1005943
chr2L	3392542	3393051	opus/LTR/Gypsy/SRS003474/SRR034496-SRR034496.252019
chr2L	3392878	3393051	opus/LTR/Gypsy/SRS003474/SRR034497-SRR034497.908950
chr2L	3392955	3393051	opus/LTR/Gypsy/SRS003474/SRR034498-SRR034498.226218
chr2L	3392687	3393051	opus/LTR/Gypsy/SRS003474/SRR034499-SRR034499.281013
chr2L	3392683	3393051	opus/LTR/Gypsy/SRS003474/SRR034499-SRR034499.988921
chr2L	3410304	3410743	Max-element/LTR/Pao/SRS003442/SRR034239-SRR034239.1044389
chr2L	3410304	3410589	Max-element/LTR/Pao/SRS003442/SRR034239-SRR034239.407139
chr2L	3410304	3410600	Max-element/LTR/Pao/SRS003442/SRR034240-SRR034240.780523
chr2L	3410304	3410541	Max-element/LTR/Pao/SRS003442/SRR034240-SRR034240.985959
chr2L	3410304	3410415	Max-element/LTR/Pao/SRS003442/SRR034241-SRR034241.1121027
chr2L	3410304	3410517	Max-element/LTR/Pao/SRS003442/SRR034241-SRR034241.1167202
chr2L	3410304	3410658	Max-element/LTR/Pao/SRS003442/SRR034241-SRR034241.48484
chr2L	3410304	3410413	Max-element/LTR/Pao/SRS003442/SRR034241-SRR034241.783771
chr2L	3410304	3410687	Max-element/LTR/Pao/SRS003442/SRR034242-SRR034242.153423
chr2L	3410304	3410502	Max-element/LTR/Pao/SRS003442/SRR034242-SRR034242.180735
chr2L	3410304	3410561	Max-element/LTR/Pao/SRS003442/SRR034242-SRR034242.779040
chr2L	3410304	3410534	Max-element/LTR/Pao/SRS003442/SRR034243-SRR034243.1062836
chr2L	3410304	3410495	Max-element/LTR/Pao/SRS003442/SRR034243-SRR034243.232885
chr2L	3410304	3410627	Max-element/LTR/Pao/SRS003442/SRR034243-SRR034243.312291
chr2L	3410304	3410378	Max-element/LTR/Pao/SRS003442/SRR034243-SRR034243.335794
chr2L	3410304	3410627	Max-element/LTR/Pao/SRS003442/SRR034243-SRR034243.786928
chr2L	3410304	3410392	Max-element/LTR/Pao/SRS003442/SRR034243-SRR034243.879209
chr2L	3410170	3410309	Max-element/LTR/Pao/SRS003442/SRR034239-SRR034239.1093044
chr2L	3409886	3410309	Max-element/LTR/Pao/SRS003442/SRR034239-SRR034239.553991
chr2L	3410143	3410309	Max-element/LTR/Pao/SRS003442/SRR034239-SRR034239.625225
chr2L	3409886	3410309	Max-element/LTR/Pao/SRS003442/SRR034243-SRR034243.1145694
chr2L	3410199	3410309	Max-element/LTR/Pao/SRS003442/SRR034243-SRR034243.353212
chr2L	3428543	3428686	P-element/TIR/P/SRS003483/SRR034744-SRR034744.182415
chr2L	3428543	3428720	P-element/TIR/P/SRS003483/SRR034748-SRR034748.1084390
chr2L	3428225	3428551	P-element/TIR/P/SRS003483/SRR034745-SRR034745.195255
chr2L	3428277	3428551	P-element/TIR/P/SRS003483/SRR034745-SRR034745.214032
chr2L	3428109	3428551	P-element/TIR/P/SRS003483/SRR034745-SRR034745.664444
chr2L	3428234	3428551	P-element/TIR/P/SRS003483/SRR034746-SRR034746.348258
chr2L	3444170	3444246	opus/LTR/Gypsy/SRS004127/SRR034274-SRR034274.1023208
chr2L	3444170	3444333	opus/LTR/Gypsy/SRS004127/SRR034274-SRR034274.183685
chr2L	3444170	3444373	opus/LTR/Gypsy/SRS004127/SRR034275-SRR034275.7717
chr2L	3444170	3444413	opus/LTR/Gypsy/SRS004127/SRR034276-SRR034276.1002317
chr2L	3444170	3444328	opus/LTR/Gypsy/SRS004127/SRR034276-SRR034276.1049369
chr2L	3444170	3444542	opus/LTR/Gypsy/SRS004127/SRR034276-SRR034276.132894
chr2L	3444170	3444437	opus/LTR/Gypsy/SRS004127/SRR034276-SRR034276.182856
chr2L	3444170	3444288	opus/LTR/Gypsy/SRS004127/SRR034277-SRR034277.1023442
chr2L	3444170	3444556	opus/LTR/Gypsy/SRS004127/SRR034277-SRR034277.139138
chr2L	3444170	3444271	opus/LTR/Gypsy/SRS004127/SRR034277-SRR034277.276762
chr2L	3444170	3444269	opus/LTR/Gypsy/SRS004127/SRR034277-SRR034277.376095
chr2L	3444170	3444233	opus/LTR/Gypsy/SRS004127/SRR034277-SRR034277.40249
chr2L	3444170	3444332	opus/LTR/Gypsy/SRS004127/SRR034277-SRR034277.429381
chr2L	3444170	3444275	opus/LTR/Gypsy/SRS004127/SRR034278-SRR034278.322477
chr2L	3444068	3444174	opus/LTR/Gypsy/SRS004127/SRR034274-SRR034274.781107
chr2L	3444068	3444174	opus/LTR/Gypsy/SRS004127/SRR034274-SRR034274.838199
chr2L	3444068	3444174	opus/LTR/Gypsy/SRS004127/SRR034274-SRR034274.884635
chr2L	3443965	3444174	opus/LTR/Gypsy/SRS004127/SRR034277-SRR034277.861049
chr2L	3444004	3444174	opus/LTR/Gypsy/SRS004127/SRR034277-SRR034277.871493
chr2L	3443897	3444174	opus/LTR/Gypsy/SRS004127/SRR034277-SRR034277.985914
chr2L	3444068	3444174	opus/LTR/Gypsy/SRS004127/SRR034278-SRR034278.747629
chr2L	3444068	3444174	opus/LTR/Gypsy/SRS004127/SRR034278-SRR034278.763232
chr2L	3478323	3478708	P-element/TIR/P/SRS003478/SRR034536-SRR034536.116774
chr2L	3478323	3478444	P-element/TIR/P/SRS003478/SRR034536-SRR034536.432734
chr2L	3478323	3478361	P-element/TIR/P/SRS003478/SRR034536-SRR034536.648755
chr2L	3478323	3478474	P-element/TIR/P/SRS003478/SRR034536-SRR034536.798281
chr2L	3478323	3478474	P-element/TIR/P/SRS003478/SRR034536-SRR034536.891361
chr2L	3478323	3478705	P-element/TIR/P/SRS003478/SRR034537-SRR034537.379943
chr2L	3478323	3478575	P-element/TIR/P/SRS003478/SRR034537-SRR034537.7719
chr2L	3478323	3478545	P-element/TIR/P/SRS003478/SRR034538-SRR034538.1318268
chr2L	3478323	3478436	P-element/TIR/P/SRS003478/SRR034538-SRR034538.1363363
chr2L	3478323	3478639	P-element/TIR/P/SRS003478/SRR034538-SRR034538.180630
chr2L	3478323	3478556	P-element/TIR/P/SRS003478/SRR034538-SRR034538.666300
chr2L	3478323	3478660	P-element/TIR/P/SRS003478/SRR034539-SRR034539.1053346
chr2L	3478323	3478450	P-element/TIR/P/SRS003478/SRR034539-SRR034539.594613
chr2L	3478323	3478781	P-element/TIR/P/SRS003478/SRR034540-SRR034540.1110884
chr2L	3478323	3478660	P-element/TIR/P/SRS003478/SRR034540-SRR034540.597399
chr2L	3478005	3478331	P-element/TIR/P/SRS003478/SRR034536-SRR034536.730586
chr2L	3477939	3478331	P-element/TIR/P/SRS003478/SRR034538-SRR034538.814442
chr2L	3478078	3478331	P-element/TIR/P/SRS003478/SRR034539-SRR034539.143041
chr2L	3478060	3478331	P-element/TIR/P/SRS003478/SRR034539-SRR034539.551378
chr2L	3478060	3478331	P-element/TIR/P/SRS003478/SRR034539-SRR034539.662389
chr2L	3477890	3478331	P-element/TIR/P/SRS003478/SRR034539-SRR034539.68969
chr2L	3478440	3478598	P-element/TIR/P/SRS003476/SRR034504-SRR034504.112851
chr2L	3478440	3478579	P-element/TIR/P/SRS003476/SRR034504-SRR034504.968660
chr2L	3478440	3478594	P-element/TIR/P/SRS003476/SRR034505-SRR034505.1015251
chr2L	3478440	3478632	P-element/TIR/P/SRS003476/SRR034505-SRR034505.1187382
chr2L	3478440	3478594	P-element/TIR/P/SRS003476/SRR034505-SRR034505.907925
chr2L	3478440	3478722	P-element/TIR/P/SRS003476/SRR034507-SRR034507.139370
chr2L	3478440	3478704	P-element/TIR/P/SRS003476/SRR034507-SRR034507.357254
chr2L	3478440	3478818	P-element/TIR/P/SRS003476/SRR034507-SRR034507.403456
chr2L	3478440	3478567	P-element/TIR/P/SRS003476/SRR034507-SRR034507.546639
chr2L	3478440	3478722	P-element/TIR/P/SRS003476/SRR034507-SRR034507.71758
chr2L	3478440	3478743	P-element/TIR/P/SRS003476/SRR034507-SRR034507.778718
chr2L	3478208	3478448	P-element/TIR/P/SRS003476/SRR034504-SRR034504.756011
chr2L	3478220	3478448	P-element/TIR/P/SRS003476/SRR034504-SRR034504.894525
chr2L	3478289	3478448	P-element/TIR/P/SRS003476/SRR034506-SRR034506.767760
chr2L	3478243	3478448	P-element/TIR/P/SRS003476/SRR034507-SRR034507.1136419
chr2L	3478342	3478448	P-element/TIR/P/SRS003476/SRR034507-SRR034507.655235
chr2L	3478288	3478448	P-element/TIR/P/SRS003476/SRR034508-SRR034508.251569
chr2L	3478294	3478448	P-element/TIR/P/SRS003476/SRR034508-SRR034508.25170
chr2L	3478368	3478448	P-element/TIR/P/SRS003476/SRR034508-SRR034508.584309
chr2L	3478410	3478448	P-element/TIR/P/SRS003476/SRR034508-SRR034508.592091
chr2L	3480376	3480523	hobo/TIR/hAT/SRS004125/SRR034253-SRR034253.1255728
chr2L	3480376	3480532	hobo/TIR/hAT/SRS004125/SRR034253-SRR034253.209503
chr2L	3480376	3480502	hobo/TIR/hAT/SRS004125/SRR034253-SRR034253.850042
chr2L	3480376	3480499	hobo/TIR/hAT/SRS004125/SRR034255-SRR034255.1375818
chr2L	3480376	3480441	hobo/TIR/hAT/SRS004125/SRR034255-SRR034255.810669
chr2L	3480376	3480546	hobo/TIR/hAT/SRS004125/SRR034255-SRR034255.816008
chr2L	3480376	3480526	hobo/TIR/hAT/SRS004125/SRR034256-SRR034256.462883
chr2L	3480376	3480526	hobo/TIR/hAT/SRS004125/SRR034256-SRR034256.58276
chr2L	3480171	3480384	hobo/TIR/hAT/SRS004125/SRR034253-SRR034253.1255332
chr2L	3480031	3480384	hobo/TIR/hAT/SRS004125/SRR034254-SRR034254.294002
chr2L	3480185	3480384	hobo/TIR/hAT/SRS004125/SRR034255-SRR034255.1193231
chr2L	3480019	3480384	hobo/TIR/hAT/SRS004125/SRR034255-SRR034255.1290416
chr2L	3480185	3480384	hobo/TIR/hAT/SRS004125/SRR034255-SRR034255.1385278
chr2L	3480183	3480384	hobo/TIR/hAT/SRS004125/SRR034255-SRR034255.806006
chr2L	3497042	3497491	roo/LTR/Pao/SRS003479/SRR035232-SRR035232.152554
chr2L	3497042	3497372	roo/LTR/Pao/SRS003479/SRR035234-SRR035234.1236035
chr2L	3497042	3497301	roo/LTR/Pao/SRS003479/SRR035234-SRR035234.565372
chr2L	3497042	3497494	roo/LTR/Pao/SRS003479/SRR035235-SRR035235.819666
chr2L	3496739	3497046	roo/LTR/Pao/SRS003479/SRR035234-SRR035234.456561
chr2L	3561926	3562177	opus/LTR/Gypsy/SRS003490/SRR034802-SRR034802.635542
chr2L	3561926	3562286	opus/LTR/Gypsy/SRS003490/SRR034804-SRR034804.1012018
chr2L	3561926	3562042	opus/LTR/Gypsy/SRS003490/SRR034804-SRR034804.1171884
chr2L	3561926	3562216	opus/LTR/Gypsy/SRS003490/SRR034804-SRR034804.1213883
chr2L	3561926	3561971	opus/LTR/Gypsy/SRS003490/SRR034804-SRR034804.1345322
chr2L	3561926	3562216	opus/LTR/Gypsy/SRS003490/SRR034804-SRR034804.1349960
chr2L	3561926	3562147	opus/LTR/Gypsy/SRS003490/SRR034804-SRR034804.334315
chr2L	3561926	3562286	opus/LTR/Gypsy/SRS003490/SRR034804-SRR034804.885568
chr2L	3561926	3562191	opus/LTR/Gypsy/SRS003490/SRR034805-SRR034805.1002111
chr2L	3561926	3562005	opus/LTR/Gypsy/SRS003490/SRR034805-SRR034805.1067826
chr2L	3561926	3561970	opus/LTR/Gypsy/SRS003490/SRR034805-SRR034805.973823
chr2L	3561926	3562346	opus/LTR/Gypsy/SRS003490/SRR034805-SRR034805.983723
chr2L	3561684	3561930	opus/LTR/Gypsy/SRS003490/SRR034802-SRR034802.852797
chr2L	3561843	3561930	opus/LTR/Gypsy/SRS003490/SRR034804-SRR034804.1466440
chr2L	3561862	3561930	opus/LTR/Gypsy/SRS003490/SRR034804-SRR034804.644332
chr2L	3561871	3561930	opus/LTR/Gypsy/SRS003490/SRR034805-SRR034805.927129
chr2L	3561707	3561930	opus/LTR/Gypsy/SRS003490/SRR034805-SRR034805.969081
chr2L	3679177	3679574	roo/LTR/Pao/SRS003467/SRR034249-SRR034249.1154166
chr2L	3679177	3679510	roo/LTR/Pao/SRS003467/SRR034249-SRR034249.418927
chr2L	3679177	3679428	roo/LTR/Pao/SRS003467/SRR034249-SRR034249.74393
chr2L	3679177	3679593	roo/LTR/Pao/SRS003467/SRR034250-SRR034250.384012
chr2L	3679177	3679496	roo/LTR/Pao/SRS003467/SRR034251-SRR034251.1431520
chr2L	3679177	3679452	roo/LTR/Pao/SRS003467/SRR034251-SRR034251.678025
chr2L	3679177	3679480	roo/LTR/Pao/SRS003467/SRR034252-SRR034252.1146312
chr2L	3678935	3679182	roo/LTR/Pao/SRS003467/SRR034249-SRR034249.1143372
chr2L	3678823	3679182	roo/LTR/Pao/SRS003467/SRR034249-SRR034249.837893
chr2L	3678948	3679182	roo/LTR/Pao/SRS003467/SRR034250-SRR034250.1147768
chr2L	3678872	3679182	roo/LTR/Pao/SRS003467/SRR034250-SRR034250.216053
chr2L	3678801	3679182	roo/LTR/Pao/SRS003467/SRR034251-SRR034251.1037461
chr2L	3678886	3679182	roo/LTR/Pao/SRS003467/SRR034251-SRR034251.1133127
chr2L	3678832	3679182	roo/LTR/Pao/SRS003467/SRR034251-SRR034251.452236
chr2L	3737849	3738166	opus/LTR/Gypsy/SRS003477/SRR034673-SRR034673.748280
chr2L	3737849	3737954	opus/LTR/Gypsy/SRS003477/SRR034673-SRR034673.996078
chr2L	3737849	3738017	opus/LTR/Gypsy/SRS003477/SRR034677-SRR034677.1042081
chr2L	3737849	3738175	opus/LTR/Gypsy/SRS003477/SRR034677-SRR034677.687822
chr2L	3737849	3737954	opus/LTR/Gypsy/SRS003477/SRR034678-SRR034678.951715
chr2L	3737521	3737853	opus/LTR/Gypsy/SRS003477/SRR034675-SRR034675.65400
chr2L	3897173	3897373	roo/LTR/Pao/SRS004134/SRR035130-SRR035130.237730
chr2L	3897173	3897373	roo/LTR/Pao/SRS004134/SRR035130-SRR035130.555971
chr2L	3897173	3897322	roo/LTR/Pao/SRS004134/SRR035131-SRR035131.322076
chr2L	3897173	3897398	roo/LTR/Pao/SRS004134/SRR035135-SRR035135.61659
chr2L	3897173	3897325	roo/LTR/Pao/SRS004134/SRR035139-SRR035139.256015
chr2L	3897173	3897332	roo/LTR/Pao/SRS004134/SRR035143-SRR035143.16280
chr2L	3897027	3897179	roo/LTR/Pao/SRS004134/SRR035144-SRR035144.587968
chr2L	3969020	3969115	hobo/TIR/hAT/SRS004136/SRR034687-SRR034687.1320660
chr2L	3969020	3969138	hobo/TIR/hAT/SRS004136/SRR034688-SRR034688.135299
chr2L	3969020	3969208	hobo/TIR/hAT/SRS004136/SRR034688-SRR034688.288550
chr2L	3969020	3969152	hobo/TIR/hAT/SRS004136/SRR034688-SRR034688.551864
chr2L	3969020	3969123	hobo/TIR/hAT/SRS004136/SRR034689-SRR034689.76822
chr2L	3969020	3969123	hobo/TIR/hAT/SRS004136/SRR034689-SRR034689.76898
chr2L	3968693	3969028	hobo/TIR/hAT/SRS004136/SRR034689-SRR034689.271916
chr2L	3968920	3969028	hobo/TIR/hAT/SRS004136/SRR034689-SRR034689.360319
chr2L	4009488	4009881	pogo/TIR/Pogo/SRS003480/SRR034667-SRR034667.124448
chr2L	4009083	4009490	pogo/TIR/Pogo/SRS003480/SRR034662-SRR034662.995239
chr2L	4009187	4009490	pogo/TIR/Pogo/SRS003480/SRR034664-SRR034664.1031904
chr2L	4009077	4009490	pogo/TIR/Pogo/SRS003480/SRR034664-SRR034664.313748
chr2L	4009174	4009490	pogo/TIR/Pogo/SRS003480/SRR034666-SRR034666.1161955
chr2L	4039477	4039536	pogo/TIR/Pogo/SRS003480/SRR034662-SRR034662.1258853
chr2L	4039477	4039574	pogo/TIR/Pogo/SRS003480/SRR034662-SRR034662.931899
chr2L	4039422	4039479	pogo/TIR/Pogo/SRS003480/SRR034664-SRR034664.513567
chr2L	4039251	4039479	pogo/TIR/Pogo/SRS003480/SRR034664-SRR034664.558473
chr2L	4039185	4039479	pogo/TIR/Pogo/SRS003480/SRR034666-SRR034666.433017
chr2L	4039249	4039479	pogo/TIR/Pogo/SRS003480/SRR034666-SRR034666.946587
chr2L	4071831	4071970	blood/LTR/Gypsy/SRS004134/SRR035130-SRR035130.520303
chr2L	4071831	4071908	blood/LTR/Gypsy/SRS004134/SRR035131-SRR035131.105127
chr2L	4071831	4071898	blood/LTR/Gypsy/SRS004134/SRR035133-SRR035133.183882
chr2L	4071831	4072024	blood/LTR/Gypsy/SRS004134/SRR035134-SRR035134.126458
chr2L	4071831	4072043	blood/LTR/Gypsy/SRS004134/SRR035137-SRR035137.402431
chr2L	4071831	4071951	blood/LTR/Gypsy/SRS004134/SRR035144-SRR035144.270951
chr2L	4071831	4071967	blood/LTR/Gypsy/SRS004134/SRR035145-SRR035145.189369
chr2L	4071730	4071835	blood/LTR/Gypsy/SRS004134/SRR035131-SRR035131.323450
chr2L	4071788	4071835	blood/LTR/Gypsy/SRS004134/SRR035132-SRR035132.512084
chr2L	4071801	4071835	blood/LTR/Gypsy/SRS004134/SRR035134-SRR035134.250285
chr2L	4071687	4071835	blood/LTR/Gypsy/SRS004134/SRR035137-SRR035137.87193
chr2L	4071628	4071835	blood/LTR/Gypsy/SRS004134/SRR035139-SRR035139.366138
chr2L	4132350	4132417	mdg1/LTR/Gypsy/SRS003490/SRR034804-SRR034804.1407207
chr2L	4132350	4132409	mdg1/LTR/Gypsy/SRS003490/SRR034804-SRR034804.346224
chr2L	4132350	4132461	mdg1/LTR/Gypsy/SRS003490/SRR034805-SRR034805.93562
chr2L	4132036	4132354	mdg1/LTR/Gypsy/SRS003490/SRR034803-SRR034803.262593
chr2L	4132324	4132354	mdg1/LTR/Gypsy/SRS003490/SRR034803-SRR034803.829226
chr2L	4131951	4132354	mdg1/LTR/Gypsy/SRS003490/SRR034804-SRR034804.1216869
chr2L	4131911	4132354	mdg1/LTR/Gypsy/SRS003490/SRR034804-SRR034804.315191
chr2L	4132080	4132354	mdg1/LTR/Gypsy/SRS003490/SRR034804-SRR034804.673433
chr2L	4132130	4132354	mdg1/LTR/Gypsy/SRS003490/SRR034804-SRR034804.783978
chr2L	4131977	4132354	mdg1/LTR/Gypsy/SRS003490/SRR034804-SRR034804.797890
chr2L	4158694	4158773	opus/LTR/Gypsy/SRS003490/SRR034803-SRR034803.587646
chr2L	4158694	4158743	opus/LTR/Gypsy/SRS003490/SRR034805-SRR034805.194274
chr2L	4158663	4158698	opus/LTR/Gypsy/SRS003490/SRR034805-SRR034805.1032067
chr2L	4261602	4261742	mdg1/LTR/Gypsy/SRS004125/SRR034254-SRR034254.50511
chr2L	4261602	4261683	mdg1/LTR/Gypsy/SRS004125/SRR034254-SRR034254.761865
chr2L	4261602	4261713	mdg1/LTR/Gypsy/SRS004125/SRR034255-SRR034255.1414807
chr2L	4261148	4261606	mdg1/LTR/Gypsy/SRS004125/SRR034253-SRR034253.268104
chr2L	4261206	4261606	mdg1/LTR/Gypsy/SRS004125/SRR034253-SRR034253.597629
chr2L	4261338	4261606	mdg1/LTR/Gypsy/SRS004125/SRR034253-SRR034253.913586
chr2L	4261398	4261606	mdg1/LTR/Gypsy/SRS004125/SRR034254-SRR034254.1273767
chr2L	4261271	4261606	mdg1/LTR/Gypsy/SRS004125/SRR034254-SRR034254.1337492
chr2L	4261340	4261606	mdg1/LTR/Gypsy/SRS004125/SRR034254-SRR034254.478041
chr2L	4261287	4261606	mdg1/LTR/Gypsy/SRS004125/SRR034254-SRR034254.795021
chr2L	4261280	4261606	mdg1/LTR/Gypsy/SRS004125/SRR034254-SRR034254.861123
chr2L	4261307	4261606	mdg1/LTR/Gypsy/SRS004125/SRR034254-SRR034254.994438
chr2L	4261453	4261606	mdg1/LTR/Gypsy/SRS004125/SRR034255-SRR034255.1207838
chr2L	4261450	4261606	mdg1/LTR/Gypsy/SRS004125/SRR034255-SRR034255.275785
chr2L	4261555	4261606	mdg1/LTR/Gypsy/SRS004125/SRR034255-SRR034255.444396
chr2L	4261535	4261606	mdg1/LTR/Gypsy/SRS004125/SRR034255-SRR034255.830483
chr2L	4261450	4261606	mdg1/LTR/Gypsy/SRS004125/SRR034255-SRR034255.84258
chr2L	4261172	4261606	mdg1/LTR/Gypsy/SRS004125/SRR034255-SRR034255.923272
chr2L	4261350	4261606	mdg1/LTR/Gypsy/SRS004125/SRR034256-SRR034256.377701
chr2L	4261453	4261606	mdg1/LTR/Gypsy/SRS004125/SRR034256-SRR034256.453230
chr2L	4261544	4261606	mdg1/LTR/Gypsy/SRS004125/SRR034256-SRR034256.746196
chr2L	4261234	4261606	mdg1/LTR/Gypsy/SRS004125/SRR034256-SRR034256.746717
chr2L	4275160	4275257	mdg1/LTR/Gypsy/SRS004130/SRR034280-SRR034280.1063438
chr2L	4275160	4275215	mdg1/LTR/Gypsy/SRS004130/SRR034282-SRR034282.1254860
chr2L	4275160	4275240	mdg1/LTR/Gypsy/SRS004130/SRR034282-SRR034282.207101
chr2L	4275160	4275382	mdg1/LTR/Gypsy/SRS004130/SRR034283-SRR034283.405514
chr2L	4275160	4275449	mdg1/LTR/Gypsy/SRS004130/SRR034283-SRR034283.638024
chr2L	4275160	4275208	mdg1/LTR/Gypsy/SRS004130/SRR034283-SRR034283.762147
chr2L	4275062	4275164	mdg1/LTR/Gypsy/SRS004130/SRR034279-SRR034279.253811
chr2L	4275098	4275164	mdg1/LTR/Gypsy/SRS004130/SRR034281-SRR034281.208161
chr2L	4275067	4275164	mdg1/LTR/Gypsy/SRS004130/SRR034282-SRR034282.78556
chr2L	4291934	4292024	Max-element/LTR/Pao/SRS003448/SRR034245-SRR034245.442320
chr2L	4291934	4292281	Max-element/LTR/Pao/SRS003448/SRR034247-SRR034247.14880
chr2L	4291934	4292294	Max-element/LTR/Pao/SRS003448/SRR034247-SRR034247.223105
chr2L	4291934	4292232	Max-element/LTR/Pao/SRS003448/SRR034247-SRR034247.243539
chr2L	4291934	4292294	Max-element/LTR/Pao/SRS003448/SRR034247-SRR034247.62567
chr2L	4291934	4292078	Max-element/LTR/Pao/SRS003448/SRR034248-SRR034248.316775
chr2L	4291934	4292376	Max-element/LTR/Pao/SRS003448/SRR034248-SRR034248.98607
chr2L	4291609	4291939	Max-element/LTR/Pao/SRS003448/SRR034247-SRR034247.227969
chr2L	4291575	4291939	Max-element/LTR/Pao/SRS003448/SRR034247-SRR034247.371751
chr2L	4294391	4294450	hobo/TIR/hAT/SRS003477/SRR034675-SRR034675.70044
chr2L	4293991	4294399	hobo/TIR/hAT/SRS003477/SRR034676-SRR034676.636052
chr2L	4293991	4294399	hobo/TIR/hAT/SRS003477/SRR034676-SRR034676.713905
chr2L	4431879	4431938	opus/LTR/Gypsy/SRS003478/SRR034536-SRR034536.1273618
chr2L	4431879	4431944	opus/LTR/Gypsy/SRS003478/SRR034537-SRR034537.199383
chr2L	4431879	4432153	opus/LTR/Gypsy/SRS003478/SRR034537-SRR034537.222096
chr2L	4431879	4432070	opus/LTR/Gypsy/SRS003478/SRR034537-SRR034537.415174
chr2L	4431879	4431938	opus/LTR/Gypsy/SRS003478/SRR034537-SRR034537.42171
chr2L	4431879	4432101	opus/LTR/Gypsy/SRS003478/SRR034538-SRR034538.1061914
chr2L	4431879	4432059	opus/LTR/Gypsy/SRS003478/SRR034538-SRR034538.131498
chr2L	4431879	4432088	opus/LTR/Gypsy/SRS003478/SRR034538-SRR034538.726867
chr2L	4431879	4432110	opus/LTR/Gypsy/SRS003478/SRR034538-SRR034538.853323
chr2L	4431879	4432212	opus/LTR/Gypsy/SRS003478/SRR034539-SRR034539.361014
chr2L	4431879	4432028	opus/LTR/Gypsy/SRS003478/SRR034540-SRR034540.1054762
chr2L	4431879	4432097	opus/LTR/Gypsy/SRS003478/SRR034540-SRR034540.215155
chr2L	4431879	4432095	opus/LTR/Gypsy/SRS003478/SRR034540-SRR034540.237676
chr2L	4431879	4432097	opus/LTR/Gypsy/SRS003478/SRR034540-SRR034540.315666
chr2L	4431879	4432245	opus/LTR/Gypsy/SRS003478/SRR034540-SRR034540.737038
chr2L	4431462	4431881	opus/LTR/Gypsy/SRS003478/SRR034537-SRR034537.143511
chr2L	4431648	4431881	opus/LTR/Gypsy/SRS003478/SRR034537-SRR034537.268018
chr2L	4431630	4431881	opus/LTR/Gypsy/SRS003478/SRR034538-SRR034538.462457
chr2L	4431528	4431881	opus/LTR/Gypsy/SRS003478/SRR034538-SRR034538.58552
chr2L	4431730	4431881	opus/LTR/Gypsy/SRS003478/SRR034538-SRR034538.849004
chr2L	4431703	4431881	opus/LTR/Gypsy/SRS003478/SRR034539-SRR034539.798037
chr2L	4564428	4564699	blood/LTR/Gypsy/SRS003469/SRR034413-SRR034413.1223027
chr2L	4564428	4564587	blood/LTR/Gypsy/SRS003469/SRR034414-SRR034414.1210319
chr2L	4564428	4564587	blood/LTR/Gypsy/SRS003469/SRR034414-SRR034414.883794
chr2L	4564428	4564546	blood/LTR/Gypsy/SRS003469/SRR034415-SRR034415.918963
chr2L	4564428	4564530	blood/LTR/Gypsy/SRS003469/SRR034415-SRR034415.935065
chr2L	4564428	4564493	blood/LTR/Gypsy/SRS003469/SRR034416-SRR034416.73766
chr2L	4564428	4564530	blood/LTR/Gypsy/SRS003469/SRR034417-SRR034417.402945
chr2L	4564328	4564432	blood/LTR/Gypsy/SRS003469/SRR034413-SRR034413.1347039
chr2L	4564107	4564432	blood/LTR/Gypsy/SRS003469/SRR034413-SRR034413.370929
chr2L	4564127	4564432	blood/LTR/Gypsy/SRS003469/SRR034413-SRR034413.686327
chr2L	4564078	4564432	blood/LTR/Gypsy/SRS003469/SRR034413-SRR034413.834782
chr2L	4564078	4564432	blood/LTR/Gypsy/SRS003469/SRR034413-SRR034413.850593
chr2L	4564062	4564432	blood/LTR/Gypsy/SRS003469/SRR034415-SRR034415.954957
chr2L	4564004	4564432	blood/LTR/Gypsy/SRS003469/SRR034416-SRR034416.108803
chr2L	4612155	4612417	roo/LTR/Pao/SRS003448/SRR034246-SRR034246.1146478
chr2L	4612155	4612482	roo/LTR/Pao/SRS003448/SRR034247-SRR034247.76643
chr2L	4611717	4612160	roo/LTR/Pao/SRS003448/SRR034244-SRR034244.456741
chr2L	4611855	4612160	roo/LTR/Pao/SRS003448/SRR034246-SRR034246.34667
chr2L	4611946	4612160	roo/LTR/Pao/SRS003448/SRR034247-SRR034247.115791
chr2L	4611695	4612160	roo/LTR/Pao/SRS003448/SRR034247-SRR034247.1205953
chr2L	4611946	4612160	roo/LTR/Pao/SRS003448/SRR034247-SRR034247.134425
chr2L	4611946	4612160	roo/LTR/Pao/SRS003448/SRR034247-SRR034247.148863
chr2L	4611946	4612160	roo/LTR/Pao/SRS003448/SRR034247-SRR034247.197888
chr2L	4611946	4612160	roo/LTR/Pao/SRS003448/SRR034247-SRR034247.198238
chr2L	4611691	4612160	roo/LTR/Pao/SRS003448/SRR034248-SRR034248.17743
chr2L	4630285	4630493	412/LTR/Gypsy/SRS004136/SRR034686-SRR034686.602647
chr2L	4630285	4630615	412/LTR/Gypsy/SRS004136/SRR034687-SRR034687.498910
chr2L	4630285	4630475	412/LTR/Gypsy/SRS004136/SRR034688-SRR034688.1119576
chr2L	4630285	4630554	412/LTR/Gypsy/SRS004136/SRR034689-SRR034689.347328
chr2L	4630285	4630471	412/LTR/Gypsy/SRS004136/SRR034689-SRR034689.768754
chr2L	4630285	4630624	412/LTR/Gypsy/SRS004136/SRR034689-SRR034689.992277
chr2L	4630027	4630289	412/LTR/Gypsy/SRS004136/SRR034686-SRR034686.1168519
chr2L	4629937	4630289	412/LTR/Gypsy/SRS004136/SRR034686-SRR034686.553161
chr2L	4630041	4630289	412/LTR/Gypsy/SRS004136/SRR034686-SRR034686.958530
chr2L	4629946	4630289	412/LTR/Gypsy/SRS004136/SRR034687-SRR034687.499124
chr2L	4629934	4630289	412/LTR/Gypsy/SRS004136/SRR034687-SRR034687.689497
chr2L	4630040	4630289	412/LTR/Gypsy/SRS004136/SRR034689-SRR034689.329249
chr2L	4677973	4678373	3S18/LTR/Pao/SRS003472/SRR034299-SRR034299.103211
chr2L	4677973	4678265	3S18/LTR/Pao/SRS003472/SRR034299-SRR034299.1198601
chr2L	4677973	4678322	3S18/LTR/Pao/SRS003472/SRR034299-SRR034299.507759
chr2L	4677973	4678223	3S18/LTR/Pao/SRS003472/SRR034299-SRR034299.516253
chr2L	4677973	4678453	3S18/LTR/Pao/SRS003472/SRR034300-SRR034300.290970
chr2L	4677973	4678193	3S18/LTR/Pao/SRS003472/SRR034300-SRR034300.536163
chr2L	4677973	4678031	3S18/LTR/Pao/SRS003472/SRR034301-SRR034301.1344440
chr2L	4677973	4678045	3S18/LTR/Pao/SRS003472/SRR034303-SRR034303.444662
chr2L	4677973	4678244	3S18/LTR/Pao/SRS003472/SRR034303-SRR034303.712711
chr2L	4677973	4678110	3S18/LTR/Pao/SRS003472/SRR034303-SRR034303.986698
chr2L	4677881	4677978	3S18/LTR/Pao/SRS003472/SRR034299-SRR034299.121011
chr2L	4677649	4677978	3S18/LTR/Pao/SRS003472/SRR034299-SRR034299.267434
chr2L	4677767	4677978	3S18/LTR/Pao/SRS003472/SRR034299-SRR034299.338838
chr2L	4677631	4677978	3S18/LTR/Pao/SRS003472/SRR034300-SRR034300.127542
chr2L	4677760	4677978	3S18/LTR/Pao/SRS003472/SRR034300-SRR034300.133901
chr2L	4677893	4677978	3S18/LTR/Pao/SRS003472/SRR034300-SRR034300.422487
chr2L	4677753	4677978	3S18/LTR/Pao/SRS003472/SRR034301-SRR034301.110749
chr2L	4677807	4677978	3S18/LTR/Pao/SRS003472/SRR034302-SRR034302.1040720
chr2L	4677932	4677978	3S18/LTR/Pao/SRS003472/SRR034302-SRR034302.1222533
chr2L	4677818	4677978	3S18/LTR/Pao/SRS003472/SRR034302-SRR034302.821825
chr2L	4677917	4677978	3S18/LTR/Pao/SRS003472/SRR034303-SRR034303.1194664
chr2L	4677893	4677978	3S18/LTR/Pao/SRS003472/SRR034303-SRR034303.169218
chr2L	4705829	4706212	roo/LTR/Pao/SRS003468/SRR034259-SRR034259.1082154
chr2L	4705829	4706150	roo/LTR/Pao/SRS003468/SRR034259-SRR034259.1215542
chr2L	4705829	4706077	roo/LTR/Pao/SRS003468/SRR034259-SRR034259.16649
chr2L	4705829	4706107	roo/LTR/Pao/SRS003468/SRR034259-SRR034259.184928
chr2L	4705829	4706196	roo/LTR/Pao/SRS003468/SRR034260-SRR034260.261868
chr2L	4705829	4706206	roo/LTR/Pao/SRS003468/SRR034260-SRR034260.662532
chr2L	4705829	4706229	roo/LTR/Pao/SRS003468/SRR034261-SRR034261.360755
chr2L	4705829	4706100	roo/LTR/Pao/SRS003468/SRR034261-SRR034261.972488
chr2L	4705829	4706119	roo/LTR/Pao/SRS003468/SRR034262-SRR034262.160541
chr2L	4705829	4706142	roo/LTR/Pao/SRS003468/SRR034263-SRR034263.1121810
chr2L	4705468	4705834	roo/LTR/Pao/SRS003468/SRR034259-SRR034259.181057
chr2L	4705500	4705834	roo/LTR/Pao/SRS003468/SRR034262-SRR034262.92981
chr2L	4712556	4712710	Stalker2/LTR/Gypsy/SRS003448/SRR034244-SRR034244.1077162
chr2L	4712556	4712755	Stalker2/LTR/Gypsy/SRS003448/SRR034244-SRR034244.1146317
chr2L	4712556	4712800	Stalker2/LTR/Gypsy/SRS003448/SRR034245-SRR034245.362248
chr2L	4712556	4712761	Stalker2/LTR/Gypsy/SRS003448/SRR034247-SRR034247.1022154
chr2L	4712556	4712762	Stalker2/LTR/Gypsy/SRS003448/SRR034247-SRR034247.1050630
chr2L	4712556	4712616	Stalker2/LTR/Gypsy/SRS003448/SRR034247-SRR034247.114824
chr2L	4712556	4712616	Stalker2/LTR/Gypsy/SRS003448/SRR034247-SRR034247.186516
chr2L	4712556	4712616	Stalker2/LTR/Gypsy/SRS003448/SRR034247-SRR034247.263729
chr2L	4712556	4712616	Stalker2/LTR/Gypsy/SRS003448/SRR034247-SRR034247.292598
chr2L	4712556	4712616	Stalker2/LTR/Gypsy/SRS003448/SRR034247-SRR034247.551406
chr2L	4712556	4712616	Stalker2/LTR/Gypsy/SRS003448/SRR034247-SRR034247.577869
chr2L	4712556	4712970	Stalker2/LTR/Gypsy/SRS003448/SRR034247-SRR034247.724283
chr2L	4712266	4712560	Stalker2/LTR/Gypsy/SRS003448/SRR034245-SRR034245.167153
chr2L	4712295	4712560	Stalker2/LTR/Gypsy/SRS003448/SRR034245-SRR034245.225212
chr2L	4712266	4712560	Stalker2/LTR/Gypsy/SRS003448/SRR034245-SRR034245.335739
chr2L	4712342	4712560	Stalker2/LTR/Gypsy/SRS003448/SRR034246-SRR034246.200931
chr2L	4712311	4712560	Stalker2/LTR/Gypsy/SRS003448/SRR034247-SRR034247.1116233
chr2L	4712120	4712560	Stalker2/LTR/Gypsy/SRS003448/SRR034248-SRR034248.303694
chr2L	4746726	4746887	copia/LTR/Copia/SRS003467/SRR034250-SRR034250.300244
chr2L	4746726	4746887	copia/LTR/Copia/SRS003467/SRR034250-SRR034250.722475
chr2L	4746726	4746772	copia/LTR/Copia/SRS003467/SRR034251-SRR034251.1102318
chr2L	4746726	4746858	copia/LTR/Copia/SRS003467/SRR034252-SRR034252.27152
chr2L	4746726	4746866	copia/LTR/Copia/SRS003467/SRR034252-SRR034252.487190
chr2L	4746593	4746731	copia/LTR/Copia/SRS003467/SRR034250-SRR034250.996480
chr2L	4746657	4746731	copia/LTR/Copia/SRS003467/SRR034251-SRR034251.535273
chr2L	4746673	4746731	copia/LTR/Copia/SRS003467/SRR034252-SRR034252.166491
chr2L	4799445	4799545	opus/LTR/Gypsy/SRS003479/SRR035233-SRR035233.1124438
chr2L	4799445	4799592	opus/LTR/Gypsy/SRS003479/SRR035233-SRR035233.1366920
chr2L	4799445	4799545	opus/LTR/Gypsy/SRS003479/SRR035235-SRR035235.1006179
chr2L	4799445	4799545	opus/LTR/Gypsy/SRS003479/SRR035235-SRR035235.1227679
chr2L	4799445	4799730	opus/LTR/Gypsy/SRS003479/SRR035236-SRR035236.294471
chr2L	4799016	4799449	opus/LTR/Gypsy/SRS003479/SRR035233-SRR035233.279283
chr2L	4799026	4799449	opus/LTR/Gypsy/SRS003479/SRR035233-SRR035233.593302
chr2L	4799049	4799449	opus/LTR/Gypsy/SRS003479/SRR035233-SRR035233.855802
chr2L	4856731	4857072	Tabor/LTR/Gypsy/SRS003448/SRR034244-SRR034244.348332
chr2L	4856731	4857130	Tabor/LTR/Gypsy/SRS003448/SRR034244-SRR034244.448751
chr2L	4856731	4857128	Tabor/LTR/Gypsy/SRS003448/SRR034244-SRR034244.498635
chr2L	4856731	4857111	Tabor/LTR/Gypsy/SRS003448/SRR034244-SRR034244.511273
chr2L	4856731	4857037	Tabor/LTR/Gypsy/SRS003448/SRR034244-SRR034244.547811
chr2L	4856731	4857046	Tabor/LTR/Gypsy/SRS003448/SRR034244-SRR034244.940647
chr2L	4856731	4857124	Tabor/LTR/Gypsy/SRS003448/SRR034245-SRR034245.1030135
chr2L	4856731	4856854	Tabor/LTR/Gypsy/SRS003448/SRR034245-SRR034245.1222918
chr2L	4856731	4856824	Tabor/LTR/Gypsy/SRS003448/SRR034245-SRR034245.319397
chr2L	4856731	4857116	Tabor/LTR/Gypsy/SRS003448/SRR034245-SRR034245.938947
chr2L	4856731	4856792	Tabor/LTR/Gypsy/SRS003448/SRR034246-SRR034246.288784
chr2L	4856731	4857029	Tabor/LTR/Gypsy/SRS003448/SRR034246-SRR034246.684844
chr2L	4856413	4856735	Tabor/LTR/Gypsy/SRS003448/SRR034244-SRR034244.485894
chr2L	4856606	4856735	Tabor/LTR/Gypsy/SRS003448/SRR034244-SRR034244.745748
chr2L	4856606	4856735	Tabor/LTR/Gypsy/SRS003448/SRR034244-SRR034244.757011
chr2L	4856694	4856735	Tabor/LTR/Gypsy/SRS003448/SRR034244-SRR034244.801784
chr2L	4856606	4856735	Tabor/LTR/Gypsy/SRS003448/SRR034244-SRR034244.823211
chr2L	4856621	4856735	Tabor/LTR/Gypsy/SRS003448/SRR034244-SRR034244.849515
chr2L	4856487	4856735	Tabor/LTR/Gypsy/SRS003448/SRR034245-SRR034245.1030026
chr2L	4856600	4856735	Tabor/LTR/Gypsy/SRS003448/SRR034245-SRR034245.196871
chr2L	4856512	4856735	Tabor/LTR/Gypsy/SRS003448/SRR034245-SRR034245.642251
chr2L	4856413	4856735	Tabor/LTR/Gypsy/SRS003448/SRR034245-SRR034245.643049
chr2L	4856312	4856735	Tabor/LTR/Gypsy/SRS003448/SRR034245-SRR034245.662815
chr2L	4856413	4856735	Tabor/LTR/Gypsy/SRS003448/SRR034245-SRR034245.746300
chr2L	4856569	4856735	Tabor/LTR/Gypsy/SRS003448/SRR034246-SRR034246.586716
chr2L	4856365	4856735	Tabor/LTR/Gypsy/SRS003448/SRR034246-SRR034246.738308
chr2L	4856502	4856735	Tabor/LTR/Gypsy/SRS003448/SRR034247-SRR034247.840756
chr2L	4856502	4856735	Tabor/LTR/Gypsy/SRS003448/SRR034247-SRR034247.880923
chr2L	4856580	4856735	Tabor/LTR/Gypsy/SRS003448/SRR034247-SRR034247.956800
chr2L	4856522	4856735	Tabor/LTR/Gypsy/SRS003448/SRR034248-SRR034248.428746
chr2L	4861680	4862008	P-element/TIR/P/SRS003467/SRR034249-SRR034249.399359
chr2L	4861680	4861928	P-element/TIR/P/SRS003467/SRR034249-SRR034249.836869
chr2L	4861680	4861950	P-element/TIR/P/SRS003467/SRR034250-SRR034250.1187503
chr2L	4861680	4861886	P-element/TIR/P/SRS003467/SRR034250-SRR034250.238999
chr2L	4861680	4861897	P-element/TIR/P/SRS003467/SRR034250-SRR034250.941162
chr2L	4861680	4862037	P-element/TIR/P/SRS003467/SRR034251-SRR034251.135142
chr2L	4861680	4862037	P-element/TIR/P/SRS003467/SRR034251-SRR034251.341277
chr2L	4861680	4862111	P-element/TIR/P/SRS003467/SRR034251-SRR034251.692189
chr2L	4861680	4861798	P-element/TIR/P/SRS003467/SRR034252-SRR034252.671050
chr2L	4861498	4861688	P-element/TIR/P/SRS003467/SRR034249-SRR034249.422785
chr2L	4861522	4861688	P-element/TIR/P/SRS003467/SRR034250-SRR034250.1013255
chr2L	4861462	4861688	P-element/TIR/P/SRS003467/SRR034251-SRR034251.1033232
chr2L	4861219	4861688	P-element/TIR/P/SRS003467/SRR034251-SRR034251.652141
chr2L	4861511	4861688	P-element/TIR/P/SRS003467/SRR034251-SRR034251.805517
chr2L	4861546	4861688	P-element/TIR/P/SRS003467/SRR034252-SRR034252.334626
chr2L	4861588	4861688	P-element/TIR/P/SRS003467/SRR034252-SRR034252.739118
chr2L	4861584	4861688	P-element/TIR/P/SRS003467/SRR034252-SRR034252.990966
chr2L	5223239	5223371	copia/LTR/Copia/SRS003490/SRR034803-SRR034803.804405
chr2L	5223036	5223244	copia/LTR/Copia/SRS003490/SRR034803-SRR034803.591902
chr2L	5223205	5223244	copia/LTR/Copia/SRS003490/SRR034803-SRR034803.694891
chr2L	5223051	5223244	copia/LTR/Copia/SRS003490/SRR034803-SRR034803.933912
chr2L	5223108	5223244	copia/LTR/Copia/SRS003490/SRR034805-SRR034805.244723
chr2L	5223180	5223244	copia/LTR/Copia/SRS003490/SRR034805-SRR034805.303931
chr2L	5437576	5437610	Burdock/LTR/Gypsy/SRS003485/SRR034754-SRR034754.1024193
chr2L	5437576	5437854	Burdock/LTR/Gypsy/SRS003485/SRR034754-SRR034754.1032392
chr2L	5437576	5437683	Burdock/LTR/Gypsy/SRS003485/SRR034754-SRR034754.1200061
chr2L	5437576	5437651	Burdock/LTR/Gypsy/SRS003485/SRR034754-SRR034754.258823
chr2L	5437576	5437792	Burdock/LTR/Gypsy/SRS003485/SRR034754-SRR034754.355545
chr2L	5437576	5437809	Burdock/LTR/Gypsy/SRS003485/SRR034754-SRR034754.854203
chr2L	5437576	5437699	Burdock/LTR/Gypsy/SRS003485/SRR034755-SRR034755.224677
chr2L	5437576	5437958	Burdock/LTR/Gypsy/SRS003485/SRR034755-SRR034755.493496
chr2L	5437576	5437721	Burdock/LTR/Gypsy/SRS003485/SRR034755-SRR034755.863363
chr2L	5437304	5437580	Burdock/LTR/Gypsy/SRS003485/SRR034754-SRR034754.872507
chr2L	5437524	5437580	Burdock/LTR/Gypsy/SRS003485/SRR034755-SRR034755.274738
chr2L	5437437	5437580	Burdock/LTR/Gypsy/SRS003485/SRR034755-SRR034755.508767
chr2L	5437331	5437580	Burdock/LTR/Gypsy/SRS003485/SRR034756-SRR034756.1505137
chr2L	5437228	5437580	Burdock/LTR/Gypsy/SRS003485/SRR034756-SRR034756.625075
chr2L	5437226	5437580	Burdock/LTR/Gypsy/SRS003485/SRR034756-SRR034756.676412
chr2L	5437462	5437580	Burdock/LTR/Gypsy/SRS003485/SRR034756-SRR034756.871270
chr2L	5437121	5437580	Burdock/LTR/Gypsy/SRS003485/SRR034757-SRR034757.1198232
chr2L	5437515	5437580	Burdock/LTR/Gypsy/SRS003485/SRR034757-SRR034757.1226013
chr2L	5437103	5437580	Burdock/LTR/Gypsy/SRS003485/SRR034757-SRR034757.131303
chr2L	5437515	5437580	Burdock/LTR/Gypsy/SRS003485/SRR034757-SRR034757.1438651
chr2L	5437358	5437580	Burdock/LTR/Gypsy/SRS003485/SRR034757-SRR034757.1451863
chr2L	5437528	5437580	Burdock/LTR/Gypsy/SRS003485/SRR034757-SRR034757.253802
chr2L	5437103	5437580	Burdock/LTR/Gypsy/SRS003485/SRR034757-SRR034757.574798
chr2L	5441604	5441768	mdg1/LTR/Gypsy/SRS003471/SRR034284-SRR034284.1112030
chr2L	5441604	5441680	mdg1/LTR/Gypsy/SRS003471/SRR034284-SRR034284.843008
chr2L	5441604	5441761	mdg1/LTR/Gypsy/SRS003471/SRR034284-SRR034284.906465
chr2L	5441604	5441791	mdg1/LTR/Gypsy/SRS003471/SRR034285-SRR034285.421524
chr2L	5441604	5441962	mdg1/LTR/Gypsy/SRS003471/SRR034285-SRR034285.804881
chr2L	5441604	5441792	mdg1/LTR/Gypsy/SRS003471/SRR034286-SRR034286.901511
chr2L	5441348	5441608	mdg1/LTR/Gypsy/SRS003471/SRR034284-SRR034284.216698
chr2L	5441348	5441608	mdg1/LTR/Gypsy/SRS003471/SRR034284-SRR034284.67449
chr2L	5441283	5441608	mdg1/LTR/Gypsy/SRS003471/SRR034285-SRR034285.1130383
chr2L	5441535	5441608	mdg1/LTR/Gypsy/SRS003471/SRR034287-SRR034287.1185433
chr2L	5479751	5479892	412/LTR/Gypsy/SRS003467/SRR035057-SRR035057.466378
chr2L	5479751	5479927	412/LTR/Gypsy/SRS003467/SRR035061-SRR035061.79003
chr2L	5479751	5479868	412/LTR/Gypsy/SRS003467/SRR035070-SRR035070.20113
chr2L	5479751	5479951	412/LTR/Gypsy/SRS003467/SRR035075-SRR035075.462776
chr2L	5479751	5479827	412/LTR/Gypsy/SRS003467/SRR035076-SRR035076.135873
chr2L	5479751	5479827	412/LTR/Gypsy/SRS003467/SRR035076-SRR035076.61206
chr2L	5479654	5479755	412/LTR/Gypsy/SRS003467/SRR035061-SRR035061.94425
chr2L	5479711	5479755	412/LTR/Gypsy/SRS003467/SRR035064-SRR035064.369862
chr2L	5479664	5479755	412/LTR/Gypsy/SRS003467/SRR035066-SRR035066.321913
chr2L	5479664	5479755	412/LTR/Gypsy/SRS003467/SRR035073-SRR035073.113682
chr2L	5479664	5479755	412/LTR/Gypsy/SRS003467/SRR035073-SRR035073.285143
chr2L	5479664	5479755	412/LTR/Gypsy/SRS003467/SRR035073-SRR035073.85833
chr2L	5479664	5479755	412/LTR/Gypsy/SRS003467/SRR035075-SRR035075.497171
chr2L	5479664	5479755	412/LTR/Gypsy/SRS003467/SRR035077-SRR035077.123745
chr2L	5479689	5479755	412/LTR/Gypsy/SRS003467/SRR035077-SRR035077.183635
chr2L	5548739	5548807	copia/LTR/Copia/SRS003479/SRR035232-SRR035232.207144
chr2L	5548739	5548815	copia/LTR/Copia/SRS003479/SRR035233-SRR035233.1026916
chr2L	5548739	5548815	copia/LTR/Copia/SRS003479/SRR035233-SRR035233.946426
chr2L	5548739	5549062	copia/LTR/Copia/SRS003479/SRR035236-SRR035236.1028526
chr2L	5548654	5548744	copia/LTR/Copia/SRS003479/SRR035236-SRR035236.486572
chr2L	5569488	5569676	hopper/TIR/Transib/SRS003473/SRR034305-SRR034305.114280
chr2L	5569488	5569676	hopper/TIR/Transib/SRS003473/SRR034305-SRR034305.197540
chr2L	5569488	5569676	hopper/TIR/Transib/SRS003473/SRR034305-SRR034305.323100
chr2L	5569488	5569786	hopper/TIR/Transib/SRS003473/SRR034305-SRR034305.460194
chr2L	5569488	5569696	hopper/TIR/Transib/SRS003473/SRR034305-SRR034305.547079
chr2L	5569488	5569691	hopper/TIR/Transib/SRS003473/SRR034306-SRR034306.1043288
chr2L	5569488	5569764	hopper/TIR/Transib/SRS003473/SRR034306-SRR034306.854858
chr2L	5569488	5569785	hopper/TIR/Transib/SRS003473/SRR034307-SRR034307.440419
chr2L	5569488	5569816	hopper/TIR/Transib/SRS003473/SRR034307-SRR034307.600018
chr2L	5569344	5569493	hopper/TIR/Transib/SRS003473/SRR034307-SRR034307.950473
chr2L	5569380	5569493	hopper/TIR/Transib/SRS003473/SRR034308-SRR034308.830466
chr2L	5601081	5601173	copia/LTR/Copia/SRS003489/SRR034778-SRR034778.197729
chr2L	5601081	5601173	copia/LTR/Copia/SRS003489/SRR034778-SRR034778.504414
chr2L	5600938	5601086	copia/LTR/Copia/SRS003489/SRR034777-SRR034777.940826
chr2L	5610335	5610681	opus/LTR/Gypsy/SRS010082/SRR034842-SRR034842.28089
chr2L	5610335	5610681	opus/LTR/Gypsy/SRS010082/SRR034842-SRR034842.787109
chr2L	5610335	5610655	opus/LTR/Gypsy/SRS010082/SRR034843-SRR034843.222280
chr2L	5610335	5610575	opus/LTR/Gypsy/SRS010082/SRR034844-SRR034844.1229916
chr2L	5610233	5610339	opus/LTR/Gypsy/SRS010082/SRR034841-SRR034841.1087291
chr2L	5609912	5610339	opus/LTR/Gypsy/SRS010082/SRR034841-SRR034841.209623
chr2L	5609996	5610339	opus/LTR/Gypsy/SRS010082/SRR034841-SRR034841.316111
chr2L	5610233	5610339	opus/LTR/Gypsy/SRS010082/SRR034841-SRR034841.870112
chr2L	5610073	5610339	opus/LTR/Gypsy/SRS010082/SRR034842-SRR034842.1102429
chr2L	5610233	5610339	opus/LTR/Gypsy/SRS010082/SRR034842-SRR034842.1320393
chr2L	5609877	5610339	opus/LTR/Gypsy/SRS010082/SRR034842-SRR034842.355462
chr2L	5610233	5610339	opus/LTR/Gypsy/SRS010082/SRR034842-SRR034842.475627
chr2L	5610233	5610339	opus/LTR/Gypsy/SRS010082/SRR034842-SRR034842.635519
chr2L	5609922	5610339	opus/LTR/Gypsy/SRS010082/SRR034842-SRR034842.647669
chr2L	5609912	5610339	opus/LTR/Gypsy/SRS010082/SRR034842-SRR034842.69620
chr2L	5610131	5610339	opus/LTR/Gypsy/SRS010082/SRR034842-SRR034842.932546
chr2L	5609969	5610339	opus/LTR/Gypsy/SRS010082/SRR034845-SRR034845.1134179
chr2L	5610013	5610339	opus/LTR/Gypsy/SRS010082/SRR034845-SRR034845.604943
chr2L	5609969	5610339	opus/LTR/Gypsy/SRS010082/SRR034845-SRR034845.910312
chr2L	5616842	5616926	Stalker2/LTR/Gypsy/SRS003482/SRR034680-SRR034680.49765
chr2L	5616842	5616939	Stalker2/LTR/Gypsy/SRS003482/SRR034680-SRR034680.69073
chr2L	5616842	5617061	Stalker2/LTR/Gypsy/SRS003482/SRR034681-SRR034681.156382
chr2L	5616842	5617285	Stalker2/LTR/Gypsy/SRS003482/SRR034682-SRR034682.1038998
chr2L	5616842	5617001	Stalker2/LTR/Gypsy/SRS003482/SRR034682-SRR034682.962392
chr2L	5616842	5617136	Stalker2/LTR/Gypsy/SRS003482/SRR034683-SRR034683.819814
chr2L	5616842	5617127	Stalker2/LTR/Gypsy/SRS003482/SRR034684-SRR034684.108567
chr2L	5616842	5617291	Stalker2/LTR/Gypsy/SRS003482/SRR034684-SRR034684.208652
chr2L	5616842	5617132	Stalker2/LTR/Gypsy/SRS003482/SRR034684-SRR034684.441055
chr2L	5616842	5617253	Stalker2/LTR/Gypsy/SRS003482/SRR034684-SRR034684.449183
chr2L	5616809	5616846	Stalker2/LTR/Gypsy/SRS003482/SRR034680-SRR034680.140109
chr2L	5616713	5616846	Stalker2/LTR/Gypsy/SRS003482/SRR034680-SRR034680.143884
chr2L	5616568	5616846	Stalker2/LTR/Gypsy/SRS003482/SRR034681-SRR034681.219717
chr2L	5616508	5616846	Stalker2/LTR/Gypsy/SRS003482/SRR034681-SRR034681.694852
chr2L	5616424	5616846	Stalker2/LTR/Gypsy/SRS003482/SRR034682-SRR034682.199827
chr2L	5616622	5616846	Stalker2/LTR/Gypsy/SRS003482/SRR034682-SRR034682.486805
chr2L	5616396	5616846	Stalker2/LTR/Gypsy/SRS003482/SRR034683-SRR034683.435603
chr2L	5616708	5616846	Stalker2/LTR/Gypsy/SRS003482/SRR034684-SRR034684.23137
chr2L	5616574	5616846	Stalker2/LTR/Gypsy/SRS003482/SRR034684-SRR034684.74347
chr2L	5616583	5616846	Stalker2/LTR/Gypsy/SRS003482/SRR034684-SRR034684.849339
chr2L	5620411	5620540	pogo/TIR/Pogo/SRS003480/SRR034662-SRR034662.1245845
chr2L	5620411	5620504	pogo/TIR/Pogo/SRS003480/SRR034664-SRR034664.1021260
chr2L	5620139	5620413	pogo/TIR/Pogo/SRS003480/SRR034666-SRR034666.1196657
chr2L	5620139	5620413	pogo/TIR/Pogo/SRS003480/SRR034666-SRR034666.841761
chr2L	5633492	5633755	roo/LTR/Pao/SRS003485/SRR034754-SRR034754.791182
chr2L	5633492	5633836	roo/LTR/Pao/SRS003485/SRR034755-SRR034755.1139551
chr2L	5633492	5633866	roo/LTR/Pao/SRS003485/SRR034757-SRR034757.1304324
chr2L	5633106	5633497	roo/LTR/Pao/SRS003485/SRR034754-SRR034754.1043137
chr2L	5633134	5633497	roo/LTR/Pao/SRS003485/SRR034754-SRR034754.908398
chr2L	5633171	5633497	roo/LTR/Pao/SRS003485/SRR034755-SRR034755.1181658
chr2L	5633182	5633497	roo/LTR/Pao/SRS003485/SRR034757-SRR034757.190590
chr2L	5633182	5633497	roo/LTR/Pao/SRS003485/SRR034757-SRR034757.344260
chr2L	5635589	5635620	hobo/TIR/hAT/SRS003492/SRR034264-SRR034264.101275
chr2L	5635589	5635867	hobo/TIR/hAT/SRS003492/SRR034264-SRR034264.1191249
chr2L	5635589	5635633	hobo/TIR/hAT/SRS003492/SRR034264-SRR034264.512284
chr2L	5635589	5635847	hobo/TIR/hAT/SRS003492/SRR034265-SRR034265.510738
chr2L	5635589	5635787	hobo/TIR/hAT/SRS003492/SRR034265-SRR034265.81855
chr2L	5635589	5635721	hobo/TIR/hAT/SRS003492/SRR034266-SRR034266.312046
chr2L	5635589	5635917	hobo/TIR/hAT/SRS003492/SRR034266-SRR034266.760786
chr2L	5635589	5635675	hobo/TIR/hAT/SRS003492/SRR034267-SRR034267.851241
chr2L	5635510	5635597	hobo/TIR/hAT/SRS003492/SRR034264-SRR034264.1087522
chr2L	5635492	5635597	hobo/TIR/hAT/SRS003492/SRR034264-SRR034264.11036
chr2L	5635374	5635597	hobo/TIR/hAT/SRS003492/SRR034264-SRR034264.391777
chr2L	5635550	5635597	hobo/TIR/hAT/SRS003492/SRR034264-SRR034264.634436
chr2L	5635532	5635597	hobo/TIR/hAT/SRS003492/SRR034265-SRR034265.191621
chr2L	5635235	5635597	hobo/TIR/hAT/SRS003492/SRR034265-SRR034265.33081
chr2L	5635306	5635597	hobo/TIR/hAT/SRS003492/SRR034267-SRR034267.321174
chr2L	5635343	5635597	hobo/TIR/hAT/SRS003492/SRR034267-SRR034267.636609
chr2L	5635467	5635597	hobo/TIR/hAT/SRS003492/SRR034268-SRR034268.106996
chr2L	5635330	5635597	hobo/TIR/hAT/SRS003492/SRR034268-SRR034268.163799
chr2L	5635537	5635597	hobo/TIR/hAT/SRS003492/SRR034268-SRR034268.681120
chr2L	5649560	5649960	hobo/TIR/hAT/SRS003468/SRR034259-SRR034259.1240641
chr2L	5649560	5649960	hobo/TIR/hAT/SRS003468/SRR034259-SRR034259.1318466
chr2L	5649560	5649594	hobo/TIR/hAT/SRS003468/SRR034259-SRR034259.1342513
chr2L	5649560	5649703	hobo/TIR/hAT/SRS003468/SRR034259-SRR034259.277506
chr2L	5649560	5649964	hobo/TIR/hAT/SRS003468/SRR034259-SRR034259.372842
chr2L	5649560	5649989	hobo/TIR/hAT/SRS003468/SRR034259-SRR034259.383869
chr2L	5649560	5649686	hobo/TIR/hAT/SRS003468/SRR034259-SRR034259.678163
chr2L	5649560	5649883	hobo/TIR/hAT/SRS003468/SRR034259-SRR034259.78022
chr2L	5649560	5649751	hobo/TIR/hAT/SRS003468/SRR034259-SRR034259.870328
chr2L	5649560	5649938	hobo/TIR/hAT/SRS003468/SRR034260-SRR034260.6948
chr2L	5649560	5649844	hobo/TIR/hAT/SRS003468/SRR034261-SRR034261.1016812
chr2L	5649560	5649869	hobo/TIR/hAT/SRS003468/SRR034261-SRR034261.310077
chr2L	5649560	5649687	hobo/TIR/hAT/SRS003468/SRR034261-SRR034261.56540
chr2L	5649560	5649873	hobo/TIR/hAT/SRS003468/SRR034261-SRR034261.71473
chr2L	5649560	5649776	hobo/TIR/hAT/SRS003468/SRR034261-SRR034261.868199
chr2L	5649560	5649666	hobo/TIR/hAT/SRS003468/SRR034262-SRR034262.1038764
chr2L	5649560	5649703	hobo/TIR/hAT/SRS003468/SRR034263-SRR034263.637392
chr2L	5649560	5649696	hobo/TIR/hAT/SRS003468/SRR034263-SRR034263.754457
chr2L	5649560	5649967	hobo/TIR/hAT/SRS003468/SRR034263-SRR034263.761375
chr2L	5649560	5649847	hobo/TIR/hAT/SRS003468/SRR034263-SRR034263.827027
chr2L	5649560	5649643	hobo/TIR/hAT/SRS003468/SRR034263-SRR034263.925115
chr2L	5649268	5649568	hobo/TIR/hAT/SRS003468/SRR034259-SRR034259.1036394
chr2L	5649268	5649568	hobo/TIR/hAT/SRS003468/SRR034259-SRR034259.1133753
chr2L	5649263	5649568	hobo/TIR/hAT/SRS003468/SRR034261-SRR034261.409194
chr2L	5649259	5649568	hobo/TIR/hAT/SRS003468/SRR034261-SRR034261.602534
chr2L	5649234	5649568	hobo/TIR/hAT/SRS003468/SRR034261-SRR034261.73822
chr2L	5649379	5649568	hobo/TIR/hAT/SRS003468/SRR034261-SRR034261.909347
chr2L	5649292	5649568	hobo/TIR/hAT/SRS003468/SRR034262-SRR034262.1183004
chr2L	5649337	5649568	hobo/TIR/hAT/SRS003468/SRR034262-SRR034262.2104
chr2L	5649311	5649568	hobo/TIR/hAT/SRS003468/SRR034262-SRR034262.262235
chr2L	5649501	5649568	hobo/TIR/hAT/SRS003468/SRR034263-SRR034263.329497
chr2L	5649161	5649568	hobo/TIR/hAT/SRS003468/SRR034263-SRR034263.792801
chr2L	5656809	5656937	hobo/TIR/hAT/SRS004125/SRR034256-SRR034256.1011255
chr2L	5656750	5656817	hobo/TIR/hAT/SRS004125/SRR034254-SRR034254.188803
chr2L	5661189	5661390	roo/LTR/Pao/SRS003483/SRR034747-SRR034747.1049065
chr2L	5661189	5661390	roo/LTR/Pao/SRS003483/SRR034747-SRR034747.422469
chr2L	5661189	5661390	roo/LTR/Pao/SRS003483/SRR034747-SRR034747.426145
chr2L	5661189	5661506	roo/LTR/Pao/SRS003483/SRR034747-SRR034747.468554
chr2L	5661189	5661534	roo/LTR/Pao/SRS003483/SRR034747-SRR034747.478159
chr2L	5661189	5661449	roo/LTR/Pao/SRS003483/SRR034748-SRR034748.257154
chr2L	5661189	5661522	roo/LTR/Pao/SRS003483/SRR034748-SRR034748.775518
chr2L	5661189	5661484	roo/LTR/Pao/SRS003483/SRR034749-SRR034749.278865
chr2L	5661189	5661499	roo/LTR/Pao/SRS003483/SRR034749-SRR034749.347050
chr2L	5661189	5661499	roo/LTR/Pao/SRS003483/SRR034749-SRR034749.389735
chr2L	5660863	5661194	roo/LTR/Pao/SRS003483/SRR034749-SRR034749.807617
chr2L	5660863	5661194	roo/LTR/Pao/SRS003483/SRR034749-SRR034749.942012
chr2L	5681282	5681604	roo/LTR/Pao/SRS003487/SRR034766-SRR034766.140892
chr2L	5681282	5681706	roo/LTR/Pao/SRS003487/SRR034766-SRR034766.304198
chr2L	5681282	5681586	roo/LTR/Pao/SRS003487/SRR034766-SRR034766.312488
chr2L	5681282	5681586	roo/LTR/Pao/SRS003487/SRR034766-SRR034766.33748
chr2L	5681282	5681611	roo/LTR/Pao/SRS003487/SRR034766-SRR034766.581669
chr2L	5681282	5681684	roo/LTR/Pao/SRS003487/SRR034770-SRR034770.109713
chr2L	5680919	5681287	roo/LTR/Pao/SRS003487/SRR034768-SRR034768.129846
chr2L	5706952	5707081	blood/LTR/Gypsy/SRS003480/SRR034662-SRR034662.65543
chr2L	5706952	5707176	blood/LTR/Gypsy/SRS003480/SRR034662-SRR034662.924809
chr2L	5706952	5707263	blood/LTR/Gypsy/SRS003480/SRR034664-SRR034664.1141847
chr2L	5706952	5707340	blood/LTR/Gypsy/SRS003480/SRR034666-SRR034666.942472
chr2L	5706952	5707101	blood/LTR/Gypsy/SRS003480/SRR034667-SRR034667.211514
chr2L	5706787	5706956	blood/LTR/Gypsy/SRS003480/SRR034662-SRR034662.23753
chr2L	5706566	5706956	blood/LTR/Gypsy/SRS003480/SRR034662-SRR034662.290490
chr2L	5706452	5706956	blood/LTR/Gypsy/SRS003480/SRR034662-SRR034662.372985
chr2L	5706708	5706956	blood/LTR/Gypsy/SRS003480/SRR034663-SRR034663.127947
chr2L	5706804	5706956	blood/LTR/Gypsy/SRS003480/SRR034663-SRR034663.221328
chr2L	5706741	5706956	blood/LTR/Gypsy/SRS003480/SRR034663-SRR034663.773684
chr2L	5706775	5706956	blood/LTR/Gypsy/SRS003480/SRR034664-SRR034664.461434
chr2L	5706543	5706956	blood/LTR/Gypsy/SRS003480/SRR034664-SRR034664.67460
chr2L	5706755	5706956	blood/LTR/Gypsy/SRS003480/SRR034664-SRR034664.778998
chr2L	5706654	5706956	blood/LTR/Gypsy/SRS003480/SRR034666-SRR034666.1194316
chr2L	5706640	5706956	blood/LTR/Gypsy/SRS003480/SRR034666-SRR034666.1215000
chr2L	5706654	5706956	blood/LTR/Gypsy/SRS003480/SRR034666-SRR034666.1242747
chr2L	5706446	5706956	blood/LTR/Gypsy/SRS003480/SRR034666-SRR034666.153429
chr2L	5706597	5706956	blood/LTR/Gypsy/SRS003480/SRR034666-SRR034666.503302
chr2L	5706909	5706956	blood/LTR/Gypsy/SRS003480/SRR034666-SRR034666.951856
chr2L	5706505	5706956	blood/LTR/Gypsy/SRS003480/SRR034666-SRR034666.970577
chr2L	5756703	5756857	hobo/TIR/hAT/SRS004131/SRR034289-SRR034289.133841
chr2L	5756703	5756825	hobo/TIR/hAT/SRS004131/SRR034289-SRR034289.731354
chr2L	5756703	5756841	hobo/TIR/hAT/SRS004131/SRR034290-SRR034290.1061115
chr2L	5756703	5756828	hobo/TIR/hAT/SRS004131/SRR034290-SRR034290.545935
chr2L	5756703	5756920	hobo/TIR/hAT/SRS004131/SRR034291-SRR034291.1202260
chr2L	5756703	5756861	hobo/TIR/hAT/SRS004131/SRR034291-SRR034291.13769
chr2L	5756703	5756846	hobo/TIR/hAT/SRS004131/SRR034291-SRR034291.807070
chr2L	5756703	5756809	hobo/TIR/hAT/SRS004131/SRR034293-SRR034293.365904
chr2L	5756402	5756711	hobo/TIR/hAT/SRS004131/SRR034289-SRR034289.140755
chr2L	5756411	5756711	hobo/TIR/hAT/SRS004131/SRR034289-SRR034289.226408
chr2L	5756678	5756711	hobo/TIR/hAT/SRS004131/SRR034290-SRR034290.1383726
chr2L	5756470	5756711	hobo/TIR/hAT/SRS004131/SRR034290-SRR034290.16986
chr2L	5756560	5756711	hobo/TIR/hAT/SRS004131/SRR034290-SRR034290.189133
chr2L	5756457	5756711	hobo/TIR/hAT/SRS004131/SRR034291-SRR034291.1302999
chr2L	5756625	5756711	hobo/TIR/hAT/SRS004131/SRR034291-SRR034291.166075
chr2L	5756590	5756711	hobo/TIR/hAT/SRS004131/SRR034292-SRR034292.354968
chr2L	5756456	5756711	hobo/TIR/hAT/SRS004131/SRR034292-SRR034292.585308
chr2L	5756590	5756711	hobo/TIR/hAT/SRS004131/SRR034293-SRR034293.1084721
chr2L	5756590	5756711	hobo/TIR/hAT/SRS004131/SRR034293-SRR034293.320270
chr2L	5756623	5756711	hobo/TIR/hAT/SRS004131/SRR034293-SRR034293.363799
chr2L	5756591	5756711	hobo/TIR/hAT/SRS004131/SRR034293-SRR034293.701665
chr2L	5762402	5762710	hobo/TIR/hAT/SRS004125/SRR034255-SRR034255.1202924
chr2L	5762151	5762410	hobo/TIR/hAT/SRS004125/SRR034253-SRR034253.1355590
chr2L	5762338	5762410	hobo/TIR/hAT/SRS004125/SRR034255-SRR034255.1449606
chr2L	5805361	5805555	P-element/TIR/P/SRS003474/SRR034497-SRR034497.732949
chr2L	5805268	5805369	P-element/TIR/P/SRS003474/SRR034495-SRR034495.1094499
chr2L	5805906	5806043	hopper/TIR/Transib/SRS003492/SRR034266-SRR034266.64009
chr2L	5805857	5805911	hopper/TIR/Transib/SRS003492/SRR034267-SRR034267.1024037
chr2L	5900786	5900864	Transpac/LTR/Gypsy/SRS010082/SRR034841-SRR034841.968130
chr2L	5900786	5900938	Transpac/LTR/Gypsy/SRS010082/SRR034842-SRR034842.1204605
chr2L	5900786	5901004	Transpac/LTR/Gypsy/SRS010082/SRR034843-SRR034843.316035
chr2L	5900786	5900865	Transpac/LTR/Gypsy/SRS010082/SRR034843-SRR034843.428305
chr2L	5900786	5900959	Transpac/LTR/Gypsy/SRS010082/SRR034844-SRR034844.1086572
chr2L	5900786	5900890	Transpac/LTR/Gypsy/SRS010082/SRR034844-SRR034844.1333361
chr2L	5900786	5900890	Transpac/LTR/Gypsy/SRS010082/SRR034844-SRR034844.1367475
chr2L	5900786	5900827	Transpac/LTR/Gypsy/SRS010082/SRR034844-SRR034844.329
chr2L	5900786	5901007	Transpac/LTR/Gypsy/SRS010082/SRR034844-SRR034844.458415
chr2L	5900786	5900827	Transpac/LTR/Gypsy/SRS010082/SRR034844-SRR034844.577030
chr2L	5900786	5900983	Transpac/LTR/Gypsy/SRS010082/SRR034844-SRR034844.624394
chr2L	5900786	5901085	Transpac/LTR/Gypsy/SRS010082/SRR034845-SRR034845.1199328
chr2L	5900786	5901053	Transpac/LTR/Gypsy/SRS010082/SRR034845-SRR034845.369661
chr2L	5900786	5900898	Transpac/LTR/Gypsy/SRS010082/SRR034845-SRR034845.790373
chr2L	5900462	5900790	Transpac/LTR/Gypsy/SRS010082/SRR034841-SRR034841.1170228
chr2L	5900413	5900790	Transpac/LTR/Gypsy/SRS010082/SRR034841-SRR034841.1214561
chr2L	5900413	5900790	Transpac/LTR/Gypsy/SRS010082/SRR034841-SRR034841.309952
chr2L	5900734	5900790	Transpac/LTR/Gypsy/SRS010082/SRR034841-SRR034841.494248
chr2L	5900600	5900790	Transpac/LTR/Gypsy/SRS010082/SRR034842-SRR034842.342638
chr2L	5900295	5900790	Transpac/LTR/Gypsy/SRS010082/SRR034844-SRR034844.1087924
chr2L	5900548	5900790	Transpac/LTR/Gypsy/SRS010082/SRR034844-SRR034844.438242
chr2L	5900421	5900790	Transpac/LTR/Gypsy/SRS010082/SRR034844-SRR034844.651868
chr2L	5900571	5900790	Transpac/LTR/Gypsy/SRS010082/SRR034845-SRR034845.108851
chr2L	5900484	5900790	Transpac/LTR/Gypsy/SRS010082/SRR034845-SRR034845.1164770
chr2L	5900740	5900790	Transpac/LTR/Gypsy/SRS010082/SRR034845-SRR034845.1211667
chr2L	5900737	5900790	Transpac/LTR/Gypsy/SRS010082/SRR034845-SRR034845.468596
chr2L	5900740	5900790	Transpac/LTR/Gypsy/SRS010082/SRR034845-SRR034845.482691
chr2L	5900447	5900790	Transpac/LTR/Gypsy/SRS010082/SRR034845-SRR034845.91447
chr2L	5932006	5932346	hobo/TIR/hAT/SRS003442/SRR034239-SRR034239.1287471
chr2L	5932006	5932346	hobo/TIR/hAT/SRS003442/SRR034239-SRR034239.149113
chr2L	5932006	5932402	hobo/TIR/hAT/SRS003442/SRR034239-SRR034239.244393
chr2L	5932006	5932050	hobo/TIR/hAT/SRS003442/SRR034239-SRR034239.278068
chr2L	5932006	5932287	hobo/TIR/hAT/SRS003442/SRR034240-SRR034240.432859
chr2L	5932006	5932069	hobo/TIR/hAT/SRS003442/SRR034241-SRR034241.1049615
chr2L	5932006	5932173	hobo/TIR/hAT/SRS003442/SRR034241-SRR034241.1081527
chr2L	5932006	5932083	hobo/TIR/hAT/SRS003442/SRR034241-SRR034241.29385
chr2L	5932006	5932355	hobo/TIR/hAT/SRS003442/SRR034241-SRR034241.855580
chr2L	5932006	5932424	hobo/TIR/hAT/SRS003442/SRR034242-SRR034242.89468
chr2L	5932006	5932302	hobo/TIR/hAT/SRS003442/SRR034243-SRR034243.1272901
chr2L	5932006	5932256	hobo/TIR/hAT/SRS003442/SRR034243-SRR034243.269801
chr2L	5932006	5932177	hobo/TIR/hAT/SRS003442/SRR034243-SRR034243.471033
chr2L	5932006	5932401	hobo/TIR/hAT/SRS003442/SRR034243-SRR034243.576564
chr2L	5931877	5932014	hobo/TIR/hAT/SRS003442/SRR034239-SRR034239.356882
chr2L	5931823	5932014	hobo/TIR/hAT/SRS003442/SRR034240-SRR034240.1085657
chr2L	5931748	5932014	hobo/TIR/hAT/SRS003442/SRR034240-SRR034240.898394
chr2L	5931555	5932014	hobo/TIR/hAT/SRS003442/SRR034240-SRR034240.98202
chr2L	5931911	5932014	hobo/TIR/hAT/SRS003442/SRR034241-SRR034241.1077065
chr2L	5931745	5932014	hobo/TIR/hAT/SRS003442/SRR034243-SRR034243.1235304
chr2L	5931808	5932014	hobo/TIR/hAT/SRS003442/SRR034243-SRR034243.397104
chr2L	5931801	5932014	hobo/TIR/hAT/SRS003442/SRR034243-SRR034243.554699
chr2L	5931905	5932014	hobo/TIR/hAT/SRS003442/SRR034243-SRR034243.783998
chr2L	5931689	5932014	hobo/TIR/hAT/SRS003442/SRR034243-SRR034243.805825
chr2L	5933991	5934072	hobo/TIR/hAT/SRS003480/SRR034663-SRR034663.953330
chr2L	5933991	5934051	hobo/TIR/hAT/SRS003480/SRR034664-SRR034664.261556
chr2L	5933991	5934051	hobo/TIR/hAT/SRS003480/SRR034664-SRR034664.533871
chr2L	5933991	5934072	hobo/TIR/hAT/SRS003480/SRR034664-SRR034664.824714
chr2L	5933870	5933999	hobo/TIR/hAT/SRS003480/SRR034662-SRR034662.185792
chr2L	5933931	5933999	hobo/TIR/hAT/SRS003480/SRR034662-SRR034662.26244
chr2L	5933753	5933999	hobo/TIR/hAT/SRS003480/SRR034662-SRR034662.299890
chr2L	5933560	5933999	hobo/TIR/hAT/SRS003480/SRR034662-SRR034662.870649
chr2L	5933855	5933999	hobo/TIR/hAT/SRS003480/SRR034663-SRR034663.110384
chr2L	5933716	5933999	hobo/TIR/hAT/SRS003480/SRR034664-SRR034664.61291
chr2L	5933732	5933999	hobo/TIR/hAT/SRS003480/SRR034664-SRR034664.820302
chr2L	5933656	5933999	hobo/TIR/hAT/SRS003480/SRR034664-SRR034664.865405
chr2L	5933775	5933999	hobo/TIR/hAT/SRS003480/SRR034665-SRR034665.140132
chr2L	5933703	5933999	hobo/TIR/hAT/SRS003480/SRR034666-SRR034666.1074144
chr2L	5988619	5988827	blood/LTR/Gypsy/SRS003481/SRR034668-SRR034668.321112
chr2L	5988619	5988891	blood/LTR/Gypsy/SRS003481/SRR034668-SRR034668.624036
chr2L	5988619	5988931	blood/LTR/Gypsy/SRS003481/SRR034669-SRR034669.106468
chr2L	5988619	5988663	blood/LTR/Gypsy/SRS003481/SRR034669-SRR034669.630479
chr2L	5988619	5988923	blood/LTR/Gypsy/SRS003481/SRR034669-SRR034669.794399
chr2L	5988619	5988669	blood/LTR/Gypsy/SRS003481/SRR034669-SRR034669.86323
chr2L	5988619	5988756	blood/LTR/Gypsy/SRS003481/SRR034670-SRR034670.1082552
chr2L	5988619	5988763	blood/LTR/Gypsy/SRS003481/SRR034670-SRR034670.980617
chr2L	5988619	5988848	blood/LTR/Gypsy/SRS003481/SRR034671-SRR034671.1075502
chr2L	5988619	5988931	blood/LTR/Gypsy/SRS003481/SRR034671-SRR034671.194762
chr2L	5988619	5988843	blood/LTR/Gypsy/SRS003481/SRR034671-SRR034671.287426
chr2L	5988619	5988785	blood/LTR/Gypsy/SRS003481/SRR034672-SRR034672.1086590
chr2L	5988153	5988623	blood/LTR/Gypsy/SRS003481/SRR034668-SRR034668.245929
chr2L	5988410	5988623	blood/LTR/Gypsy/SRS003481/SRR034668-SRR034668.42542
chr2L	5988295	5988623	blood/LTR/Gypsy/SRS003481/SRR034669-SRR034669.378492
chr2L	5988565	5988623	blood/LTR/Gypsy/SRS003481/SRR034671-SRR034671.1235615
chr2L	5988350	5988623	blood/LTR/Gypsy/SRS003481/SRR034671-SRR034671.442318
chr2L	5988433	5988623	blood/LTR/Gypsy/SRS003481/SRR034671-SRR034671.795660
chr2L	5988215	5988623	blood/LTR/Gypsy/SRS003481/SRR034672-SRR034672.1130183
chr2L	5988356	5988623	blood/LTR/Gypsy/SRS003481/SRR034672-SRR034672.1383262
chr2L	5988563	5988623	blood/LTR/Gypsy/SRS003481/SRR034672-SRR034672.686776
chr2L	5988399	5988623	blood/LTR/Gypsy/SRS003481/SRR034672-SRR034672.750997
chr2L	5988323	5988623	blood/LTR/Gypsy/SRS003481/SRR034672-SRR034672.955127
chr2L	6014843	6015082	hobo/TIR/hAT/SRS003490/SRR034802-SRR034802.1040185
chr2L	6014843	6015145	hobo/TIR/hAT/SRS003490/SRR034802-SRR034802.838434
chr2L	6014843	6015211	hobo/TIR/hAT/SRS003490/SRR034803-SRR034803.768015
chr2L	6014843	6015145	hobo/TIR/hAT/SRS003490/SRR034804-SRR034804.1161229
chr2L	6014843	6015184	hobo/TIR/hAT/SRS003490/SRR034804-SRR034804.160686
chr2L	6014709	6014851	hobo/TIR/hAT/SRS003490/SRR034802-SRR034802.1099046
chr2L	6014730	6014851	hobo/TIR/hAT/SRS003490/SRR034802-SRR034802.695069
chr2L	6014758	6014851	hobo/TIR/hAT/SRS003490/SRR034803-SRR034803.126878
chr2L	6014718	6014851	hobo/TIR/hAT/SRS003490/SRR034803-SRR034803.270694
chr2L	6014760	6014851	hobo/TIR/hAT/SRS003490/SRR034803-SRR034803.600696
chr2L	6014689	6014851	hobo/TIR/hAT/SRS003490/SRR034804-SRR034804.109636
chr2L	6014793	6014851	hobo/TIR/hAT/SRS003490/SRR034804-SRR034804.1134838
chr2L	6014660	6014851	hobo/TIR/hAT/SRS003490/SRR034804-SRR034804.1295176
chr2L	6014793	6014851	hobo/TIR/hAT/SRS003490/SRR034804-SRR034804.1386242
chr2L	6014639	6014851	hobo/TIR/hAT/SRS003490/SRR034804-SRR034804.168833
chr2L	6014764	6014851	hobo/TIR/hAT/SRS003490/SRR034804-SRR034804.223725
chr2L	6014685	6014851	hobo/TIR/hAT/SRS003490/SRR034804-SRR034804.55723
chr2L	6014793	6014851	hobo/TIR/hAT/SRS003490/SRR034804-SRR034804.851879
chr2L	6014793	6014851	hobo/TIR/hAT/SRS003490/SRR034804-SRR034804.877121
chr2L	6014793	6014851	hobo/TIR/hAT/SRS003490/SRR034804-SRR034804.909073
chr2L	6014807	6014851	hobo/TIR/hAT/SRS003490/SRR034805-SRR034805.1020648
chr2L	6014807	6014851	hobo/TIR/hAT/SRS003490/SRR034805-SRR034805.643729
chr2L	6014737	6014851	hobo/TIR/hAT/SRS003490/SRR034805-SRR034805.81895
chr2L	6014807	6014851	hobo/TIR/hAT/SRS003490/SRR034805-SRR034805.831456
chr2L	6020112	6020346	hopper/TIR/Transib/SRS004131/SRR034289-SRR034289.1081817
chr2L	6020112	6020565	hopper/TIR/Transib/SRS004131/SRR034289-SRR034289.316013
chr2L	6020112	6020206	hopper/TIR/Transib/SRS004131/SRR034289-SRR034289.523708
chr2L	6020112	6020206	hopper/TIR/Transib/SRS004131/SRR034289-SRR034289.916379
chr2L	6020112	6020350	hopper/TIR/Transib/SRS004131/SRR034290-SRR034290.1168455
chr2L	6020112	6020273	hopper/TIR/Transib/SRS004131/SRR034290-SRR034290.723876
chr2L	6020112	6020195	hopper/TIR/Transib/SRS004131/SRR034290-SRR034290.789714
chr2L	6020112	6020162	hopper/TIR/Transib/SRS004131/SRR034291-SRR034291.49407
chr2L	6020112	6020182	hopper/TIR/Transib/SRS004131/SRR034291-SRR034291.974918
chr2L	6020112	6020355	hopper/TIR/Transib/SRS004131/SRR034292-SRR034292.226537
chr2L	6020112	6020179	hopper/TIR/Transib/SRS004131/SRR034292-SRR034292.531070
chr2L	6020112	6020441	hopper/TIR/Transib/SRS004131/SRR034292-SRR034292.788764
chr2L	6020112	6020168	hopper/TIR/Transib/SRS004131/SRR034293-SRR034293.1125409
chr2L	6020112	6020175	hopper/TIR/Transib/SRS004131/SRR034293-SRR034293.618894
chr2L	6019746	6020117	hopper/TIR/Transib/SRS004131/SRR034289-SRR034289.391595
chr2L	6019733	6020117	hopper/TIR/Transib/SRS004131/SRR034291-SRR034291.780094
chr2L	6019724	6020117	hopper/TIR/Transib/SRS004131/SRR034291-SRR034291.789656
chr2L	6019814	6020117	hopper/TIR/Transib/SRS004131/SRR034293-SRR034293.545075
chr2L	6089871	6090160	HMS-Beagle/LTR/Gypsy/SRS003483/SRR034744-SRR034744.276467
chr2L	6089871	6089918	HMS-Beagle/LTR/Gypsy/SRS003483/SRR034745-SRR034745.255365
chr2L	6089871	6090133	HMS-Beagle/LTR/Gypsy/SRS003483/SRR034745-SRR034745.444376
chr2L	6089871	6090286	HMS-Beagle/LTR/Gypsy/SRS003483/SRR034745-SRR034745.767853
chr2L	6089871	6090188	HMS-Beagle/LTR/Gypsy/SRS003483/SRR034746-SRR034746.432818
chr2L	6089871	6090148	HMS-Beagle/LTR/Gypsy/SRS003483/SRR034746-SRR034746.595057
chr2L	6089871	6090029	HMS-Beagle/LTR/Gypsy/SRS003483/SRR034747-SRR034747.121341
chr2L	6089871	6090032	HMS-Beagle/LTR/Gypsy/SRS003483/SRR034747-SRR034747.409810
chr2L	6089871	6090250	HMS-Beagle/LTR/Gypsy/SRS003483/SRR034748-SRR034748.921976
chr2L	6089871	6089988	HMS-Beagle/LTR/Gypsy/SRS003483/SRR034748-SRR034748.969547
chr2L	6089871	6090227	HMS-Beagle/LTR/Gypsy/SRS003483/SRR034749-SRR034749.1025755
chr2L	6089871	6090275	HMS-Beagle/LTR/Gypsy/SRS003483/SRR034749-SRR034749.223821
chr2L	6089630	6089875	HMS-Beagle/LTR/Gypsy/SRS003483/SRR034746-SRR034746.150929
chr2L	6089784	6089875	HMS-Beagle/LTR/Gypsy/SRS003483/SRR034746-SRR034746.238714
chr2L	6089778	6089875	HMS-Beagle/LTR/Gypsy/SRS003483/SRR034746-SRR034746.486352
chr2L	6089841	6089875	HMS-Beagle/LTR/Gypsy/SRS003483/SRR034747-SRR034747.452044
chr2L	6089570	6089875	HMS-Beagle/LTR/Gypsy/SRS003483/SRR034747-SRR034747.652718
chr2L	6089685	6089875	HMS-Beagle/LTR/Gypsy/SRS003483/SRR034747-SRR034747.934298
chr2L	6089831	6089875	HMS-Beagle/LTR/Gypsy/SRS003483/SRR034749-SRR034749.292715
chr2L	6089504	6089875	HMS-Beagle/LTR/Gypsy/SRS003483/SRR034749-SRR034749.745065
chr2L	6089537	6089875	HMS-Beagle/LTR/Gypsy/SRS003483/SRR034749-SRR034749.947079
chr2L	6109640	6109983	hopper/TIR/Transib/SRS003470/SRR034269-SRR034269.533313
chr2L	6109640	6109930	hopper/TIR/Transib/SRS003470/SRR034271-SRR034271.854713
chr2L	6109580	6109645	hopper/TIR/Transib/SRS003470/SRR034269-SRR034269.1163600
chr2L	6109468	6109645	hopper/TIR/Transib/SRS003470/SRR034269-SRR034269.522474
chr2L	6109441	6109645	hopper/TIR/Transib/SRS003470/SRR034271-SRR034271.357740
chr2L	6109543	6109645	hopper/TIR/Transib/SRS003470/SRR034271-SRR034271.477576
chr2L	6109402	6109645	hopper/TIR/Transib/SRS003470/SRR034273-SRR034273.206045
chr2L	6109496	6109645	hopper/TIR/Transib/SRS003470/SRR034273-SRR034273.206276
chr2L	6109564	6109645	hopper/TIR/Transib/SRS003470/SRR034273-SRR034273.264338
chr2L	6109397	6109645	hopper/TIR/Transib/SRS003470/SRR034273-SRR034273.352700
chr2L	6109394	6109645	hopper/TIR/Transib/SRS003470/SRR034273-SRR034273.377701
chr2L	6109447	6109645	hopper/TIR/Transib/SRS003470/SRR034273-SRR034273.933057
chr2L	6115074	6115219	hobo/TIR/hAT/SRS003473/SRR034307-SRR034307.1045100
chr2L	6115074	6115213	hobo/TIR/hAT/SRS003473/SRR034307-SRR034307.1127070
chr2L	6115074	6115219	hobo/TIR/hAT/SRS003473/SRR034307-SRR034307.1146435
chr2L	6115074	6115219	hobo/TIR/hAT/SRS003473/SRR034307-SRR034307.381504
chr2L	6115074	6115219	hobo/TIR/hAT/SRS003473/SRR034307-SRR034307.964801
chr2L	6115074	6115219	hobo/TIR/hAT/SRS003473/SRR034307-SRR034307.996604
chr2L	6115074	6115105	hobo/TIR/hAT/SRS003473/SRR034308-SRR034308.591055
chr2L	6115031	6115082	hobo/TIR/hAT/SRS003473/SRR034304-SRR034304.254677
chr2L	6114803	6115082	hobo/TIR/hAT/SRS003473/SRR034305-SRR034305.831645
chr2L	6114964	6115082	hobo/TIR/hAT/SRS003473/SRR034305-SRR034305.859980
chr2L	6114803	6115082	hobo/TIR/hAT/SRS003473/SRR034305-SRR034305.932992
chr2L	6115031	6115082	hobo/TIR/hAT/SRS003473/SRR034306-SRR034306.103650
chr2L	6114818	6115082	hobo/TIR/hAT/SRS003473/SRR034306-SRR034306.550204
chr2L	6114852	6115082	hobo/TIR/hAT/SRS003473/SRR034306-SRR034306.692474
chr2L	6114941	6115082	hobo/TIR/hAT/SRS003473/SRR034307-SRR034307.810129
chr2L	6114798	6115082	hobo/TIR/hAT/SRS003473/SRR034308-SRR034308.22179
chr2L	6137097	6137211	hobo/TIR/hAT/SRS003480/SRR034662-SRR034662.1186392
chr2L	6136871	6137105	hobo/TIR/hAT/SRS003480/SRR034662-SRR034662.1255550
chr2L	6136734	6137105	hobo/TIR/hAT/SRS003480/SRR034662-SRR034662.303505
chr2L	6136878	6137105	hobo/TIR/hAT/SRS003480/SRR034662-SRR034662.418312
chr2L	6136746	6137105	hobo/TIR/hAT/SRS003480/SRR034662-SRR034662.713973
chr2L	6136823	6137105	hobo/TIR/hAT/SRS003480/SRR034663-SRR034663.37369
chr2L	6136823	6137105	hobo/TIR/hAT/SRS003480/SRR034663-SRR034663.77880
chr2L	6136974	6137105	hobo/TIR/hAT/SRS003480/SRR034664-SRR034664.1027726
chr2L	6136823	6137105	hobo/TIR/hAT/SRS003480/SRR034664-SRR034664.185984
chr2L	6136866	6137105	hobo/TIR/hAT/SRS003480/SRR034664-SRR034664.356538
chr2L	6136978	6137105	hobo/TIR/hAT/SRS003480/SRR034665-SRR034665.248075
chr2L	6137023	6137105	hobo/TIR/hAT/SRS003480/SRR034666-SRR034666.395614
chr2L	6136789	6137105	hobo/TIR/hAT/SRS003480/SRR034666-SRR034666.583439
chr2L	6137000	6137105	hobo/TIR/hAT/SRS003480/SRR034666-SRR034666.814562
chr2L	6136826	6137105	hobo/TIR/hAT/SRS003480/SRR034667-SRR034667.108941
chr2L	6137019	6137105	hobo/TIR/hAT/SRS003480/SRR034667-SRR034667.191514
chr2L	6136826	6137105	hobo/TIR/hAT/SRS003480/SRR034667-SRR034667.237141
chr2L	6136848	6137105	hobo/TIR/hAT/SRS003480/SRR034667-SRR034667.89981
chr2L	6145312	6145482	Max-element/LTR/Pao/SRS003478/SRR034536-SRR034536.68623
chr2L	6145312	6145501	Max-element/LTR/Pao/SRS003478/SRR034537-SRR034537.382898
chr2L	6145312	6145478	Max-element/LTR/Pao/SRS003478/SRR034537-SRR034537.87497
chr2L	6145312	6145394	Max-element/LTR/Pao/SRS003478/SRR034538-SRR034538.763177
chr2L	6145312	6145710	Max-element/LTR/Pao/SRS003478/SRR034538-SRR034538.772073
chr2L	6145312	6145722	Max-element/LTR/Pao/SRS003478/SRR034538-SRR034538.81772
chr2L	6145312	6145635	Max-element/LTR/Pao/SRS003478/SRR034539-SRR034539.236530
chr2L	6145312	6145767	Max-element/LTR/Pao/SRS003478/SRR034540-SRR034540.1083718
chr2L	6145312	6145678	Max-element/LTR/Pao/SRS003478/SRR034540-SRR034540.159444
chr2L	6145224	6145317	Max-element/LTR/Pao/SRS003478/SRR034538-SRR034538.1051367
chr2L	6145005	6145317	Max-element/LTR/Pao/SRS003478/SRR034538-SRR034538.1184233
chr2L	6145177	6145317	Max-element/LTR/Pao/SRS003478/SRR034539-SRR034539.2944
chr2L	6145189	6145317	Max-element/LTR/Pao/SRS003478/SRR034540-SRR034540.492074
chr2L	6148029	6148315	opus/LTR/Gypsy/SRS004127/SRR034277-SRR034277.90284
chr2L	6147685	6148033	opus/LTR/Gypsy/SRS004127/SRR034274-SRR034274.1034896
chr2L	6147745	6148033	opus/LTR/Gypsy/SRS004127/SRR034278-SRR034278.805491
chr2L	6149362	6149537	412/LTR/Gypsy/SRS003492/SRR034265-SRR034265.247915
chr2L	6149362	6149528	412/LTR/Gypsy/SRS003492/SRR034265-SRR034265.358292
chr2L	6149362	6149536	412/LTR/Gypsy/SRS003492/SRR034265-SRR034265.403989
chr2L	6149362	6149500	412/LTR/Gypsy/SRS003492/SRR034265-SRR034265.490861
chr2L	6149362	6149452	412/LTR/Gypsy/SRS003492/SRR034268-SRR034268.120167
chr2L	6149133	6149366	412/LTR/Gypsy/SRS003492/SRR034266-SRR034266.456795
chr2L	6149133	6149366	412/LTR/Gypsy/SRS003492/SRR034266-SRR034266.976210
chr2L	6185599	6186017	412/LTR/Gypsy/SRS003471/SRR034288-SRR034288.199680
chr2L	6185550	6185603	412/LTR/Gypsy/SRS003471/SRR034287-SRR034287.1233552
chr2L	6188380	6188597	opus/LTR/Gypsy/SRS003467/SRR035058-SRR035058.368024
chr2L	6188380	6188515	opus/LTR/Gypsy/SRS003467/SRR035060-SRR035060.105186
chr2L	6188380	6188616	opus/LTR/Gypsy/SRS003467/SRR035060-SRR035060.277190
chr2L	6188380	6188554	opus/LTR/Gypsy/SRS003467/SRR035060-SRR035060.29423
chr2L	6188380	6188458	opus/LTR/Gypsy/SRS003467/SRR035061-SRR035061.285706
chr2L	6188380	6188544	opus/LTR/Gypsy/SRS003467/SRR035070-SRR035070.110771
chr2L	6188380	6188544	opus/LTR/Gypsy/SRS003467/SRR035070-SRR035070.88452
chr2L	6188380	6188502	opus/LTR/Gypsy/SRS003467/SRR035072-SRR035072.42064
chr2L	6188380	6188447	opus/LTR/Gypsy/SRS003467/SRR035074-SRR035074.91585
chr2L	6188380	6188551	opus/LTR/Gypsy/SRS003467/SRR035075-SRR035075.292539
chr2L	6188334	6188384	opus/LTR/Gypsy/SRS003467/SRR035059-SRR035059.112695
chr2L	6188292	6188384	opus/LTR/Gypsy/SRS003467/SRR035059-SRR035059.1474
chr2L	6188238	6188384	opus/LTR/Gypsy/SRS003467/SRR035063-SRR035063.425992
chr2L	6188249	6188384	opus/LTR/Gypsy/SRS003467/SRR035066-SRR035066.247531
chr2L	6188197	6188384	opus/LTR/Gypsy/SRS003467/SRR035068-SRR035068.48423
chr2L	6188221	6188384	opus/LTR/Gypsy/SRS003467/SRR035069-SRR035069.135167
chr2L	6188304	6188384	opus/LTR/Gypsy/SRS003467/SRR035074-SRR035074.4136
chr2L	6188274	6188384	opus/LTR/Gypsy/SRS003467/SRR035075-SRR035075.21809
chr2L	6188274	6188384	opus/LTR/Gypsy/SRS003467/SRR035075-SRR035075.89448
chr2L	6362194	6362237	mdg1/LTR/Gypsy/SRS003481/SRR034669-SRR034669.657305
chr2L	6362194	6362451	mdg1/LTR/Gypsy/SRS003481/SRR034670-SRR034670.1252277
chr2L	6362194	6362269	mdg1/LTR/Gypsy/SRS003481/SRR034670-SRR034670.1265414
chr2L	6362194	6362295	mdg1/LTR/Gypsy/SRS003481/SRR034670-SRR034670.1340245
chr2L	6362194	6362519	mdg1/LTR/Gypsy/SRS003481/SRR034670-SRR034670.697826
chr2L	6362194	6362300	mdg1/LTR/Gypsy/SRS003481/SRR034671-SRR034671.15060
chr2L	6362194	6362225	mdg1/LTR/Gypsy/SRS003481/SRR034671-SRR034671.159097
chr2L	6362194	6362487	mdg1/LTR/Gypsy/SRS003481/SRR034672-SRR034672.74533
chr2L	6362194	6362479	mdg1/LTR/Gypsy/SRS003481/SRR034672-SRR034672.755092
chr2L	6362194	6362357	mdg1/LTR/Gypsy/SRS003481/SRR034672-SRR034672.876311
chr2L	6361884	6362198	mdg1/LTR/Gypsy/SRS003481/SRR034668-SRR034668.59797
chr2L	6362061	6362198	mdg1/LTR/Gypsy/SRS003481/SRR034669-SRR034669.1001296
[truncated: 42,255 more rows]
