# Supplementary material for: Whole Genome Resequencing Reveals Natural Target Site Preferences of Transposable Elements in Drosophila melanogaster
Source: PLoS One. 2012 Feb 9;7(2):e30008. doi: 10.1371/journal.pone.0030008 (PMC3276498; doi:10.1371/journal.pone.0030008)
Supplement: File S2 — Illumina TE-genome junction reads. UCSC Browser Extensible Format file with genomic locations of reads spanning TE-flanking genome junctions in strains of Drosophila melanogaster sequenced by the DGRP using the Illumina platform. The “name” field includes information about the family, order, SRA sample ID (SRS*), SRA run file ID (SRR*), and read ID in the indicated SRR file. Annotations are on are zero-based, half-open coordinate system relative to the Release 5 D. melanogaster genome sequence. (TXT) [file pone.0030008.s004.txt]

track name="Illumina selected reads" description="Illumina selected reads" visibility=4 itemRgb="On"
chr2L	9069	9100	Max-element/LTR/Pao/SRS074021/SRR051614_2-SRR051614.19014590
chr2L	9069	9101	Max-element/LTR/Pao/SRS074021/SRR051614_2-SRR051614.3378681
chr2L	9069	9105	Max-element/LTR/Pao/SRS074021/SRR051614_2-SRR051614.8360330
chr2L	9034	9074	Max-element/LTR/Pao/SRS074021/SRR051614_2-SRR051614.5686320
chr2L	10294	10324	412/LTR/Gypsy/SRS074125/SRR052028_2-SRR052028.18948122
chr2L	10254	10298	412/LTR/Gypsy/SRS074125/SRR052028_1-SRR052028.4037093
chr2L	16072	16132	1360/TIR/P/SRS003472/SRR060098_1-SRR060098.16925136
chr2L	16072	16134	1360/TIR/P/SRS003472/SRR060098_2-SRR060098.11030950
chr2L	16072	16114	1360/TIR/P/SRS003472/SRR060098_2-SRR060098.13077593
chr2L	16072	16127	1360/TIR/P/SRS003472/SRR060098_2-SRR060098.764705
chr2L	16072	16133	1360/TIR/P/SRS003472/SRR060098_2-SRR060098.8627533
chr2L	16023	16079	1360/TIR/P/SRS003472/SRR060098_1-SRR060098.3626426
chr2L	16042	16079	1360/TIR/P/SRS003472/SRR060098_1-SRR060098.7918316
chr2L	16020	16079	1360/TIR/P/SRS003472/SRR060098_1-SRR060098.9145460
chr2L	16030	16079	1360/TIR/P/SRS003472/SRR060098_2-SRR060098.10155106
chr2L	16035	16079	1360/TIR/P/SRS003472/SRR060098_2-SRR060098.15338545
chr2L	16031	16079	1360/TIR/P/SRS003472/SRR060098_2-SRR060098.18635857
chr2L	16031	16079	1360/TIR/P/SRS003472/SRR060098_2-SRR060098.4990182
chr2L	16909	16957	pogo/TIR/Pogo/SRS073996/SRR051572_1-SRR051572.6498900
chr2L	16909	16956	pogo/TIR/Pogo/SRS073996/SRR051572_1-SRR051572.6701753
chr2L	16909	16961	pogo/TIR/Pogo/SRS073996/SRR051572_1-SRR051572.8705122
chr2L	16909	16958	pogo/TIR/Pogo/SRS073996/SRR051572_2-SRR051572.2507352
chr2L	16851	16911	pogo/TIR/Pogo/SRS073996/SRR051572_2-SRR051572.15811965
chr2L	16872	16911	pogo/TIR/Pogo/SRS073996/SRR051572_2-SRR051572.18016935
chr2L	16848	16911	pogo/TIR/Pogo/SRS073996/SRR051572_2-SRR051572.8532980
chr2L	46576	46641	roo/LTR/Pao/SRS084991/SRR060062_1-SRR060062.16025256
chr2L	46576	46632	roo/LTR/Pao/SRS084991/SRR060062_1-SRR060062.5710991
chr2L	46576	46638	roo/LTR/Pao/SRS084991/SRR060062_1-SRR060062.6501819
chr2L	46576	46624	roo/LTR/Pao/SRS084991/SRR060062_2-SRR060062.14155305
chr2L	46576	46626	roo/LTR/Pao/SRS084991/SRR060062_2-SRR060062.14520269
chr2L	46532	46581	roo/LTR/Pao/SRS084991/SRR060062_1-SRR060062.4296345
chr2L	46532	46581	roo/LTR/Pao/SRS084991/SRR060062_1-SRR060062.5739004
chr2L	46532	46581	roo/LTR/Pao/SRS084991/SRR060062_2-SRR060062.16186058
chr2L	61533	61566	mdg1/LTR/Gypsy/SRS074216/SRR053174_2-SRR053174.184345
chr2L	61482	61537	mdg1/LTR/Gypsy/SRS074216/SRR053174_1-SRR053174.17920728
chr2L	61477	61537	mdg1/LTR/Gypsy/SRS074216/SRR053174_1-SRR053174.4811456
chr2L	61497	61537	mdg1/LTR/Gypsy/SRS074216/SRR053174_1-SRR053174.6522786
chr2L	61475	61537	mdg1/LTR/Gypsy/SRS074216/SRR053174_2-SRR053174.12854033
chr2L	61507	61537	mdg1/LTR/Gypsy/SRS074216/SRR053174_2-SRR053174.1290768
chr2L	61479	61537	mdg1/LTR/Gypsy/SRS074216/SRR053174_2-SRR053174.18808558
chr2L	61502	61537	mdg1/LTR/Gypsy/SRS074216/SRR053174_2-SRR053174.214539
chr2L	91261	91306	opus/LTR/Gypsy/SRS073130/SRR048940_1-SRR048940.8598539
chr2L	91261	91301	opus/LTR/Gypsy/SRS073130/SRR048940_2-SRR048940.8307024
chr2L	91261	91292	opus/LTR/Gypsy/SRS073130/SRR048941_1-SRR048941.14296433
chr2L	91261	91291	opus/LTR/Gypsy/SRS073130/SRR048941_1-SRR048941.1917999
chr2L	91261	91304	opus/LTR/Gypsy/SRS073130/SRR048941_2-SRR048941.190434
chr2L	91261	91306	opus/LTR/Gypsy/SRS073130/SRR048941_2-SRR048941.19283547
chr2L	91261	91305	opus/LTR/Gypsy/SRS073130/SRR048941_2-SRR048941.3682924
chr2L	91232	91265	opus/LTR/Gypsy/SRS073130/SRR048940_1-SRR048940.119610
chr2L	91224	91265	opus/LTR/Gypsy/SRS073130/SRR048941_1-SRR048941.19144744
chr2L	91223	91265	opus/LTR/Gypsy/SRS073130/SRR048941_1-SRR048941.3484329
chr2L	91229	91265	opus/LTR/Gypsy/SRS073130/SRR048941_1-SRR048941.3591966
chr2L	91229	91265	opus/LTR/Gypsy/SRS073130/SRR048941_1-SRR048941.4141483
chr2L	91227	91265	opus/LTR/Gypsy/SRS073130/SRR048941_1-SRR048941.6485429
chr2L	91230	91265	opus/LTR/Gypsy/SRS073130/SRR048941_2-SRR048941.10561538
chr2L	91232	91265	opus/LTR/Gypsy/SRS073130/SRR048941_2-SRR048941.11699473
chr2L	91234	91265	opus/LTR/Gypsy/SRS073130/SRR048941_2-SRR048941.18153628
chr2L	115250	115280	gypsy/LTR/Gypsy/SRS074110/SRR051962_1-SRR051962.5655524
chr2L	115250	115283	gypsy/LTR/Gypsy/SRS074110/SRR051962_1-SRR051962.5905250
chr2L	115250	115292	gypsy/LTR/Gypsy/SRS074110/SRR051962_1-SRR051962.9061677
chr2L	115250	115292	gypsy/LTR/Gypsy/SRS074110/SRR051962_1-SRR051962.9391369
chr2L	115250	115291	gypsy/LTR/Gypsy/SRS074110/SRR051962_2-SRR051962.1277139
chr2L	115250	115294	gypsy/LTR/Gypsy/SRS074110/SRR051962_2-SRR051962.1578331
chr2L	115250	115286	gypsy/LTR/Gypsy/SRS074110/SRR051962_2-SRR051962.16756378
chr2L	115250	115294	gypsy/LTR/Gypsy/SRS074110/SRR051962_2-SRR051962.17595279
chr2L	115221	115254	gypsy/LTR/Gypsy/SRS074110/SRR051961_1-SRR051961.11914667
chr2L	115210	115254	gypsy/LTR/Gypsy/SRS074110/SRR051962_1-SRR051962.4085595
chr2L	115219	115254	gypsy/LTR/Gypsy/SRS074110/SRR051962_1-SRR051962.5143788
chr2L	115211	115254	gypsy/LTR/Gypsy/SRS074110/SRR051962_2-SRR051962.17843263
chr2L	115214	115254	gypsy/LTR/Gypsy/SRS074110/SRR051962_2-SRR051962.5284972
chr2L	115209	115254	gypsy/LTR/Gypsy/SRS074110/SRR051962_2-SRR051962.6752498
chr2L	115224	115254	gypsy/LTR/Gypsy/SRS074110/SRR051962_2-SRR051962.6913907
chr2L	115223	115254	gypsy/LTR/Gypsy/SRS074110/SRR051962_2-SRR051962.8649359
chr2L	126788	126821	pogo/TIR/Pogo/SRS004133/SRR018591_1-SRR018591.6473725
chr2L	126788	126831	pogo/TIR/Pogo/SRS004133/SRR018592_1-SRR018592.7797136
chr2L	126788	126823	pogo/TIR/Pogo/SRS004133/SRR018592_2-SRR018592.4190749
chr2L	126788	126819	pogo/TIR/Pogo/SRS004133/SRR018597-SRR018597.1426449
chr2L	126752	126790	pogo/TIR/Pogo/SRS004133/SRR018592_1-SRR018592.642439
chr2L	126755	126790	pogo/TIR/Pogo/SRS004133/SRR018593_1-SRR018593.592822
chr2L	126755	126790	pogo/TIR/Pogo/SRS004133/SRR018593_1-SRR018593.6496428
chr2L	219312	219358	pogo/TIR/Pogo/SRS073973/SRR051594_1-SRR051594.20153697
chr2L	219279	219314	pogo/TIR/Pogo/SRS073973/SRR051594_1-SRR051594.10961108
chr2L	222431	222469	P-element/TIR/P/SRS003490/SRR018327_2-SRR018327.10569346
chr2L	222431	222473	P-element/TIR/P/SRS003490/SRR018328_1-SRR018328.1464769
chr2L	222431	222476	P-element/TIR/P/SRS003490/SRR018328_1-SRR018328.4427227
chr2L	222431	222472	P-element/TIR/P/SRS003490/SRR018328_2-SRR018328.2469229
chr2L	222407	222439	P-element/TIR/P/SRS003490/SRR018328_1-SRR018328.7436715
chr2L	222397	222439	P-element/TIR/P/SRS003490/SRR018328_2-SRR018328.6187185
chr2L	249357	249394	P-element/TIR/P/SRS073941/SRR049937_2-SRR049937.10955826
chr2L	249357	249402	P-element/TIR/P/SRS073941/SRR049937_2-SRR049937.8347698
chr2L	249324	249365	P-element/TIR/P/SRS073941/SRR049937_1-SRR049937.13344668
chr2L	249321	249365	P-element/TIR/P/SRS073941/SRR049937_1-SRR049937.9185992
chr2L	260839	260872	hopper/TIR/Transib/SRS074109/SRR051959_1-SRR051959.16189335
chr2L	260839	260880	hopper/TIR/Transib/SRS074109/SRR051959_1-SRR051959.6171992
chr2L	260839	260878	hopper/TIR/Transib/SRS074109/SRR051960_1-SRR051960.7199329
chr2L	260839	260875	hopper/TIR/Transib/SRS074109/SRR051960_2-SRR051960.10626493
chr2L	260839	260875	hopper/TIR/Transib/SRS074109/SRR051960_2-SRR051960.1267750
chr2L	260812	260844	hopper/TIR/Transib/SRS074109/SRR051959_1-SRR051959.11268795
chr2L	260801	260844	hopper/TIR/Transib/SRS074109/SRR051959_1-SRR051959.16290893
chr2L	260810	260844	hopper/TIR/Transib/SRS074109/SRR051959_1-SRR051959.5480025
chr2L	260806	260844	hopper/TIR/Transib/SRS074109/SRR051960_2-SRR051960.3115176
chr2L	260810	260844	hopper/TIR/Transib/SRS074109/SRR051960_2-SRR051960.5356483
chr2L	267516	267551	P-element/TIR/P/SRS073934/SRR049808_1-SRR049808.4962828
chr2L	267516	267560	P-element/TIR/P/SRS073934/SRR049808_1-SRR049808.5503215
chr2L	267489	267524	P-element/TIR/P/SRS073934/SRR049808_1-SRR049808.1824659
chr2L	267494	267524	P-element/TIR/P/SRS073934/SRR049808_1-SRR049808.2127701
chr2L	267488	267524	P-element/TIR/P/SRS073934/SRR049808_1-SRR049808.6721775
chr2L	267516	267559	P-element/TIR/P/SRS003485/SRR018321_1-SRR018321.4223802
chr2L	267516	267558	P-element/TIR/P/SRS003485/SRR018322_1-SRR018322.842147
chr2L	267516	267548	P-element/TIR/P/SRS003485/SRR018322_2-SRR018322.10790527
chr2L	267516	267554	P-element/TIR/P/SRS003485/SRR018322_2-SRR018322.5307678
chr2L	267492	267524	P-element/TIR/P/SRS003485/SRR018322_2-SRR018322.1128526
chr2L	285710	285748	P-element/TIR/P/SRS073431/SRR049676_1-SRR049676.2472812
chr2L	285710	285751	P-element/TIR/P/SRS073431/SRR049676_1-SRR049676.889846
chr2L	285710	285753	P-element/TIR/P/SRS073431/SRR049676_2-SRR049676.14597508
chr2L	285710	285753	P-element/TIR/P/SRS073431/SRR049676_2-SRR049676.15077324
chr2L	285710	285748	P-element/TIR/P/SRS073431/SRR049676_2-SRR049676.6846605
chr2L	285680	285718	P-element/TIR/P/SRS073431/SRR049676_1-SRR049676.15473474
chr2L	285678	285718	P-element/TIR/P/SRS073431/SRR049676_1-SRR049676.15870957
chr2L	285675	285718	P-element/TIR/P/SRS073431/SRR049676_1-SRR049676.16982444
chr2L	285673	285718	P-element/TIR/P/SRS073431/SRR049676_1-SRR049676.6086326
chr2L	285688	285718	P-element/TIR/P/SRS073431/SRR049676_2-SRR049676.12843006
chr2L	285681	285718	P-element/TIR/P/SRS073431/SRR049676_2-SRR049676.2150336
chr2L	289922	289979	412/LTR/Gypsy/SRS073990/SRR051569_1-SRR051569.11720476
chr2L	289922	289982	412/LTR/Gypsy/SRS073990/SRR051569_1-SRR051569.20841398
chr2L	289922	289972	412/LTR/Gypsy/SRS073990/SRR051569_1-SRR051569.21908580
chr2L	289875	289926	412/LTR/Gypsy/SRS073990/SRR051569_1-SRR051569.10006865
chr2L	289863	289926	412/LTR/Gypsy/SRS073990/SRR051569_1-SRR051569.17859952
chr2L	289865	289926	412/LTR/Gypsy/SRS073990/SRR051569_1-SRR051569.2489490
chr2L	289863	289926	412/LTR/Gypsy/SRS073990/SRR051569_1-SRR051569.7909425
chr2L	289872	289926	412/LTR/Gypsy/SRS073990/SRR051569_2-SRR051569.10882608
chr2L	289866	289926	412/LTR/Gypsy/SRS073990/SRR051569_2-SRR051569.16251648
chr2L	289866	289926	412/LTR/Gypsy/SRS073990/SRR051569_2-SRR051569.6506068
chr2L	289883	289926	412/LTR/Gypsy/SRS073990/SRR051569_2-SRR051569.9962124
chr2L	310244	310275	P-element/TIR/P/SRS074034/SRR051904_1-SRR051904.12705004
chr2L	310244	310295	P-element/TIR/P/SRS074034/SRR051904_1-SRR051904.13448767
chr2L	310244	310285	P-element/TIR/P/SRS074034/SRR051904_1-SRR051904.14218213
chr2L	310244	310292	P-element/TIR/P/SRS074034/SRR051904_1-SRR051904.5922645
chr2L	310216	310252	P-element/TIR/P/SRS074034/SRR051904_1-SRR051904.18634426
chr2L	310194	310252	P-element/TIR/P/SRS074034/SRR051904_2-SRR051904.4276077
chr2L	310203	310252	P-element/TIR/P/SRS074034/SRR051904_2-SRR051904.4521532
chr2L	327395	327429	hobo/TIR/hAT/SRS074007/SRR051595_1-SRR051595.12469334
chr2L	327395	327448	hobo/TIR/hAT/SRS074007/SRR051595_1-SRR051595.14166271
chr2L	327395	327428	hobo/TIR/hAT/SRS074007/SRR051595_1-SRR051595.16580382
chr2L	327395	327432	hobo/TIR/hAT/SRS074007/SRR051595_1-SRR051595.21144934
chr2L	327395	327447	hobo/TIR/hAT/SRS074007/SRR051595_1-SRR051595.22839101
chr2L	327395	327456	hobo/TIR/hAT/SRS074007/SRR051595_1-SRR051595.7519980
chr2L	327395	327438	hobo/TIR/hAT/SRS074007/SRR051595_2-SRR051595.1347891
chr2L	327395	327451	hobo/TIR/hAT/SRS074007/SRR051595_2-SRR051595.3098288
chr2L	327356	327403	hobo/TIR/hAT/SRS074007/SRR051595_1-SRR051595.12743406
chr2L	327352	327403	hobo/TIR/hAT/SRS074007/SRR051595_2-SRR051595.12709199
chr2L	333057	333096	hobo/TIR/hAT/SRS084993/SRR060095_1-SRR060095.13065228
chr2L	333057	333102	hobo/TIR/hAT/SRS084993/SRR060095_1-SRR060095.3419326
chr2L	333057	333098	hobo/TIR/hAT/SRS084993/SRR060095_2-SRR060095.3114592
chr2L	333021	333065	hobo/TIR/hAT/SRS084993/SRR060095_1-SRR060095.10609242
chr2L	333035	333065	hobo/TIR/hAT/SRS084993/SRR060095_1-SRR060095.14799441
chr2L	333028	333065	hobo/TIR/hAT/SRS084993/SRR060095_1-SRR060095.14845755
chr2L	333029	333065	hobo/TIR/hAT/SRS084993/SRR060095_1-SRR060095.15217986
chr2L	333020	333065	hobo/TIR/hAT/SRS084993/SRR060095_1-SRR060095.4483494
chr2L	333023	333065	hobo/TIR/hAT/SRS084993/SRR060095_2-SRR060095.1672567
chr2L	333027	333065	hobo/TIR/hAT/SRS084993/SRR060095_2-SRR060095.7755853
chr2L	365950	365988	412/LTR/Gypsy/SRS074113/SRR051966_1-SRR051966.5321688
chr2L	365921	365954	412/LTR/Gypsy/SRS074113/SRR051966_2-SRR051966.17530623
chr2L	422724	422787	1360/TIR/P/SRS074012/SRR051606_1-SRR051606.15829112
chr2L	422697	422731	1360/TIR/P/SRS074012/SRR051606_1-SRR051606.7991102
chr2L	422669	422731	1360/TIR/P/SRS074012/SRR051606_2-SRR051606.11374174
chr2L	422671	422731	1360/TIR/P/SRS074012/SRR051606_2-SRR051606.8527358
chr2L	422690	422731	1360/TIR/P/SRS074012/SRR051606_2-SRR051606.8715311
chr2L	431094	431126	P-element/TIR/P/SRS074240/SRR053621_1-SRR053621.11487369
chr2L	431094	431129	P-element/TIR/P/SRS074240/SRR053621_1-SRR053621.13019868
chr2L	431094	431132	P-element/TIR/P/SRS074240/SRR053621_1-SRR053621.1643431
chr2L	431094	431147	P-element/TIR/P/SRS074240/SRR053621_1-SRR053621.18720607
chr2L	431094	431135	P-element/TIR/P/SRS074240/SRR053621_1-SRR053621.19525285
chr2L	431094	431126	P-element/TIR/P/SRS074240/SRR053621_1-SRR053621.20192948
chr2L	431094	431156	P-element/TIR/P/SRS074240/SRR053621_1-SRR053621.7661601
chr2L	431094	431142	P-element/TIR/P/SRS074240/SRR053621_2-SRR053621.15740035
chr2L	431094	431144	P-element/TIR/P/SRS074240/SRR053621_2-SRR053621.6869666
chr2L	431068	431102	P-element/TIR/P/SRS074240/SRR053621_1-SRR053621.11993490
chr2L	431056	431102	P-element/TIR/P/SRS074240/SRR053621_1-SRR053621.14757225
chr2L	431042	431102	P-element/TIR/P/SRS074240/SRR053621_1-SRR053621.3690727
chr2L	431038	431102	P-element/TIR/P/SRS074240/SRR053621_1-SRR053621.4002748
chr2L	431062	431102	P-element/TIR/P/SRS074240/SRR053621_2-SRR053621.258196
chr2L	436232	436288	pogo/TIR/Pogo/SRS073944/SRR049879_1-SRR049879.10507505
chr2L	436232	436281	pogo/TIR/Pogo/SRS073944/SRR049879_1-SRR049879.21672500
chr2L	436232	436263	pogo/TIR/Pogo/SRS073944/SRR049879_1-SRR049879.25229781
chr2L	436232	436271	pogo/TIR/Pogo/SRS073944/SRR049879_1-SRR049879.5257527
chr2L	436232	436285	pogo/TIR/Pogo/SRS073944/SRR049879_1-SRR049879.6620080
chr2L	436232	436279	pogo/TIR/Pogo/SRS073944/SRR049879_2-SRR049879.22747409
chr2L	436232	436294	pogo/TIR/Pogo/SRS073944/SRR049879_2-SRR049879.24933420
chr2L	436232	436282	pogo/TIR/Pogo/SRS073944/SRR049879_2-SRR049879.5026168
chr2L	436232	436269	pogo/TIR/Pogo/SRS073944/SRR049879_2-SRR049879.574556
chr2L	436180	436234	pogo/TIR/Pogo/SRS073944/SRR049879_1-SRR049879.20771992
chr2L	436173	436234	pogo/TIR/Pogo/SRS073944/SRR049879_1-SRR049879.2239816
chr2L	436171	436234	pogo/TIR/Pogo/SRS073944/SRR049879_1-SRR049879.5097895
chr2L	436181	436234	pogo/TIR/Pogo/SRS073944/SRR049879_2-SRR049879.1511629
chr2L	436181	436234	pogo/TIR/Pogo/SRS073944/SRR049879_2-SRR049879.23615329
chr2L	436175	436234	pogo/TIR/Pogo/SRS073944/SRR049879_2-SRR049879.25887799
chr2L	436191	436234	pogo/TIR/Pogo/SRS073944/SRR049879_2-SRR049879.3430877
chr2L	436184	436234	pogo/TIR/Pogo/SRS073944/SRR049879_2-SRR049879.9033102
chr2L	448098	448137	hopper/TIR/Transib/SRS074214/SRR053123_1-SRR053123.15699402
chr2L	448098	448134	hopper/TIR/Transib/SRS074214/SRR053123_1-SRR053123.229852
chr2L	448098	448143	hopper/TIR/Transib/SRS074214/SRR053123_1-SRR053123.7859849
chr2L	448098	448140	hopper/TIR/Transib/SRS074214/SRR053123_2-SRR053123.4819947
chr2L	448098	448138	hopper/TIR/Transib/SRS074214/SRR053123_2-SRR053123.8816055
chr2L	448069	448103	hopper/TIR/Transib/SRS074214/SRR053123_2-SRR053123.15644412
chr2L	448063	448103	hopper/TIR/Transib/SRS074214/SRR053123_2-SRR053123.5181131
chr2L	469240	469272	opus/LTR/Gypsy/SRS074035/SRR051906_2-SRR051906.3294493
chr2L	469240	469271	opus/LTR/Gypsy/SRS074035/SRR051906_2-SRR051906.6405620
chr2L	469210	469244	opus/LTR/Gypsy/SRS074035/SRR051906_1-SRR051906.14054111
chr2L	469212	469244	opus/LTR/Gypsy/SRS074035/SRR051906_1-SRR051906.5676052
chr2L	469207	469244	opus/LTR/Gypsy/SRS074035/SRR051906_1-SRR051906.6768398
chr2L	469213	469244	opus/LTR/Gypsy/SRS074035/SRR051906_1-SRR051906.8135144
chr2L	469214	469244	opus/LTR/Gypsy/SRS074035/SRR051906_2-SRR051906.16270784
chr2L	479855	479889	P-element/TIR/P/SRS073922/SRR049795_1-SRR049795.10419842
chr2L	479855	479887	P-element/TIR/P/SRS073922/SRR049795_1-SRR049795.10780294
chr2L	479855	479891	P-element/TIR/P/SRS073922/SRR049795_1-SRR049795.2773533
chr2L	479855	479892	P-element/TIR/P/SRS073922/SRR049795_2-SRR049795.5972812
chr2L	479855	479887	P-element/TIR/P/SRS073922/SRR049795_2-SRR049795.8133302
chr2L	479831	479863	P-element/TIR/P/SRS073922/SRR049795_2-SRR049795.15184066
chr2L	490698	490734	P-element/TIR/P/SRS073974/SRR050364_2-SRR050364.12323784
chr2L	490698	490733	P-element/TIR/P/SRS073974/SRR050364_2-SRR050364.14128582
chr2L	490698	490733	P-element/TIR/P/SRS073974/SRR050364_2-SRR050364.3791170
chr2L	490698	490742	P-element/TIR/P/SRS073974/SRR050364_2-SRR050364.5604243
chr2L	490698	490739	P-element/TIR/P/SRS073974/SRR050365_1-SRR050365.7437553
chr2L	490671	490706	P-element/TIR/P/SRS073974/SRR050364_1-SRR050364.15562911
chr2L	490662	490706	P-element/TIR/P/SRS073974/SRR050364_2-SRR050364.10458561
chr2L	490663	490706	P-element/TIR/P/SRS073974/SRR050364_2-SRR050364.11716265
chr2L	490661	490706	P-element/TIR/P/SRS073974/SRR050364_2-SRR050364.4714825
chr2L	506740	506786	412/LTR/Gypsy/SRS084989/SRR060060_1-SRR060060.13632588
chr2L	506740	506775	412/LTR/Gypsy/SRS084989/SRR060060_1-SRR060060.15262492
chr2L	506740	506779	412/LTR/Gypsy/SRS084989/SRR060060_2-SRR060060.16911881
chr2L	506740	506780	412/LTR/Gypsy/SRS084989/SRR060060_2-SRR060060.2937971
chr2L	506740	506796	412/LTR/Gypsy/SRS084989/SRR060060_2-SRR060060.6331834
chr2L	506740	506779	412/LTR/Gypsy/SRS084989/SRR060060_2-SRR060060.7464600
chr2L	506740	506790	412/LTR/Gypsy/SRS084989/SRR060060_2-SRR060060.7878734
chr2L	506707	506744	412/LTR/Gypsy/SRS084989/SRR060060_1-SRR060060.10050091
chr2L	506690	506744	412/LTR/Gypsy/SRS084989/SRR060060_1-SRR060060.13579831
chr2L	506704	506744	412/LTR/Gypsy/SRS084989/SRR060060_1-SRR060060.14037612
chr2L	506692	506744	412/LTR/Gypsy/SRS084989/SRR060060_1-SRR060060.15470320
chr2L	506691	506744	412/LTR/Gypsy/SRS084989/SRR060060_1-SRR060060.1686968
chr2L	506680	506744	412/LTR/Gypsy/SRS084989/SRR060060_1-SRR060060.4452461
chr2L	506712	506744	412/LTR/Gypsy/SRS084989/SRR060060_1-SRR060060.5039913
chr2L	506710	506744	412/LTR/Gypsy/SRS084989/SRR060060_2-SRR060060.11086979
chr2L	506708	506744	412/LTR/Gypsy/SRS084989/SRR060060_2-SRR060060.16199754
chr2L	506699	506744	412/LTR/Gypsy/SRS084989/SRR060060_2-SRR060060.16205773
chr2L	506708	506744	412/LTR/Gypsy/SRS084989/SRR060060_2-SRR060060.20025863
chr2L	506684	506744	412/LTR/Gypsy/SRS084989/SRR060060_2-SRR060060.2609048
chr2L	506702	506744	412/LTR/Gypsy/SRS084989/SRR060060_2-SRR060060.4266377
chr2L	506685	506744	412/LTR/Gypsy/SRS084989/SRR060060_2-SRR060060.8083604
chr2L	506695	506744	412/LTR/Gypsy/SRS084989/SRR060060_2-SRR060060.8351955
chr2L	506685	506744	412/LTR/Gypsy/SRS084989/SRR060060_2-SRR060060.9612276
chr2L	540196	540240	pogo/TIR/Pogo/SRS073939/SRR049814_1-SRR049814.10936717
chr2L	540163	540198	pogo/TIR/Pogo/SRS073939/SRR049814_1-SRR049814.13576115
chr2L	540163	540198	pogo/TIR/Pogo/SRS073939/SRR049814_2-SRR049814.5812108
chr2L	547411	547441	blood/LTR/Gypsy/SRS073939/SRR049814_1-SRR049814.841903
chr2L	547411	547448	blood/LTR/Gypsy/SRS073939/SRR049814_2-SRR049814.13323615
chr2L	547411	547454	blood/LTR/Gypsy/SRS073939/SRR049814_2-SRR049814.14767474
chr2L	547411	547444	blood/LTR/Gypsy/SRS073939/SRR049814_2-SRR049814.9527164
chr2L	547378	547415	blood/LTR/Gypsy/SRS073939/SRR049814_2-SRR049814.1401199
chr2L	547378	547415	blood/LTR/Gypsy/SRS073939/SRR049814_2-SRR049814.6429626
chr2L	547375	547415	blood/LTR/Gypsy/SRS073939/SRR049814_2-SRR049814.7370851
chr2L	577027	577064	hobo/TIR/hAT/SRS003483/SRR018318_2-SRR018318.9706678
chr2L	576994	577035	hobo/TIR/hAT/SRS003483/SRR018317_2-SRR018317.4516852
chr2L	577001	577035	hobo/TIR/hAT/SRS003483/SRR018318_1-SRR018318.625909
chr2L	581637	581680	3S18/LTR/Pao/SRS074022/SRR051616_1-SRR051616.6872167
chr2L	581579	581642	3S18/LTR/Pao/SRS074022/SRR051616_1-SRR051616.11315334
chr2L	581598	581642	3S18/LTR/Pao/SRS074022/SRR051616_1-SRR051616.1398588
chr2L	581585	581642	3S18/LTR/Pao/SRS074022/SRR051616_1-SRR051616.14439247
chr2L	581588	581642	3S18/LTR/Pao/SRS074022/SRR051616_1-SRR051616.1879568
chr2L	581600	581642	3S18/LTR/Pao/SRS074022/SRR051616_1-SRR051616.2296354
chr2L	581610	581642	3S18/LTR/Pao/SRS074022/SRR051616_1-SRR051616.3902034
chr2L	581584	581642	3S18/LTR/Pao/SRS074022/SRR051616_1-SRR051616.6961465
chr2L	581592	581642	3S18/LTR/Pao/SRS074022/SRR051616_1-SRR051616.9229751
chr2L	581577	581642	3S18/LTR/Pao/SRS074022/SRR051616_1-SRR051616.9825529
chr2L	581579	581642	3S18/LTR/Pao/SRS074022/SRR051616_2-SRR051616.10529281
chr2L	581597	581642	3S18/LTR/Pao/SRS074022/SRR051616_2-SRR051616.2296354
chr2L	581580	581642	3S18/LTR/Pao/SRS074022/SRR051616_2-SRR051616.2377488
chr2L	581602	581642	3S18/LTR/Pao/SRS074022/SRR051616_2-SRR051616.9357685
chr2L	611836	611870	412/LTR/Gypsy/SRS074218/SRR053433_1-SRR053433.10634495
chr2L	611798	611840	412/LTR/Gypsy/SRS074218/SRR053433_1-SRR053433.1575757
chr2L	611799	611840	412/LTR/Gypsy/SRS074218/SRR053433_1-SRR053433.16114296
chr2L	611800	611840	412/LTR/Gypsy/SRS074218/SRR053433_1-SRR053433.2814251
chr2L	611799	611840	412/LTR/Gypsy/SRS074218/SRR053433_1-SRR053433.6407380
chr2L	611805	611840	412/LTR/Gypsy/SRS074218/SRR053433_1-SRR053433.9450886
chr2L	611797	611840	412/LTR/Gypsy/SRS074218/SRR053433_2-SRR053433.10795569
chr2L	611809	611840	412/LTR/Gypsy/SRS074218/SRR053433_2-SRR053433.13816159
chr2L	611806	611840	412/LTR/Gypsy/SRS074218/SRR053433_2-SRR053433.1639830
chr2L	611807	611840	412/LTR/Gypsy/SRS074218/SRR053433_2-SRR053433.8816605
chr2L	615908	615951	Max-element/LTR/Pao/SRS073128/SRR048924_1-SRR048924.14880821
chr2L	615872	615913	Max-element/LTR/Pao/SRS073128/SRR048924_2-SRR048924.3038492
chr2L	634262	634293	pogo/TIR/Pogo/SRS074192/SRR052756_1-SRR052756.11883867
chr2L	634262	634306	pogo/TIR/Pogo/SRS074192/SRR052756_1-SRR052756.15078319
chr2L	634262	634324	pogo/TIR/Pogo/SRS074192/SRR052756_2-SRR052756.14089904
chr2L	634262	634302	pogo/TIR/Pogo/SRS074192/SRR052756_2-SRR052756.16682480
chr2L	634262	634308	pogo/TIR/Pogo/SRS074192/SRR052756_2-SRR052756.9965365
chr2L	634210	634264	pogo/TIR/Pogo/SRS074192/SRR052756_1-SRR052756.9820953
chr2L	634207	634264	pogo/TIR/Pogo/SRS074192/SRR052756_2-SRR052756.11932358
chr2L	634200	634264	pogo/TIR/Pogo/SRS074192/SRR052756_2-SRR052756.14237810
chr2L	634219	634264	pogo/TIR/Pogo/SRS074192/SRR052756_2-SRR052756.1582735
chr2L	780796	780831	Stalker2/LTR/Gypsy/SRS004130/SRR018580_2-SRR018580.2604943
chr2L	780796	780831	Stalker2/LTR/Gypsy/SRS004130/SRR018581-SRR018581.10345759
chr2L	780796	780836	Stalker2/LTR/Gypsy/SRS004130/SRR018581-SRR018581.4609601
chr2L	780767	780800	Stalker2/LTR/Gypsy/SRS004130/SRR018580_2-SRR018580.7243354
chr2L	839078	839115	blood/LTR/Gypsy/SRS074113/SRR051966_2-SRR051966.10170552
chr2L	839078	839123	blood/LTR/Gypsy/SRS074113/SRR051966_2-SRR051966.11165700
chr2L	839078	839108	blood/LTR/Gypsy/SRS074113/SRR051966_2-SRR051966.8063965
chr2L	839047	839082	blood/LTR/Gypsy/SRS074113/SRR051966_1-SRR051966.5919806
chr2L	839038	839082	blood/LTR/Gypsy/SRS074113/SRR051966_1-SRR051966.6291683
chr2L	839044	839082	blood/LTR/Gypsy/SRS074113/SRR051966_2-SRR051966.13515195
chr2L	841039	841084	1360/TIR/P/SRS074240/SRR053621_1-SRR053621.3890730
chr2L	841039	841088	1360/TIR/P/SRS074240/SRR053621_1-SRR053621.6293471
chr2L	841039	841082	1360/TIR/P/SRS074240/SRR053621_1-SRR053621.9746824
chr2L	840990	841046	1360/TIR/P/SRS074240/SRR053621_1-SRR053621.14966321
chr2L	841003	841046	1360/TIR/P/SRS074240/SRR053621_1-SRR053621.14984411
chr2L	840981	841046	1360/TIR/P/SRS074240/SRR053621_1-SRR053621.15876380
chr2L	841004	841046	1360/TIR/P/SRS074240/SRR053621_1-SRR053621.21059916
chr2L	840995	841046	1360/TIR/P/SRS074240/SRR053621_1-SRR053621.518385
chr2L	840995	841046	1360/TIR/P/SRS074240/SRR053621_1-SRR053621.8275324
chr2L	840983	841046	1360/TIR/P/SRS074240/SRR053621_2-SRR053621.14658936
chr2L	840989	841046	1360/TIR/P/SRS074240/SRR053621_2-SRR053621.19240136
chr2L	840990	841046	1360/TIR/P/SRS074240/SRR053621_2-SRR053621.5135197
chr2L	840988	841046	1360/TIR/P/SRS074240/SRR053621_2-SRR053621.8275324
chr2L	852841	852872	P-element/TIR/P/SRS004125/SRR018519-SRR018519.2253556
chr2L	852841	852875	P-element/TIR/P/SRS004125/SRR018519-SRR018519.8896071
chr2L	852805	852849	P-element/TIR/P/SRS004125/SRR018519-SRR018519.10211302
chr2L	852812	852849	P-element/TIR/P/SRS004125/SRR018519-SRR018519.11770280
chr2L	870480	870512	P-element/TIR/P/SRS073097/SRR047358_1-SRR047358.11737178
chr2L	870480	870522	P-element/TIR/P/SRS073097/SRR047358_1-SRR047358.3391215
chr2L	870480	870522	P-element/TIR/P/SRS073097/SRR047358_1-SRR047358.8787385
chr2L	870456	870488	P-element/TIR/P/SRS073097/SRR047358_1-SRR047358.12083409
chr2L	870456	870488	P-element/TIR/P/SRS073097/SRR047358_1-SRR047358.13510424
chr2L	897374	897407	Stalker2/LTR/Gypsy/SRS003481/SRR018313_1-SRR018313.7072968
chr2L	897374	897405	Stalker2/LTR/Gypsy/SRS003481/SRR018313_2-SRR018313.1021800
chr2L	897374	897413	Stalker2/LTR/Gypsy/SRS003481/SRR018314_1-SRR018314.2773390
chr2L	897374	897414	Stalker2/LTR/Gypsy/SRS003481/SRR018314_1-SRR018314.599537
chr2L	897374	897407	Stalker2/LTR/Gypsy/SRS003481/SRR018314_1-SRR018314.6659195
chr2L	897374	897409	Stalker2/LTR/Gypsy/SRS003481/SRR018314_2-SRR018314.11336842
chr2L	897374	897417	Stalker2/LTR/Gypsy/SRS003481/SRR018314_2-SRR018314.3410640
chr2L	897339	897378	Stalker2/LTR/Gypsy/SRS003481/SRR018313_1-SRR018313.470112
chr2L	897342	897378	Stalker2/LTR/Gypsy/SRS003481/SRR018313_2-SRR018313.3237000
chr2L	897346	897378	Stalker2/LTR/Gypsy/SRS003481/SRR018313_2-SRR018313.4553928
chr2L	897338	897378	Stalker2/LTR/Gypsy/SRS003481/SRR018313_2-SRR018313.6385963
chr2L	897340	897378	Stalker2/LTR/Gypsy/SRS003481/SRR018314_1-SRR018314.1209829
chr2L	897343	897378	Stalker2/LTR/Gypsy/SRS003481/SRR018314_1-SRR018314.5622562
chr2L	897336	897378	Stalker2/LTR/Gypsy/SRS003481/SRR018314_1-SRR018314.6641629
chr2L	897335	897378	Stalker2/LTR/Gypsy/SRS003481/SRR018314_2-SRR018314.4516975
chr2L	897340	897378	Stalker2/LTR/Gypsy/SRS003481/SRR018314_2-SRR018314.4836379
chr2L	897341	897378	Stalker2/LTR/Gypsy/SRS003481/SRR018314_2-SRR018314.9870383
chr2L	901804	901840	hobo/TIR/hAT/SRS073386/SRR049663_1-SRR049663.11344030
chr2L	901804	901853	hobo/TIR/hAT/SRS073386/SRR049663_1-SRR049663.13636438
chr2L	901804	901838	hobo/TIR/hAT/SRS073386/SRR049663_1-SRR049663.15726726
chr2L	901804	901859	hobo/TIR/hAT/SRS073386/SRR049663_1-SRR049663.1574231
chr2L	901804	901860	hobo/TIR/hAT/SRS073386/SRR049663_1-SRR049663.16105596
chr2L	901804	901835	hobo/TIR/hAT/SRS073386/SRR049663_1-SRR049663.17477553
chr2L	901804	901860	hobo/TIR/hAT/SRS073386/SRR049663_1-SRR049663.19185325
chr2L	901804	901845	hobo/TIR/hAT/SRS073386/SRR049663_1-SRR049663.20092039
chr2L	901804	901850	hobo/TIR/hAT/SRS073386/SRR049663_1-SRR049663.2941886
chr2L	901804	901845	hobo/TIR/hAT/SRS073386/SRR049663_2-SRR049663.16390369
chr2L	901804	901858	hobo/TIR/hAT/SRS073386/SRR049663_2-SRR049663.21812733
chr2L	901764	901812	hobo/TIR/hAT/SRS073386/SRR049663_1-SRR049663.18047086
chr2L	901765	901812	hobo/TIR/hAT/SRS073386/SRR049663_2-SRR049663.20749550
chr2L	901835	901877	1360/TIR/P/SRS084997/SRR060104_1-SRR060104.12398805
chr2L	901835	901874	1360/TIR/P/SRS084997/SRR060104_1-SRR060104.12720777
chr2L	901835	901873	1360/TIR/P/SRS084997/SRR060104_2-SRR060104.15528812
chr2L	901835	901871	1360/TIR/P/SRS084997/SRR060104_2-SRR060104.9022499
chr2L	901799	901842	1360/TIR/P/SRS084997/SRR060104_1-SRR060104.7737791
chr2L	901805	901842	1360/TIR/P/SRS084997/SRR060104_2-SRR060104.3244289
chr2L	901803	901842	1360/TIR/P/SRS084997/SRR060104_2-SRR060104.5305871
chr2L	903852	903888	1360/TIR/P/SRS003442/SRR018057_1-SRR018057.4148149
chr2L	903852	903888	1360/TIR/P/SRS003442/SRR018057_1-SRR018057.417853
chr2L	903852	903893	1360/TIR/P/SRS003442/SRR018057_2-SRR018057.11222339
chr2L	903852	903893	1360/TIR/P/SRS003442/SRR018057_2-SRR018057.3003728
chr2L	903852	903888	1360/TIR/P/SRS003442/SRR018060_1-SRR018060.145515
chr2L	903852	903894	1360/TIR/P/SRS003442/SRR018060_1-SRR018060.3148055
chr2L	903852	903894	1360/TIR/P/SRS003442/SRR018060_1-SRR018060.4715924
chr2L	903852	903894	1360/TIR/P/SRS003442/SRR018060_1-SRR018060.8663949
chr2L	903852	903894	1360/TIR/P/SRS003442/SRR018060_1-SRR018060.9703489
chr2L	903852	903888	1360/TIR/P/SRS003442/SRR018060_2-SRR018060.5641449
chr2L	903852	903893	1360/TIR/P/SRS003442/SRR018060_2-SRR018060.7881812
chr2L	903820	903859	1360/TIR/P/SRS003442/SRR018057_1-SRR018057.10576332
chr2L	903824	903859	1360/TIR/P/SRS003442/SRR018057_2-SRR018057.6272225
chr2L	903822	903859	1360/TIR/P/SRS003442/SRR018060_2-SRR018060.2090051
chr2L	909854	909898	roo/LTR/Pao/SRS074109/SRR051959_2-SRR051959.496696
chr2L	909814	909859	roo/LTR/Pao/SRS074109/SRR051959_1-SRR051959.14093639
chr2L	917389	917428	Tabor/LTR/Gypsy/SRS003488/SRR018325_2-SRR018325.3761571
chr2L	917389	917432	Tabor/LTR/Gypsy/SRS003488/SRR018325_2-SRR018325.5930345
chr2L	917389	917423	Tabor/LTR/Gypsy/SRS003488/SRR018326_1-SRR018326.7169040
chr2L	917389	917434	Tabor/LTR/Gypsy/SRS003488/SRR018326_2-SRR018326.7360846
chr2L	917357	917393	Tabor/LTR/Gypsy/SRS003488/SRR018325_1-SRR018325.2413162
chr2L	917362	917393	Tabor/LTR/Gypsy/SRS003488/SRR018325_1-SRR018325.7329914
chr2L	917360	917393	Tabor/LTR/Gypsy/SRS003488/SRR018325_2-SRR018325.4409997
chr2L	917353	917393	Tabor/LTR/Gypsy/SRS003488/SRR018325_2-SRR018325.7150957
chr2L	917350	917393	Tabor/LTR/Gypsy/SRS003488/SRR018325_2-SRR018325.9732639
chr2L	917357	917393	Tabor/LTR/Gypsy/SRS003488/SRR018326_1-SRR018326.10625528
chr2L	954194	954225	Transpac/LTR/Gypsy/SRS084993/SRR060095_1-SRR060095.4648704
chr2L	954194	954236	Transpac/LTR/Gypsy/SRS084993/SRR060095_2-SRR060095.14151312
chr2L	954194	954239	Transpac/LTR/Gypsy/SRS084993/SRR060095_2-SRR060095.15755937
chr2L	954153	954198	Transpac/LTR/Gypsy/SRS084993/SRR060095_2-SRR060095.14844708
chr2L	954154	954198	Transpac/LTR/Gypsy/SRS084993/SRR060095_2-SRR060095.16261496
chr2L	963195	963236	mdg1/LTR/Gypsy/SRS073955/SRR050147_1-SRR050147.12908355
chr2L	963195	963237	mdg1/LTR/Gypsy/SRS073955/SRR050147_1-SRR050147.1558079
chr2L	963195	963232	mdg1/LTR/Gypsy/SRS073955/SRR050147_1-SRR050147.2717180
chr2L	963195	963235	mdg1/LTR/Gypsy/SRS073955/SRR050147_1-SRR050147.29778149
chr2L	963195	963228	mdg1/LTR/Gypsy/SRS073955/SRR050147_1-SRR050147.8725811
chr2L	963195	963233	mdg1/LTR/Gypsy/SRS073955/SRR050147_2-SRR050147.10405006
chr2L	963195	963237	mdg1/LTR/Gypsy/SRS073955/SRR050147_2-SRR050147.1129828
chr2L	963195	963239	mdg1/LTR/Gypsy/SRS073955/SRR050147_2-SRR050147.12100430
chr2L	963195	963234	mdg1/LTR/Gypsy/SRS073955/SRR050147_2-SRR050147.2840137
chr2L	963195	963240	mdg1/LTR/Gypsy/SRS073955/SRR050147_2-SRR050147.31287720
chr2L	963195	963238	mdg1/LTR/Gypsy/SRS073955/SRR050147_2-SRR050147.7588360
chr2L	963160	963199	mdg1/LTR/Gypsy/SRS073955/SRR050147_1-SRR050147.23790784
chr2L	963144	963199	mdg1/LTR/Gypsy/SRS073955/SRR050147_2-SRR050147.15431807
chr2L	963141	963199	mdg1/LTR/Gypsy/SRS073955/SRR050147_2-SRR050147.18776273
chr2L	963148	963199	mdg1/LTR/Gypsy/SRS073955/SRR050147_2-SRR050147.25188521
chr2L	963152	963199	mdg1/LTR/Gypsy/SRS073955/SRR050147_2-SRR050147.28499851
chr2L	963169	963199	mdg1/LTR/Gypsy/SRS073955/SRR050147_2-SRR050147.32057504
chr2L	994466	994499	412/LTR/Gypsy/SRS084991/SRR060062_1-SRR060062.11044006
chr2L	994466	994528	412/LTR/Gypsy/SRS084991/SRR060062_1-SRR060062.3530515
chr2L	994466	994508	412/LTR/Gypsy/SRS084991/SRR060062_1-SRR060062.5024877
chr2L	994466	994499	412/LTR/Gypsy/SRS084991/SRR060062_2-SRR060062.10823042
chr2L	994466	994505	412/LTR/Gypsy/SRS084991/SRR060062_2-SRR060062.14747806
chr2L	994466	994507	412/LTR/Gypsy/SRS084991/SRR060062_2-SRR060062.16441396
chr2L	994409	994470	412/LTR/Gypsy/SRS084991/SRR060062_1-SRR060062.11068486
chr2L	994407	994470	412/LTR/Gypsy/SRS084991/SRR060062_1-SRR060062.12861453
chr2L	994432	994470	412/LTR/Gypsy/SRS084991/SRR060062_1-SRR060062.14576304
chr2L	994429	994470	412/LTR/Gypsy/SRS084991/SRR060062_2-SRR060062.15436919
chr2L	994429	994470	412/LTR/Gypsy/SRS084991/SRR060062_2-SRR060062.2009919
chr2L	1049350	1049388	412/LTR/Gypsy/SRS084993/SRR060095_1-SRR060095.13729692
chr2L	1049350	1049385	412/LTR/Gypsy/SRS084993/SRR060095_2-SRR060095.15972581
chr2L	1049312	1049354	412/LTR/Gypsy/SRS084993/SRR060095_1-SRR060095.120319
chr2L	1075158	1075201	1360/TIR/P/SRS074020/SRR051613_1-SRR051613.436986
chr2L	1075158	1075199	1360/TIR/P/SRS074020/SRR051613_1-SRR051613.5494193
chr2L	1075158	1075194	1360/TIR/P/SRS074020/SRR051613_2-SRR051613.4210833
chr2L	1075134	1075165	1360/TIR/P/SRS074020/SRR051613_1-SRR051613.10504804
chr2L	1075132	1075165	1360/TIR/P/SRS074020/SRR051613_1-SRR051613.3125496
chr2L	1075126	1075165	1360/TIR/P/SRS074020/SRR051613_1-SRR051613.315937
chr2L	1075134	1075165	1360/TIR/P/SRS074020/SRR051613_1-SRR051613.4016250
chr2L	1075123	1075165	1360/TIR/P/SRS074020/SRR051613_1-SRR051613.5000823
chr2L	1075128	1075165	1360/TIR/P/SRS074020/SRR051613_2-SRR051613.14080609
chr2L	1075133	1075165	1360/TIR/P/SRS074020/SRR051613_2-SRR051613.16088205
chr2L	1075127	1075165	1360/TIR/P/SRS074020/SRR051613_2-SRR051613.6678152
chr2L	1099854	1099901	Transpac/LTR/Gypsy/SRS073965/SRR050201_1-SRR050201.12648611
chr2L	1099854	1099891	Transpac/LTR/Gypsy/SRS073965/SRR050201_1-SRR050201.16339294
chr2L	1099854	1099896	Transpac/LTR/Gypsy/SRS073965/SRR050201_1-SRR050201.18560505
chr2L	1099854	1099904	Transpac/LTR/Gypsy/SRS073965/SRR050201_1-SRR050201.2596802
chr2L	1099854	1099885	Transpac/LTR/Gypsy/SRS073965/SRR050201_2-SRR050201.12892999
chr2L	1099854	1099900	Transpac/LTR/Gypsy/SRS073965/SRR050201_2-SRR050201.19098962
chr2L	1099854	1099904	Transpac/LTR/Gypsy/SRS073965/SRR050201_2-SRR050201.20761723
chr2L	1099854	1099886	Transpac/LTR/Gypsy/SRS073965/SRR050201_2-SRR050201.9244130
chr2L	1099803	1099858	Transpac/LTR/Gypsy/SRS073965/SRR050201_1-SRR050201.10222970
chr2L	1099823	1099858	Transpac/LTR/Gypsy/SRS073965/SRR050201_1-SRR050201.10286609
chr2L	1099805	1099858	Transpac/LTR/Gypsy/SRS073965/SRR050201_1-SRR050201.10418145
chr2L	1099810	1099858	Transpac/LTR/Gypsy/SRS073965/SRR050201_1-SRR050201.15270768
chr2L	1099808	1099858	Transpac/LTR/Gypsy/SRS073965/SRR050201_1-SRR050201.2768274
chr2L	1099825	1099858	Transpac/LTR/Gypsy/SRS073965/SRR050201_1-SRR050201.5957696
chr2L	1099807	1099858	Transpac/LTR/Gypsy/SRS073965/SRR050201_1-SRR050201.8414851
chr2L	1099822	1099858	Transpac/LTR/Gypsy/SRS073965/SRR050201_1-SRR050201.9255811
chr2L	1099811	1099858	Transpac/LTR/Gypsy/SRS073965/SRR050201_1-SRR050201.932869
chr2L	1099799	1099858	Transpac/LTR/Gypsy/SRS073965/SRR050201_2-SRR050201.10286609
chr2L	1099820	1099858	Transpac/LTR/Gypsy/SRS073965/SRR050201_2-SRR050201.17975644
chr2L	1099814	1099858	Transpac/LTR/Gypsy/SRS073965/SRR050201_2-SRR050201.4250734
chr2L	1099824	1099858	Transpac/LTR/Gypsy/SRS073965/SRR050201_2-SRR050201.7114464
chr2L	1112900	1112936	Burdock/LTR/Gypsy/SRS074111/SRR051963_1-SRR051963.1307736
chr2L	1112900	1112937	Burdock/LTR/Gypsy/SRS074111/SRR051963_1-SRR051963.14951157
chr2L	1112900	1112934	Burdock/LTR/Gypsy/SRS074111/SRR051963_1-SRR051963.17432100
chr2L	1112900	1112974	Burdock/LTR/Gypsy/SRS074111/SRR051963_1-SRR051963.2902840
chr2L	1112900	1112943	Burdock/LTR/Gypsy/SRS074111/SRR051963_1-SRR051963.4405977
chr2L	1112900	1112956	Burdock/LTR/Gypsy/SRS074111/SRR051963_1-SRR051963.5897086
chr2L	1112900	1112949	Burdock/LTR/Gypsy/SRS074111/SRR051963_1-SRR051963.8253435
chr2L	1112900	1112931	Burdock/LTR/Gypsy/SRS074111/SRR051963_1-SRR051963.9275540
chr2L	1112900	1112946	Burdock/LTR/Gypsy/SRS074111/SRR051963_2-SRR051963.12221343
chr2L	1112900	1112956	Burdock/LTR/Gypsy/SRS074111/SRR051963_2-SRR051963.1356892
chr2L	1112900	1112940	Burdock/LTR/Gypsy/SRS074111/SRR051963_2-SRR051963.15748019
chr2L	1112900	1112978	Burdock/LTR/Gypsy/SRS074111/SRR051963_2-SRR051963.16054024
chr2L	1112900	1112956	Burdock/LTR/Gypsy/SRS074111/SRR051963_2-SRR051963.17154964
chr2L	1112900	1112952	Burdock/LTR/Gypsy/SRS074111/SRR051963_2-SRR051963.17642939
chr2L	1112900	1112945	Burdock/LTR/Gypsy/SRS074111/SRR051963_2-SRR051963.18765004
chr2L	1112900	1112956	Burdock/LTR/Gypsy/SRS074111/SRR051963_2-SRR051963.9693997
chr2L	1112859	1112904	Burdock/LTR/Gypsy/SRS074111/SRR051963_1-SRR051963.14789482
chr2L	1112853	1112904	Burdock/LTR/Gypsy/SRS074111/SRR051963_2-SRR051963.11308684
chr2L	1112857	1112904	Burdock/LTR/Gypsy/SRS074111/SRR051963_2-SRR051963.1771373
chr2L	1119735	1119786	P-element/TIR/P/SRS073975/SRR050369_1-SRR050369.15612943
chr2L	1119735	1119774	P-element/TIR/P/SRS073975/SRR050369_1-SRR050369.8393139
chr2L	1119735	1119774	P-element/TIR/P/SRS073975/SRR050369_2-SRR050369.14046711
chr2L	1119735	1119794	P-element/TIR/P/SRS073975/SRR050369_2-SRR050369.1739899
chr2L	1119686	1119743	P-element/TIR/P/SRS073975/SRR050369_2-SRR050369.12311467
chr2L	1119683	1119743	P-element/TIR/P/SRS073975/SRR050369_2-SRR050369.2755874
chr2L	1127262	1127311	hobo/TIR/hAT/SRS073955/SRR050147_1-SRR050147.23308088
chr2L	1127262	1127323	hobo/TIR/hAT/SRS073955/SRR050147_1-SRR050147.8135674
chr2L	1127262	1127304	hobo/TIR/hAT/SRS073955/SRR050147_2-SRR050147.13996651
chr2L	1127262	1127316	hobo/TIR/hAT/SRS073955/SRR050147_2-SRR050147.25611108
chr2L	1127262	1127327	hobo/TIR/hAT/SRS073955/SRR050147_2-SRR050147.29102063
chr2L	1127262	1127301	hobo/TIR/hAT/SRS073955/SRR050147_2-SRR050147.3039702
chr2L	1127237	1127270	hobo/TIR/hAT/SRS073955/SRR050147_1-SRR050147.10498380
chr2L	1127205	1127270	hobo/TIR/hAT/SRS073955/SRR050147_1-SRR050147.11364216
chr2L	1127219	1127270	hobo/TIR/hAT/SRS073955/SRR050147_1-SRR050147.12024635
chr2L	1127225	1127270	hobo/TIR/hAT/SRS073955/SRR050147_1-SRR050147.14226280
chr2L	1127231	1127270	hobo/TIR/hAT/SRS073955/SRR050147_1-SRR050147.25295803
chr2L	1127205	1127270	hobo/TIR/hAT/SRS073955/SRR050147_1-SRR050147.25689703
chr2L	1127228	1127270	hobo/TIR/hAT/SRS073955/SRR050147_1-SRR050147.26506732
chr2L	1127225	1127270	hobo/TIR/hAT/SRS073955/SRR050147_1-SRR050147.27344349
chr2L	1127235	1127270	hobo/TIR/hAT/SRS073955/SRR050147_1-SRR050147.31912672
chr2L	1127211	1127270	hobo/TIR/hAT/SRS073955/SRR050147_1-SRR050147.32991999
chr2L	1127219	1127270	hobo/TIR/hAT/SRS073955/SRR050147_1-SRR050147.4503534
chr2L	1127213	1127270	hobo/TIR/hAT/SRS073955/SRR050147_1-SRR050147.6628178
chr2L	1127238	1127270	hobo/TIR/hAT/SRS073955/SRR050147_1-SRR050147.9293284
chr2L	1127223	1127270	hobo/TIR/hAT/SRS073955/SRR050147_2-SRR050147.13018983
chr2L	1127209	1127270	hobo/TIR/hAT/SRS073955/SRR050147_2-SRR050147.18251512
chr2L	1127237	1127270	hobo/TIR/hAT/SRS073955/SRR050147_2-SRR050147.23724479
chr2L	1127226	1127270	hobo/TIR/hAT/SRS073955/SRR050147_2-SRR050147.23970690
chr2L	1127222	1127270	hobo/TIR/hAT/SRS073955/SRR050147_2-SRR050147.24331718
chr2L	1127211	1127270	hobo/TIR/hAT/SRS073955/SRR050147_2-SRR050147.29409307
chr2L	1127228	1127270	hobo/TIR/hAT/SRS073955/SRR050147_2-SRR050147.66204
chr2L	1128642	1128683	1360/TIR/P/SRS073098/SRR047359_2-SRR047359.4520610
chr2L	1128604	1128649	1360/TIR/P/SRS073098/SRR047359_1-SRR047359.6704782
chr2L	1128617	1128649	1360/TIR/P/SRS073098/SRR047359_2-SRR047359.12054165
chr2L	1128605	1128649	1360/TIR/P/SRS073098/SRR047359_2-SRR047359.3470480
chr2L	1167199	1167233	opus/LTR/Gypsy/SRS003485/SRR018322_1-SRR018322.1489674
chr2L	1167170	1167203	opus/LTR/Gypsy/SRS003485/SRR018321_1-SRR018321.5740948
chr2L	1167162	1167203	opus/LTR/Gypsy/SRS003485/SRR018322_1-SRR018322.72134
chr2L	1167172	1167203	opus/LTR/Gypsy/SRS003485/SRR018322_1-SRR018322.7220270
chr2L	1167170	1167203	opus/LTR/Gypsy/SRS003485/SRR018322_2-SRR018322.1118458
chr2L	1167171	1167203	opus/LTR/Gypsy/SRS003485/SRR018322_2-SRR018322.5096965
chr2L	1167164	1167203	opus/LTR/Gypsy/SRS003485/SRR018322_2-SRR018322.6890515
chr2L	1178497	1178554	Transpac/LTR/Gypsy/SRS074216/SRR053174_1-SRR053174.13670921
chr2L	1178497	1178549	Transpac/LTR/Gypsy/SRS074216/SRR053174_1-SRR053174.19135097
chr2L	1178497	1178542	Transpac/LTR/Gypsy/SRS074216/SRR053174_1-SRR053174.2364686
chr2L	1178497	1178542	Transpac/LTR/Gypsy/SRS074216/SRR053174_1-SRR053174.6974997
chr2L	1178497	1178535	Transpac/LTR/Gypsy/SRS074216/SRR053174_1-SRR053174.7938339
chr2L	1178497	1178560	Transpac/LTR/Gypsy/SRS074216/SRR053174_2-SRR053174.14127217
chr2L	1178497	1178538	Transpac/LTR/Gypsy/SRS074216/SRR053174_2-SRR053174.18499097
chr2L	1178497	1178551	Transpac/LTR/Gypsy/SRS074216/SRR053174_2-SRR053174.5788927
chr2L	1178446	1178501	Transpac/LTR/Gypsy/SRS074216/SRR053174_1-SRR053174.10843242
chr2L	1178462	1178501	Transpac/LTR/Gypsy/SRS074216/SRR053174_1-SRR053174.17745306
chr2L	1178448	1178501	Transpac/LTR/Gypsy/SRS074216/SRR053174_1-SRR053174.5738452
chr2L	1178465	1178501	Transpac/LTR/Gypsy/SRS074216/SRR053174_2-SRR053174.10812953
chr2L	1178446	1178501	Transpac/LTR/Gypsy/SRS074216/SRR053174_2-SRR053174.11061827
chr2L	1178471	1178501	Transpac/LTR/Gypsy/SRS074216/SRR053174_2-SRR053174.12538548
chr2L	1178464	1178501	Transpac/LTR/Gypsy/SRS074216/SRR053174_2-SRR053174.1557098
chr2L	1178466	1178501	Transpac/LTR/Gypsy/SRS074216/SRR053174_2-SRR053174.341817
chr2L	1216566	1216612	mdg1/LTR/Gypsy/SRS073990/SRR051569_1-SRR051569.9492456
chr2L	1216526	1216570	mdg1/LTR/Gypsy/SRS073990/SRR051569_1-SRR051569.3251846
chr2L	1216531	1216570	mdg1/LTR/Gypsy/SRS073990/SRR051569_2-SRR051569.10107257
chr2L	1216533	1216570	mdg1/LTR/Gypsy/SRS073990/SRR051569_2-SRR051569.12177342
chr2L	1216534	1216570	mdg1/LTR/Gypsy/SRS073990/SRR051569_2-SRR051569.8772089
chr2L	1235603	1235659	Transpac/LTR/Gypsy/SRS073965/SRR050201_1-SRR050201.10107332
chr2L	1235603	1235635	Transpac/LTR/Gypsy/SRS073965/SRR050201_1-SRR050201.13171032
chr2L	1235603	1235659	Transpac/LTR/Gypsy/SRS073965/SRR050201_1-SRR050201.13182916
chr2L	1235603	1235646	Transpac/LTR/Gypsy/SRS073965/SRR050201_1-SRR050201.137199
chr2L	1235603	1235664	Transpac/LTR/Gypsy/SRS073965/SRR050201_1-SRR050201.14473057
chr2L	1235603	1235638	Transpac/LTR/Gypsy/SRS073965/SRR050201_1-SRR050201.16441495
chr2L	1235603	1235636	Transpac/LTR/Gypsy/SRS073965/SRR050201_1-SRR050201.19441534
chr2L	1235603	1235661	Transpac/LTR/Gypsy/SRS073965/SRR050201_2-SRR050201.11367639
chr2L	1235603	1235650	Transpac/LTR/Gypsy/SRS073965/SRR050201_2-SRR050201.15033319
chr2L	1235603	1235633	Transpac/LTR/Gypsy/SRS073965/SRR050201_2-SRR050201.16405742
chr2L	1235603	1235651	Transpac/LTR/Gypsy/SRS073965/SRR050201_2-SRR050201.2336469
chr2L	1235603	1235640	Transpac/LTR/Gypsy/SRS073965/SRR050201_2-SRR050201.8918477
chr2L	1235564	1235607	Transpac/LTR/Gypsy/SRS073965/SRR050201_1-SRR050201.13402128
chr2L	1235558	1235607	Transpac/LTR/Gypsy/SRS073965/SRR050201_1-SRR050201.14728275
chr2L	1235550	1235607	Transpac/LTR/Gypsy/SRS073965/SRR050201_1-SRR050201.1617629
chr2L	1235569	1235607	Transpac/LTR/Gypsy/SRS073965/SRR050201_1-SRR050201.5382364
chr2L	1258727	1258764	hobo/TIR/hAT/SRS073130/SRR048940_1-SRR048940.8030605
chr2L	1258727	1258761	hobo/TIR/hAT/SRS073130/SRR048940_1-SRR048940.9421015
chr2L	1258727	1258769	hobo/TIR/hAT/SRS073130/SRR048941_2-SRR048941.3379939
chr2L	1258703	1258735	hobo/TIR/hAT/SRS073130/SRR048940_1-SRR048940.5876382
chr2L	1258697	1258735	hobo/TIR/hAT/SRS073130/SRR048941_1-SRR048941.16131217
chr2L	1258695	1258735	hobo/TIR/hAT/SRS073130/SRR048941_1-SRR048941.18719588
chr2L	1258690	1258735	hobo/TIR/hAT/SRS073130/SRR048941_2-SRR048941.9829831
chr2L	1262973	1263027	Transpac/LTR/Gypsy/SRS084991/SRR060062_1-SRR060062.11778506
chr2L	1262973	1263008	Transpac/LTR/Gypsy/SRS084991/SRR060062_1-SRR060062.15246113
chr2L	1262973	1263019	Transpac/LTR/Gypsy/SRS084991/SRR060062_1-SRR060062.452323
chr2L	1262973	1263013	Transpac/LTR/Gypsy/SRS084991/SRR060062_1-SRR060062.4601057
chr2L	1262973	1263022	Transpac/LTR/Gypsy/SRS084991/SRR060062_1-SRR060062.9047032
chr2L	1262973	1263013	Transpac/LTR/Gypsy/SRS084991/SRR060062_2-SRR060062.13742944
chr2L	1262973	1263035	Transpac/LTR/Gypsy/SRS084991/SRR060062_2-SRR060062.16340821
chr2L	1262920	1262977	Transpac/LTR/Gypsy/SRS084991/SRR060062_1-SRR060062.155681
chr2L	1262947	1262977	Transpac/LTR/Gypsy/SRS084991/SRR060062_2-SRR060062.917470
chr2L	1269894	1269957	opus/LTR/Gypsy/SRS074014/SRR051608_1-SRR051608.14011339
chr2L	1269894	1269951	opus/LTR/Gypsy/SRS074014/SRR051608_1-SRR051608.24334853
chr2L	1269894	1269946	opus/LTR/Gypsy/SRS074014/SRR051608_1-SRR051608.273112
chr2L	1269838	1269898	opus/LTR/Gypsy/SRS074014/SRR051608_1-SRR051608.13888600
chr2L	1269862	1269898	opus/LTR/Gypsy/SRS074014/SRR051608_1-SRR051608.14845429
chr2L	1269850	1269898	opus/LTR/Gypsy/SRS074014/SRR051608_1-SRR051608.15809936
chr2L	1269849	1269898	opus/LTR/Gypsy/SRS074014/SRR051608_1-SRR051608.20909580
chr2L	1269839	1269898	opus/LTR/Gypsy/SRS074014/SRR051608_1-SRR051608.23281141
chr2L	1269854	1269898	opus/LTR/Gypsy/SRS074014/SRR051608_1-SRR051608.3146220
chr2L	1269847	1269898	opus/LTR/Gypsy/SRS074014/SRR051608_1-SRR051608.3172109
chr2L	1269852	1269898	opus/LTR/Gypsy/SRS074014/SRR051608_1-SRR051608.702618
chr2L	1269838	1269898	opus/LTR/Gypsy/SRS074014/SRR051608_2-SRR051608.11431468
chr2L	1269854	1269898	opus/LTR/Gypsy/SRS074014/SRR051608_2-SRR051608.15602118
chr2L	1283555	1283611	opus/LTR/Gypsy/SRS073994/SRR051596_1-SRR051596.16284845
chr2L	1283555	1283616	opus/LTR/Gypsy/SRS073994/SRR051596_1-SRR051596.17851123
chr2L	1283555	1283589	opus/LTR/Gypsy/SRS073994/SRR051596_1-SRR051596.4324470
chr2L	1283522	1283559	opus/LTR/Gypsy/SRS073994/SRR051596_1-SRR051596.4564593
chr2L	1283502	1283559	opus/LTR/Gypsy/SRS073994/SRR051596_2-SRR051596.10536999
chr2L	1283521	1283559	opus/LTR/Gypsy/SRS073994/SRR051596_2-SRR051596.16967913
chr2L	1287383	1287439	pogo/TIR/Pogo/SRS073920/SRR049793_1-SRR049793.14562742
chr2L	1287383	1287413	pogo/TIR/Pogo/SRS073920/SRR049793_1-SRR049793.5359246
chr2L	1287383	1287429	pogo/TIR/Pogo/SRS073920/SRR049793_1-SRR049793.5724141
chr2L	1287383	1287424	pogo/TIR/Pogo/SRS073920/SRR049793_2-SRR049793.1389473
chr2L	1287340	1287385	pogo/TIR/Pogo/SRS073920/SRR049793_1-SRR049793.18257721
chr2L	1287321	1287385	pogo/TIR/Pogo/SRS073920/SRR049793_1-SRR049793.3327483
chr2L	1287323	1287385	pogo/TIR/Pogo/SRS073920/SRR049793_1-SRR049793.7008726
chr2L	1287327	1287385	pogo/TIR/Pogo/SRS073920/SRR049793_2-SRR049793.5236266
chr2L	1287321	1287385	pogo/TIR/Pogo/SRS073920/SRR049793_2-SRR049793.5359246
chr2L	1291077	1291143	412/LTR/Gypsy/SRS073126/SRR048922_1-SRR048922.1092911
chr2L	1291077	1291116	412/LTR/Gypsy/SRS073126/SRR048922_1-SRR048922.11838021
chr2L	1291077	1291152	412/LTR/Gypsy/SRS073126/SRR048922_1-SRR048922.12785602
chr2L	1291077	1291121	412/LTR/Gypsy/SRS073126/SRR048922_2-SRR048922.14739135
chr2L	1291077	1291143	412/LTR/Gypsy/SRS073126/SRR048922_2-SRR048922.17782554
chr2L	1291077	1291125	412/LTR/Gypsy/SRS073126/SRR048922_2-SRR048922.17902572
chr2L	1291077	1291118	412/LTR/Gypsy/SRS073126/SRR048922_2-SRR048922.5061338
chr2L	1291023	1291081	412/LTR/Gypsy/SRS073126/SRR048922_1-SRR048922.1057972
chr2L	1291003	1291081	412/LTR/Gypsy/SRS073126/SRR048922_1-SRR048922.12054103
chr2L	1291049	1291081	412/LTR/Gypsy/SRS073126/SRR048922_1-SRR048922.12831900
chr2L	1291038	1291081	412/LTR/Gypsy/SRS073126/SRR048922_1-SRR048922.16969715
chr2L	1291022	1291081	412/LTR/Gypsy/SRS073126/SRR048922_1-SRR048922.17944352
chr2L	1291010	1291081	412/LTR/Gypsy/SRS073126/SRR048922_1-SRR048922.2445676
chr2L	1291009	1291081	412/LTR/Gypsy/SRS073126/SRR048922_1-SRR048922.4940329
chr2L	1291042	1291081	412/LTR/Gypsy/SRS073126/SRR048922_1-SRR048922.5334391
chr2L	1291035	1291081	412/LTR/Gypsy/SRS073126/SRR048922_1-SRR048922.5728807
chr2L	1291037	1291081	412/LTR/Gypsy/SRS073126/SRR048922_2-SRR048922.11863779
chr2L	1291040	1291081	412/LTR/Gypsy/SRS073126/SRR048922_2-SRR048922.12486067
chr2L	1291027	1291081	412/LTR/Gypsy/SRS073126/SRR048922_2-SRR048922.1394568
chr2L	1291019	1291081	412/LTR/Gypsy/SRS073126/SRR048922_2-SRR048922.16194879
chr2L	1291044	1291081	412/LTR/Gypsy/SRS073126/SRR048922_2-SRR048922.1868864
chr2L	1291036	1291081	412/LTR/Gypsy/SRS073126/SRR048922_2-SRR048922.18849950
chr2L	1291021	1291081	412/LTR/Gypsy/SRS073126/SRR048922_2-SRR048922.7361905
chr2L	1291029	1291081	412/LTR/Gypsy/SRS073126/SRR048922_2-SRR048922.8338678
chr2L	1305151	1305193	Burdock/LTR/Gypsy/SRS073955/SRR050147_1-SRR050147.13173455
chr2L	1305151	1305213	Burdock/LTR/Gypsy/SRS073955/SRR050147_1-SRR050147.15377922
chr2L	1305151	1305201	Burdock/LTR/Gypsy/SRS073955/SRR050147_1-SRR050147.16735842
chr2L	1305151	1305202	Burdock/LTR/Gypsy/SRS073955/SRR050147_1-SRR050147.1955491
chr2L	1305151	1305215	Burdock/LTR/Gypsy/SRS073955/SRR050147_1-SRR050147.22390454
chr2L	1305151	1305198	Burdock/LTR/Gypsy/SRS073955/SRR050147_1-SRR050147.25585588
chr2L	1305151	1305211	Burdock/LTR/Gypsy/SRS073955/SRR050147_1-SRR050147.33105291
chr2L	1305151	1305210	Burdock/LTR/Gypsy/SRS073955/SRR050147_1-SRR050147.7157971
chr2L	1305151	1305197	Burdock/LTR/Gypsy/SRS073955/SRR050147_1-SRR050147.792338
chr2L	1305151	1305201	Burdock/LTR/Gypsy/SRS073955/SRR050147_2-SRR050147.12738376
chr2L	1305151	1305196	Burdock/LTR/Gypsy/SRS073955/SRR050147_2-SRR050147.18009895
chr2L	1305151	1305199	Burdock/LTR/Gypsy/SRS073955/SRR050147_2-SRR050147.27960584
chr2L	1305151	1305213	Burdock/LTR/Gypsy/SRS073955/SRR050147_2-SRR050147.33203962
chr2L	1305151	1305196	Burdock/LTR/Gypsy/SRS073955/SRR050147_2-SRR050147.6560349
chr2L	1305103	1305155	Burdock/LTR/Gypsy/SRS073955/SRR050147_1-SRR050147.13901222
chr2L	1305108	1305155	Burdock/LTR/Gypsy/SRS073955/SRR050147_1-SRR050147.16468253
chr2L	1305103	1305155	Burdock/LTR/Gypsy/SRS073955/SRR050147_1-SRR050147.19233391
chr2L	1305093	1305155	Burdock/LTR/Gypsy/SRS073955/SRR050147_1-SRR050147.21584360
chr2L	1305116	1305155	Burdock/LTR/Gypsy/SRS073955/SRR050147_1-SRR050147.33026745
chr2L	1305108	1305155	Burdock/LTR/Gypsy/SRS073955/SRR050147_2-SRR050147.11184666
chr2L	1305105	1305155	Burdock/LTR/Gypsy/SRS073955/SRR050147_2-SRR050147.11990124
chr2L	1305109	1305155	Burdock/LTR/Gypsy/SRS073955/SRR050147_2-SRR050147.1241105
chr2L	1305094	1305155	Burdock/LTR/Gypsy/SRS073955/SRR050147_2-SRR050147.16415323
chr2L	1305095	1305155	Burdock/LTR/Gypsy/SRS073955/SRR050147_2-SRR050147.19860692
chr2L	1305110	1305155	Burdock/LTR/Gypsy/SRS073955/SRR050147_2-SRR050147.32070524
chr2L	1305097	1305155	Burdock/LTR/Gypsy/SRS073955/SRR050147_2-SRR050147.4172991
chr2L	1305109	1305155	Burdock/LTR/Gypsy/SRS073955/SRR050147_2-SRR050147.5017273
chr2L	1308565	1308596	opus/LTR/Gypsy/SRS074111/SRR051963_1-SRR051963.11774890
chr2L	1308565	1308605	opus/LTR/Gypsy/SRS074111/SRR051963_1-SRR051963.14614460
chr2L	1308565	1308621	opus/LTR/Gypsy/SRS074111/SRR051963_1-SRR051963.16617185
chr2L	1308565	1308595	opus/LTR/Gypsy/SRS074111/SRR051963_1-SRR051963.1698002
chr2L	1308565	1308631	opus/LTR/Gypsy/SRS074111/SRR051963_1-SRR051963.1760797
chr2L	1308565	1308636	opus/LTR/Gypsy/SRS074111/SRR051963_1-SRR051963.1841879
chr2L	1308565	1308598	opus/LTR/Gypsy/SRS074111/SRR051963_1-SRR051963.4768289
chr2L	1308565	1308609	opus/LTR/Gypsy/SRS074111/SRR051963_1-SRR051963.8595174
chr2L	1308565	1308617	opus/LTR/Gypsy/SRS074111/SRR051963_2-SRR051963.16161029
chr2L	1308565	1308610	opus/LTR/Gypsy/SRS074111/SRR051963_2-SRR051963.3371458
chr2L	1308565	1308645	opus/LTR/Gypsy/SRS074111/SRR051963_2-SRR051963.8219423
chr2L	1308565	1308613	opus/LTR/Gypsy/SRS074111/SRR051963_2-SRR051963.9257500
chr2L	1308524	1308569	opus/LTR/Gypsy/SRS074111/SRR051963_1-SRR051963.11772146
chr2L	1308530	1308569	opus/LTR/Gypsy/SRS074111/SRR051963_1-SRR051963.15362874
chr2L	1308522	1308569	opus/LTR/Gypsy/SRS074111/SRR051963_1-SRR051963.9225048
chr2L	1308497	1308569	opus/LTR/Gypsy/SRS074111/SRR051963_2-SRR051963.11234790
chr2L	1308507	1308569	opus/LTR/Gypsy/SRS074111/SRR051963_2-SRR051963.14804566
chr2L	1308527	1308569	opus/LTR/Gypsy/SRS074111/SRR051963_2-SRR051963.14878251
chr2L	1308499	1308569	opus/LTR/Gypsy/SRS074111/SRR051963_2-SRR051963.17638037
chr2L	1308494	1308569	opus/LTR/Gypsy/SRS074111/SRR051963_2-SRR051963.2853210
chr2L	1308524	1308569	opus/LTR/Gypsy/SRS074111/SRR051963_2-SRR051963.3356241
chr2L	1308498	1308569	opus/LTR/Gypsy/SRS074111/SRR051963_2-SRR051963.8292330
chr2L	1329536	1329575	blood/LTR/Gypsy/SRS073111/SRR049254_1-SRR049254.10287096
chr2L	1329536	1329570	blood/LTR/Gypsy/SRS073111/SRR049254_1-SRR049254.8905828
chr2L	1329536	1329577	blood/LTR/Gypsy/SRS073111/SRR049254_2-SRR049254.12094923
chr2L	1329536	1329604	blood/LTR/Gypsy/SRS073111/SRR049254_2-SRR049254.13229902
chr2L	1329536	1329586	blood/LTR/Gypsy/SRS073111/SRR049254_2-SRR049254.179684
chr2L	1329536	1329575	blood/LTR/Gypsy/SRS073111/SRR049255_1-SRR049255.11512485
chr2L	1329477	1329540	blood/LTR/Gypsy/SRS073111/SRR049254_1-SRR049254.4734707
chr2L	1329501	1329540	blood/LTR/Gypsy/SRS073111/SRR049255_1-SRR049255.3292318
chr2L	1329496	1329540	blood/LTR/Gypsy/SRS073111/SRR049255_2-SRR049255.15110181
chr2L	1329492	1329540	blood/LTR/Gypsy/SRS073111/SRR049255_2-SRR049255.5997715
chr2L	1335835	1335869	pogo/TIR/Pogo/SRS074113/SRR051966_1-SRR051966.14605530
chr2L	1335835	1335873	pogo/TIR/Pogo/SRS074113/SRR051966_2-SRR051966.11673769
chr2L	1335796	1335837	pogo/TIR/Pogo/SRS074113/SRR051966_1-SRR051966.8053210
chr2L	1339580	1339619	mdg1/LTR/Gypsy/SRS073944/SRR049879_2-SRR049879.8546465
chr2L	1339545	1339584	mdg1/LTR/Gypsy/SRS073944/SRR049879_2-SRR049879.16551007
chr2L	1339530	1339584	mdg1/LTR/Gypsy/SRS073944/SRR049879_2-SRR049879.18085362
chr2L	1339528	1339584	mdg1/LTR/Gypsy/SRS073944/SRR049879_2-SRR049879.3446411
chr2L	1341789	1341829	HMS-Beagle/LTR/Gypsy/SRS074013/SRR051607_2-SRR051607.5243401
chr2L	1341757	1341793	HMS-Beagle/LTR/Gypsy/SRS074013/SRR051607_2-SRR051607.11089963
chr2L	1342711	1342753	Burdock/LTR/Gypsy/SRS004133/SRR018591_1-SRR018591.5580439
chr2L	1342711	1342745	Burdock/LTR/Gypsy/SRS004133/SRR018592_1-SRR018592.9860372
chr2L	1342711	1342749	Burdock/LTR/Gypsy/SRS004133/SRR018592_2-SRR018592.6687691
chr2L	1342711	1342742	Burdock/LTR/Gypsy/SRS004133/SRR018593_1-SRR018593.4096674
chr2L	1342683	1342715	Burdock/LTR/Gypsy/SRS004133/SRR018592_2-SRR018592.4275150
chr2L	1342677	1342715	Burdock/LTR/Gypsy/SRS004133/SRR018593_1-SRR018593.10228009
chr2L	1342684	1342715	Burdock/LTR/Gypsy/SRS004133/SRR018595-SRR018595.2836426
chr2L	1371377	1371414	3S18/LTR/Pao/SRS074212/SRR053073_1-SRR053073.11574881
chr2L	1371377	1371415	3S18/LTR/Pao/SRS074212/SRR053073_1-SRR053073.396471
chr2L	1371377	1371413	3S18/LTR/Pao/SRS074212/SRR053073_2-SRR053073.6505640
chr2L	1371377	1371409	3S18/LTR/Pao/SRS074212/SRR053073_2-SRR053073.9114839
chr2L	1371346	1371383	3S18/LTR/Pao/SRS074212/SRR053073_1-SRR053073.12440895
chr2L	1371343	1371383	3S18/LTR/Pao/SRS074212/SRR053073_1-SRR053073.19820671
chr2L	1377224	1377276	hobo/TIR/hAT/SRS074240/SRR053621_1-SRR053621.15221893
chr2L	1377180	1377232	hobo/TIR/hAT/SRS074240/SRR053621_1-SRR053621.1447929
chr2L	1377169	1377232	hobo/TIR/hAT/SRS074240/SRR053621_1-SRR053621.14523998
chr2L	1377181	1377232	hobo/TIR/hAT/SRS074240/SRR053621_1-SRR053621.18295072
chr2L	1377171	1377232	hobo/TIR/hAT/SRS074240/SRR053621_1-SRR053621.19936163
chr2L	1377167	1377232	hobo/TIR/hAT/SRS074240/SRR053621_1-SRR053621.7218372
chr2L	1377199	1377232	hobo/TIR/hAT/SRS074240/SRR053621_1-SRR053621.8909930
chr2L	1377192	1377232	hobo/TIR/hAT/SRS074240/SRR053621_2-SRR053621.16669301
chr2L	1377181	1377232	hobo/TIR/hAT/SRS074240/SRR053621_2-SRR053621.18295072
chr2L	1377200	1377232	hobo/TIR/hAT/SRS074240/SRR053621_2-SRR053621.3329811
chr2L	1377172	1377232	hobo/TIR/hAT/SRS074240/SRR053621_2-SRR053621.390501
chr2L	1403647	1403691	opus/LTR/Gypsy/SRS074207/SRR053056_1-SRR053056.1672456
chr2L	1403647	1403696	opus/LTR/Gypsy/SRS074207/SRR053056_2-SRR053056.15409865
chr2L	1403647	1403718	opus/LTR/Gypsy/SRS074207/SRR053056_2-SRR053056.17686637
chr2L	1403647	1403695	opus/LTR/Gypsy/SRS074207/SRR053056_2-SRR053056.18792377
chr2L	1403647	1403691	opus/LTR/Gypsy/SRS074207/SRR053056_2-SRR053056.8183306
chr2L	1403588	1403651	opus/LTR/Gypsy/SRS074207/SRR053056_1-SRR053056.1129891
chr2L	1403576	1403651	opus/LTR/Gypsy/SRS074207/SRR053056_1-SRR053056.14207265
chr2L	1403608	1403651	opus/LTR/Gypsy/SRS074207/SRR053056_1-SRR053056.2214646
chr2L	1403590	1403651	opus/LTR/Gypsy/SRS074207/SRR053056_1-SRR053056.4738192
chr2L	1403596	1403651	opus/LTR/Gypsy/SRS074207/SRR053056_2-SRR053056.12673212
chr2L	1403599	1403651	opus/LTR/Gypsy/SRS074207/SRR053056_2-SRR053056.14972754
chr2L	1403571	1403651	opus/LTR/Gypsy/SRS074207/SRR053056_2-SRR053056.3746157
chr2L	1403597	1403651	opus/LTR/Gypsy/SRS074207/SRR053056_2-SRR053056.4166935
chr2L	1403594	1403651	opus/LTR/Gypsy/SRS074207/SRR053056_2-SRR053056.5095869
chr2L	1448641	1448674	opus/LTR/Gypsy/SRS003478/SRR018307_1-SRR018307.9039916
chr2L	1448641	1448675	opus/LTR/Gypsy/SRS003478/SRR018307_1-SRR018307.9419164
chr2L	1448641	1448672	opus/LTR/Gypsy/SRS003478/SRR018307_2-SRR018307.10255562
chr2L	1448607	1448645	opus/LTR/Gypsy/SRS003478/SRR018308_1-SRR018308.11716400
chr2L	1448605	1448645	opus/LTR/Gypsy/SRS003478/SRR018308_2-SRR018308.11050243
chr2L	1466778	1466809	Transpac/LTR/Gypsy/SRS074013/SRR051607_1-SRR051607.1271268
chr2L	1466778	1466811	Transpac/LTR/Gypsy/SRS074013/SRR051607_1-SRR051607.8791863
chr2L	1466778	1466821	Transpac/LTR/Gypsy/SRS074013/SRR051607_2-SRR051607.10478007
chr2L	1466778	1466816	Transpac/LTR/Gypsy/SRS074013/SRR051607_2-SRR051607.3698372
chr2L	1466739	1466782	Transpac/LTR/Gypsy/SRS074013/SRR051607_2-SRR051607.15098038
chr2L	1472590	1472625	Burdock/LTR/Gypsy/SRS074189/SRR052755_1-SRR052755.11153405
chr2L	1472590	1472639	Burdock/LTR/Gypsy/SRS074189/SRR052755_1-SRR052755.13444175
chr2L	1472590	1472642	Burdock/LTR/Gypsy/SRS074189/SRR052755_1-SRR052755.17612907
chr2L	1472590	1472624	Burdock/LTR/Gypsy/SRS074189/SRR052755_1-SRR052755.357038
chr2L	1472590	1472665	Burdock/LTR/Gypsy/SRS074189/SRR052755_1-SRR052755.629837
chr2L	1472590	1472649	Burdock/LTR/Gypsy/SRS074189/SRR052755_2-SRR052755.10171826
chr2L	1472590	1472667	Burdock/LTR/Gypsy/SRS074189/SRR052755_2-SRR052755.12796807
chr2L	1472590	1472637	Burdock/LTR/Gypsy/SRS074189/SRR052755_2-SRR052755.1452587
chr2L	1472590	1472642	Burdock/LTR/Gypsy/SRS074189/SRR052755_2-SRR052755.15364888
chr2L	1472590	1472638	Burdock/LTR/Gypsy/SRS074189/SRR052755_2-SRR052755.16334045
chr2L	1472590	1472634	Burdock/LTR/Gypsy/SRS074189/SRR052755_2-SRR052755.18199604
chr2L	1472590	1472628	Burdock/LTR/Gypsy/SRS074189/SRR052755_2-SRR052755.19130771
chr2L	1472590	1472630	Burdock/LTR/Gypsy/SRS074189/SRR052755_2-SRR052755.2535745
chr2L	1472590	1472647	Burdock/LTR/Gypsy/SRS074189/SRR052755_2-SRR052755.5941519
chr2L	1472590	1472669	Burdock/LTR/Gypsy/SRS074189/SRR052755_2-SRR052755.7748075
chr2L	1472547	1472594	Burdock/LTR/Gypsy/SRS074189/SRR052755_1-SRR052755.7019672
chr2L	1472547	1472594	Burdock/LTR/Gypsy/SRS074189/SRR052755_1-SRR052755.8800711
chr2L	1475046	1475083	HMS-Beagle/LTR/Gypsy/SRS003478/SRR018307_1-SRR018307.5100958
chr2L	1475017	1475050	HMS-Beagle/LTR/Gypsy/SRS003478/SRR018307_1-SRR018307.5786810
chr2L	1475052	1475088	opus/LTR/Gypsy/SRS073097/SRR047358_2-SRR047358.2701751
chr2L	1475052	1475086	opus/LTR/Gypsy/SRS073097/SRR047358_2-SRR047358.5975408
chr2L	1475025	1475056	opus/LTR/Gypsy/SRS073097/SRR047358_1-SRR047358.1339235
chr2L	1481594	1481625	412/LTR/Gypsy/SRS073990/SRR051569_2-SRR051569.8150619
chr2L	1481568	1481598	412/LTR/Gypsy/SRS073990/SRR051569_1-SRR051569.11880793
chr2L	1481547	1481598	412/LTR/Gypsy/SRS073990/SRR051569_1-SRR051569.12481218
chr2L	1481548	1481598	412/LTR/Gypsy/SRS073990/SRR051569_1-SRR051569.14347812
chr2L	1481539	1481598	412/LTR/Gypsy/SRS073990/SRR051569_1-SRR051569.23117639
chr2L	1481549	1481598	412/LTR/Gypsy/SRS073990/SRR051569_1-SRR051569.23940247
chr2L	1481552	1481598	412/LTR/Gypsy/SRS073990/SRR051569_1-SRR051569.689607
chr2L	1481537	1481598	412/LTR/Gypsy/SRS073990/SRR051569_2-SRR051569.10232955
chr2L	1481554	1481598	412/LTR/Gypsy/SRS073990/SRR051569_2-SRR051569.2320895
chr2L	1481548	1481598	412/LTR/Gypsy/SRS073990/SRR051569_2-SRR051569.5141110
chr2L	1481541	1481598	412/LTR/Gypsy/SRS073990/SRR051569_2-SRR051569.7596672
chr2L	1495544	1495574	opus/LTR/Gypsy/SRS073922/SRR049795_2-SRR049795.11508162
chr2L	1495513	1495548	opus/LTR/Gypsy/SRS073922/SRR049795_1-SRR049795.134692
chr2L	1495505	1495548	opus/LTR/Gypsy/SRS073922/SRR049795_1-SRR049795.2517864
chr2L	1522085	1522129	opus/LTR/Gypsy/SRS074130/SRR052266_1-SRR052266.15324884
chr2L	1522045	1522089	opus/LTR/Gypsy/SRS074130/SRR052266_1-SRR052266.11218251
chr2L	1522044	1522089	opus/LTR/Gypsy/SRS074130/SRR052266_2-SRR052266.2355849
chr2L	1523546	1523580	Tabor/LTR/Gypsy/SRS003489/SRR018329_1-SRR018329.2830856
chr2L	1523510	1523550	Tabor/LTR/Gypsy/SRS003489/SRR018329_1-SRR018329.3959331
chr2L	1523505	1523550	Tabor/LTR/Gypsy/SRS003489/SRR018329_1-SRR018329.6713082
chr2L	1523515	1523550	Tabor/LTR/Gypsy/SRS003489/SRR018329_2-SRR018329.6105863
chr2L	1523519	1523550	Tabor/LTR/Gypsy/SRS003489/SRR018330_1-SRR018330.7140592
chr2L	1523517	1523550	Tabor/LTR/Gypsy/SRS003489/SRR018330_2-SRR018330.2286537
chr2L	1523518	1523550	Tabor/LTR/Gypsy/SRS003489/SRR018330_2-SRR018330.5906061
chr2L	1540219	1540259	opus/LTR/Gypsy/SRS074212/SRR053073_2-SRR053073.19744653
chr2L	1540182	1540221	opus/LTR/Gypsy/SRS074212/SRR053073_1-SRR053073.2194990
chr2L	1540184	1540221	opus/LTR/Gypsy/SRS074212/SRR053073_1-SRR053073.2316368
chr2L	1540183	1540221	opus/LTR/Gypsy/SRS074212/SRR053073_1-SRR053073.5280822
chr2L	1540176	1540221	opus/LTR/Gypsy/SRS074212/SRR053073_2-SRR053073.10345699
chr2L	1540178	1540221	opus/LTR/Gypsy/SRS074212/SRR053073_2-SRR053073.13675660
chr2L	1540187	1540221	opus/LTR/Gypsy/SRS074212/SRR053073_2-SRR053073.21290540
chr2L	1540176	1540221	opus/LTR/Gypsy/SRS074212/SRR053073_2-SRR053073.337096
chr2L	1574993	1575031	opus/LTR/Gypsy/SRS073978/SRR050904_1-SRR050904.16043781
chr2L	1574993	1575054	opus/LTR/Gypsy/SRS073978/SRR050904_1-SRR050904.17056983
chr2L	1574993	1575055	opus/LTR/Gypsy/SRS073978/SRR050904_1-SRR050904.2524037
chr2L	1574993	1575057	opus/LTR/Gypsy/SRS073978/SRR050904_2-SRR050904.10134894
chr2L	1574993	1575044	opus/LTR/Gypsy/SRS073978/SRR050904_2-SRR050904.13441464
chr2L	1574993	1575026	opus/LTR/Gypsy/SRS073978/SRR050904_2-SRR050904.17291591
chr2L	1574993	1575056	opus/LTR/Gypsy/SRS073978/SRR050904_2-SRR050904.19771197
chr2L	1574993	1575044	opus/LTR/Gypsy/SRS073978/SRR050904_2-SRR050904.20877257
chr2L	1574962	1574997	opus/LTR/Gypsy/SRS073978/SRR050904_1-SRR050904.22497963
chr2L	1574958	1574997	opus/LTR/Gypsy/SRS073978/SRR050904_1-SRR050904.3062503
chr2L	1574945	1574997	opus/LTR/Gypsy/SRS073978/SRR050904_1-SRR050904.4982033
chr2L	1574949	1574997	opus/LTR/Gypsy/SRS073978/SRR050904_2-SRR050904.2222608
chr2L	1574946	1574997	opus/LTR/Gypsy/SRS073978/SRR050904_2-SRR050904.24273193
chr2L	1574964	1574997	opus/LTR/Gypsy/SRS073978/SRR050904_2-SRR050904.4048411
chr2L	1574937	1574997	opus/LTR/Gypsy/SRS073978/SRR050904_2-SRR050904.4746689
chr2L	1574951	1574997	opus/LTR/Gypsy/SRS073978/SRR050904_2-SRR050904.4751700
chr2L	1574957	1574997	opus/LTR/Gypsy/SRS073978/SRR050904_2-SRR050904.8049534
chr2L	1574935	1574997	opus/LTR/Gypsy/SRS073978/SRR050904_2-SRR050904.9549588
chr2L	1602185	1602233	roo/LTR/Pao/SRS073932/SRR049806_2-SRR049806.14136999
chr2L	1602185	1602241	roo/LTR/Pao/SRS073932/SRR049806_2-SRR049806.18139890
chr2L	1602125	1602190	roo/LTR/Pao/SRS073932/SRR049806_1-SRR049806.5766067
chr2L	1602137	1602190	roo/LTR/Pao/SRS073932/SRR049806_2-SRR049806.10362687
chr2L	1602130	1602190	roo/LTR/Pao/SRS073932/SRR049806_2-SRR049806.7689488
chr2L	1628382	1628421	412/LTR/Gypsy/SRS004134/SRR018600_2-SRR018600.8944360
chr2L	1628382	1628418	412/LTR/Gypsy/SRS004134/SRR018601_2-SRR018601.11406763
chr2L	1628382	1628420	412/LTR/Gypsy/SRS004134/SRR018601_2-SRR018601.12009409
chr2L	1628382	1628421	412/LTR/Gypsy/SRS004134/SRR018601_2-SRR018601.6609591
chr2L	1628382	1628414	412/LTR/Gypsy/SRS004134/SRR018603-SRR018603.5369846
chr2L	1628382	1628414	412/LTR/Gypsy/SRS004134/SRR018603-SRR018603.9096309
chr2L	1628382	1628422	412/LTR/Gypsy/SRS004134/SRR018603-SRR018603.9466966
chr2L	1628346	1628386	412/LTR/Gypsy/SRS004134/SRR018601_1-SRR018601.12665589
chr2L	1628343	1628386	412/LTR/Gypsy/SRS004134/SRR018601_2-SRR018601.10198794
chr2L	1628352	1628386	412/LTR/Gypsy/SRS004134/SRR018601_2-SRR018601.12717118
chr2L	1655580	1655625	412/LTR/Gypsy/SRS073985/SRR051016_1-SRR051016.13836625
chr2L	1655580	1655621	412/LTR/Gypsy/SRS073985/SRR051016_1-SRR051016.17443508
chr2L	1655580	1655629	412/LTR/Gypsy/SRS073985/SRR051016_1-SRR051016.21617984
chr2L	1655580	1655629	412/LTR/Gypsy/SRS073985/SRR051016_1-SRR051016.25746405
chr2L	1655580	1655625	412/LTR/Gypsy/SRS073985/SRR051016_1-SRR051016.28223011
chr2L	1655580	1655630	412/LTR/Gypsy/SRS073985/SRR051016_2-SRR051016.33240680
chr2L	1655580	1655639	412/LTR/Gypsy/SRS073985/SRR051016_2-SRR051016.4639983
chr2L	1655546	1655584	412/LTR/Gypsy/SRS073985/SRR051016_1-SRR051016.12745054
chr2L	1655534	1655584	412/LTR/Gypsy/SRS073985/SRR051016_1-SRR051016.18898336
chr2L	1655542	1655584	412/LTR/Gypsy/SRS073985/SRR051016_1-SRR051016.24577197
chr2L	1655534	1655584	412/LTR/Gypsy/SRS073985/SRR051016_1-SRR051016.27792957
chr2L	1655539	1655584	412/LTR/Gypsy/SRS073985/SRR051016_2-SRR051016.10647121
chr2L	1655533	1655584	412/LTR/Gypsy/SRS073985/SRR051016_2-SRR051016.20015100
chr2L	1655554	1655584	412/LTR/Gypsy/SRS073985/SRR051016_2-SRR051016.28063694
chr2L	1655551	1655584	412/LTR/Gypsy/SRS073985/SRR051016_2-SRR051016.8346133
chr2L	1656073	1656108	pogo/TIR/Pogo/SRS074109/SRR051959_1-SRR051959.10453969
chr2L	1656073	1656108	pogo/TIR/Pogo/SRS074109/SRR051959_1-SRR051959.12527392
chr2L	1656073	1656108	pogo/TIR/Pogo/SRS074109/SRR051959_1-SRR051959.3499019
chr2L	1656073	1656117	pogo/TIR/Pogo/SRS074109/SRR051959_1-SRR051959.8805617
chr2L	1656073	1656116	pogo/TIR/Pogo/SRS074109/SRR051960_2-SRR051960.9904396
chr2L	1656035	1656075	pogo/TIR/Pogo/SRS074109/SRR051959_1-SRR051959.4594269
chr2L	1656038	1656075	pogo/TIR/Pogo/SRS074109/SRR051959_1-SRR051959.9973387
chr2L	1656039	1656075	pogo/TIR/Pogo/SRS074109/SRR051960_2-SRR051960.5764680
chr2L	1745589	1745627	Burdock/LTR/Gypsy/SRS074024/SRR051618_1-SRR051618.3163252
chr2L	1745589	1745627	Burdock/LTR/Gypsy/SRS074024/SRR051618_1-SRR051618.3228439
chr2L	1745589	1745627	Burdock/LTR/Gypsy/SRS074024/SRR051618_2-SRR051618.6249102
chr2L	1745589	1745620	Burdock/LTR/Gypsy/SRS074024/SRR051618_2-SRR051618.6854842
chr2L	1745549	1745593	Burdock/LTR/Gypsy/SRS074024/SRR051618_1-SRR051618.12036769
chr2L	1745533	1745593	Burdock/LTR/Gypsy/SRS074024/SRR051618_1-SRR051618.17490512
chr2L	1745544	1745593	Burdock/LTR/Gypsy/SRS074024/SRR051618_1-SRR051618.4131373
chr2L	1745531	1745593	Burdock/LTR/Gypsy/SRS074024/SRR051618_1-SRR051618.523462
chr2L	1745558	1745593	Burdock/LTR/Gypsy/SRS074024/SRR051618_1-SRR051618.6322630
chr2L	1745556	1745593	Burdock/LTR/Gypsy/SRS074024/SRR051618_1-SRR051618.6599747
chr2L	1745563	1745593	Burdock/LTR/Gypsy/SRS074024/SRR051618_2-SRR051618.16126050
chr2L	1745562	1745593	Burdock/LTR/Gypsy/SRS074024/SRR051618_2-SRR051618.16601589
chr2L	1745551	1745593	Burdock/LTR/Gypsy/SRS074024/SRR051618_2-SRR051618.2792076
chr2L	1745552	1745593	Burdock/LTR/Gypsy/SRS074024/SRR051618_2-SRR051618.6054749
chr2L	1746920	1746977	hobo/TIR/hAT/SRS074008/SRR051597_1-SRR051597.10182024
chr2L	1746920	1746955	hobo/TIR/hAT/SRS074008/SRR051597_1-SRR051597.19919064
chr2L	1746920	1746959	hobo/TIR/hAT/SRS074008/SRR051597_1-SRR051597.9023330
chr2L	1746920	1746965	hobo/TIR/hAT/SRS074008/SRR051597_1-SRR051597.9217278
chr2L	1746920	1746960	hobo/TIR/hAT/SRS074008/SRR051597_2-SRR051597.11117954
chr2L	1746882	1746928	hobo/TIR/hAT/SRS074008/SRR051597_1-SRR051597.14475455
chr2L	1746880	1746928	hobo/TIR/hAT/SRS074008/SRR051597_1-SRR051597.16837
chr2L	1746895	1746928	hobo/TIR/hAT/SRS074008/SRR051597_1-SRR051597.9760954
chr2L	1746871	1746928	hobo/TIR/hAT/SRS074008/SRR051597_2-SRR051597.12587265
chr2L	1746872	1746928	hobo/TIR/hAT/SRS074008/SRR051597_2-SRR051597.2527204
chr2L	1746888	1746928	hobo/TIR/hAT/SRS074008/SRR051597_2-SRR051597.3730383
chr2L	1746886	1746928	hobo/TIR/hAT/SRS074008/SRR051597_2-SRR051597.5182605
chr2L	1746895	1746928	hobo/TIR/hAT/SRS074008/SRR051597_2-SRR051597.7844286
chr2L	1774451	1774493	blood/LTR/Gypsy/SRS074125/SRR052028_1-SRR052028.14219648
chr2L	1774451	1774491	blood/LTR/Gypsy/SRS074125/SRR052028_1-SRR052028.16449213
chr2L	1774451	1774490	blood/LTR/Gypsy/SRS074125/SRR052028_1-SRR052028.18853090
chr2L	1774451	1774491	blood/LTR/Gypsy/SRS074125/SRR052028_1-SRR052028.352488
chr2L	1774451	1774496	blood/LTR/Gypsy/SRS074125/SRR052028_2-SRR052028.1204872
chr2L	1774451	1774490	blood/LTR/Gypsy/SRS074125/SRR052028_2-SRR052028.12691994
chr2L	1774451	1774488	blood/LTR/Gypsy/SRS074125/SRR052028_2-SRR052028.1673645
chr2L	1774451	1774495	blood/LTR/Gypsy/SRS074125/SRR052028_2-SRR052028.1787731
chr2L	1774424	1774455	blood/LTR/Gypsy/SRS074125/SRR052028_2-SRR052028.1258389
chr2L	1774422	1774455	blood/LTR/Gypsy/SRS074125/SRR052028_2-SRR052028.332609
chr2L	1778917	1778954	hobo/TIR/hAT/SRS074025/SRR051619_1-SRR051619.10839200
chr2L	1778917	1778953	hobo/TIR/hAT/SRS074025/SRR051619_1-SRR051619.8957139
chr2L	1778917	1778953	hobo/TIR/hAT/SRS074025/SRR051619_2-SRR051619.5660506
chr2L	1778917	1778950	hobo/TIR/hAT/SRS074025/SRR051619_2-SRR051619.7287141
chr2L	1778917	1778953	hobo/TIR/hAT/SRS074025/SRR051619_2-SRR051619.851753
chr2L	1778882	1778925	hobo/TIR/hAT/SRS074025/SRR051619_1-SRR051619.13887108
chr2L	1778893	1778925	hobo/TIR/hAT/SRS074025/SRR051619_1-SRR051619.2663014
chr2L	1778880	1778925	hobo/TIR/hAT/SRS074025/SRR051619_1-SRR051619.5427922
chr2L	1778890	1778925	hobo/TIR/hAT/SRS074025/SRR051619_1-SRR051619.572119
chr2L	1778892	1778925	hobo/TIR/hAT/SRS074025/SRR051619_1-SRR051619.6845469
chr2L	1786847	1786887	roo/LTR/Pao/SRS003479/SRR018309_1-SRR018309.2071337
chr2L	1786847	1786887	roo/LTR/Pao/SRS003479/SRR018309_1-SRR018309.5457544
chr2L	1786808	1786852	roo/LTR/Pao/SRS003479/SRR018309_2-SRR018309.3291993
chr2L	1786809	1786852	roo/LTR/Pao/SRS003479/SRR018309_2-SRR018309.7488500
chr2L	1786809	1786852	roo/LTR/Pao/SRS003479/SRR018310_2-SRR018310.1543032
chr2L	1788707	1788746	opus/LTR/Gypsy/SRS085331/SRR060818_1-SRR060818.11640322
chr2L	1788707	1788739	opus/LTR/Gypsy/SRS085331/SRR060818_1-SRR060818.7046322
chr2L	1788707	1788746	opus/LTR/Gypsy/SRS085331/SRR060818_2-SRR060818.18282405
chr2L	1788707	1788746	opus/LTR/Gypsy/SRS085331/SRR060818_2-SRR060818.4539206
chr2L	1788663	1788711	opus/LTR/Gypsy/SRS085331/SRR060818_1-SRR060818.4754835
chr2L	1817472	1817514	Transpac/LTR/Gypsy/SRS073978/SRR050904_1-SRR050904.14198873
chr2L	1817472	1817534	Transpac/LTR/Gypsy/SRS073978/SRR050904_1-SRR050904.18344122
chr2L	1817472	1817523	Transpac/LTR/Gypsy/SRS073978/SRR050904_1-SRR050904.21904392
chr2L	1817472	1817513	Transpac/LTR/Gypsy/SRS073978/SRR050904_1-SRR050904.2731417
chr2L	1817472	1817523	Transpac/LTR/Gypsy/SRS073978/SRR050904_1-SRR050904.4896827
chr2L	1817472	1817518	Transpac/LTR/Gypsy/SRS073978/SRR050904_1-SRR050904.6773391
chr2L	1817472	1817517	Transpac/LTR/Gypsy/SRS073978/SRR050904_1-SRR050904.7495067
chr2L	1817472	1817509	Transpac/LTR/Gypsy/SRS073978/SRR050904_1-SRR050904.76400
chr2L	1817472	1817519	Transpac/LTR/Gypsy/SRS073978/SRR050904_1-SRR050904.8633334
chr2L	1817472	1817529	Transpac/LTR/Gypsy/SRS073978/SRR050904_1-SRR050904.8843407
chr2L	1817472	1817519	Transpac/LTR/Gypsy/SRS073978/SRR050904_2-SRR050904.1079033
chr2L	1817472	1817517	Transpac/LTR/Gypsy/SRS073978/SRR050904_2-SRR050904.12514322
chr2L	1817472	1817518	Transpac/LTR/Gypsy/SRS073978/SRR050904_2-SRR050904.14937423
chr2L	1817472	1817514	Transpac/LTR/Gypsy/SRS073978/SRR050904_2-SRR050904.20398114
chr2L	1817472	1817534	Transpac/LTR/Gypsy/SRS073978/SRR050904_2-SRR050904.20987428
chr2L	1817472	1817527	Transpac/LTR/Gypsy/SRS073978/SRR050904_2-SRR050904.22515365
chr2L	1817472	1817520	Transpac/LTR/Gypsy/SRS073978/SRR050904_2-SRR050904.23335754
chr2L	1817472	1817518	Transpac/LTR/Gypsy/SRS073978/SRR050904_2-SRR050904.25393537
chr2L	1817472	1817518	Transpac/LTR/Gypsy/SRS073978/SRR050904_2-SRR050904.4590020
chr2L	1817423	1817476	Transpac/LTR/Gypsy/SRS073978/SRR050904_1-SRR050904.42929
chr2L	1817444	1817476	Transpac/LTR/Gypsy/SRS073978/SRR050904_2-SRR050904.17253147
chr2L	1817421	1817476	Transpac/LTR/Gypsy/SRS073978/SRR050904_2-SRR050904.18268648
chr2L	1817443	1817476	Transpac/LTR/Gypsy/SRS073978/SRR050904_2-SRR050904.18441194
chr2L	1827349	1827390	Transpac/LTR/Gypsy/SRS074217/SRR053310_1-SRR053310.6806601
chr2L	1827349	1827404	Transpac/LTR/Gypsy/SRS074217/SRR053310_2-SRR053310.14574673
chr2L	1827349	1827406	Transpac/LTR/Gypsy/SRS074217/SRR053310_2-SRR053310.4734388
chr2L	1827349	1827400	Transpac/LTR/Gypsy/SRS074217/SRR053310_2-SRR053310.6799751
chr2L	1827291	1827353	Transpac/LTR/Gypsy/SRS074217/SRR053310_1-SRR053310.10467245
chr2L	1827296	1827353	Transpac/LTR/Gypsy/SRS074217/SRR053310_1-SRR053310.4162560
chr2L	1827309	1827353	Transpac/LTR/Gypsy/SRS074217/SRR053310_2-SRR053310.13967347
chr2L	1827308	1827353	Transpac/LTR/Gypsy/SRS074217/SRR053310_2-SRR053310.7159873
chr2L	1858455	1858504	roo/LTR/Pao/SRS074240/SRR053621_1-SRR053621.17378129
chr2L	1858409	1858460	roo/LTR/Pao/SRS074240/SRR053621_1-SRR053621.3522612
chr2L	1858409	1858460	roo/LTR/Pao/SRS074240/SRR053621_1-SRR053621.4991892
chr2L	1874701	1874743	Stalker2/LTR/Gypsy/SRS085330/SRR060817_1-SRR060817.718479
chr2L	1874701	1874746	Stalker2/LTR/Gypsy/SRS085330/SRR060817_2-SRR060817.16102466
chr2L	1874701	1874740	Stalker2/LTR/Gypsy/SRS085330/SRR060817_2-SRR060817.18550488
chr2L	1874701	1874740	Stalker2/LTR/Gypsy/SRS085330/SRR060817_2-SRR060817.2269042
chr2L	1874663	1874705	Stalker2/LTR/Gypsy/SRS085330/SRR060817_2-SRR060817.16741698
chr2L	1874670	1874705	Stalker2/LTR/Gypsy/SRS085330/SRR060817_2-SRR060817.18319690
chr2L	1874668	1874705	Stalker2/LTR/Gypsy/SRS085330/SRR060817_2-SRR060817.4837402
chr2L	1874666	1874705	Stalker2/LTR/Gypsy/SRS085330/SRR060817_2-SRR060817.7598614
chr2L	1875810	1875844	Stalker2/LTR/Gypsy/SRS074117/SRR051970_2-SRR051970.5071037
chr2L	1875782	1875814	Stalker2/LTR/Gypsy/SRS074117/SRR051970_1-SRR051970.12543295
chr2L	1875770	1875814	Stalker2/LTR/Gypsy/SRS074117/SRR051970_1-SRR051970.19187881
chr2L	1875783	1875814	Stalker2/LTR/Gypsy/SRS074117/SRR051970_1-SRR051970.2677614
chr2L	1875774	1875814	Stalker2/LTR/Gypsy/SRS074117/SRR051970_1-SRR051970.4452213
chr2L	1875769	1875814	Stalker2/LTR/Gypsy/SRS074117/SRR051970_1-SRR051970.5722850
chr2L	1875783	1875814	Stalker2/LTR/Gypsy/SRS074117/SRR051970_1-SRR051970.9944855
chr2L	1875782	1875814	Stalker2/LTR/Gypsy/SRS074117/SRR051970_2-SRR051970.1088568
chr2L	1875771	1875814	Stalker2/LTR/Gypsy/SRS074117/SRR051970_2-SRR051970.11697044
chr2L	1875782	1875814	Stalker2/LTR/Gypsy/SRS074117/SRR051970_2-SRR051970.13778556
chr2L	1875769	1875814	Stalker2/LTR/Gypsy/SRS074117/SRR051970_2-SRR051970.1388070
chr2L	1875775	1875814	Stalker2/LTR/Gypsy/SRS074117/SRR051970_2-SRR051970.17275470
chr2L	1884297	1884352	pogo/TIR/Pogo/SRS073990/SRR051569_1-SRR051569.13765861
chr2L	1884297	1884334	pogo/TIR/Pogo/SRS073990/SRR051569_1-SRR051569.13833950
chr2L	1884238	1884299	pogo/TIR/Pogo/SRS073990/SRR051569_1-SRR051569.15548869
chr2L	1884239	1884299	pogo/TIR/Pogo/SRS073990/SRR051569_1-SRR051569.22356716
chr2L	1884243	1884299	pogo/TIR/Pogo/SRS073990/SRR051569_1-SRR051569.2253968
chr2L	1884244	1884299	pogo/TIR/Pogo/SRS073990/SRR051569_1-SRR051569.2783345
chr2L	1884234	1884299	pogo/TIR/Pogo/SRS073990/SRR051569_2-SRR051569.13906452
chr2L	1903960	1903999	HMS-Beagle/LTR/Gypsy/SRS074110/SRR051962_2-SRR051962.6268698
chr2L	1903935	1903966	HMS-Beagle/LTR/Gypsy/SRS074110/SRR051961_2-SRR051961.16751302
chr2L	1921474	1921519	mdg1/LTR/Gypsy/SRS085335/SRR060822_1-SRR060822.12258123
chr2L	1921474	1921508	mdg1/LTR/Gypsy/SRS085335/SRR060822_1-SRR060822.16099277
chr2L	1921474	1921511	mdg1/LTR/Gypsy/SRS085335/SRR060822_1-SRR060822.19801826
chr2L	1921474	1921509	mdg1/LTR/Gypsy/SRS085335/SRR060822_1-SRR060822.20221678
chr2L	1921474	1921506	mdg1/LTR/Gypsy/SRS085335/SRR060822_2-SRR060822.3391489
chr2L	1921474	1921516	mdg1/LTR/Gypsy/SRS085335/SRR060822_2-SRR060822.5460859
chr2L	1921426	1921478	mdg1/LTR/Gypsy/SRS085335/SRR060822_1-SRR060822.6341716
chr2L	1921422	1921478	mdg1/LTR/Gypsy/SRS085335/SRR060822_2-SRR060822.3183006
chr2L	1921427	1921478	mdg1/LTR/Gypsy/SRS085335/SRR060822_2-SRR060822.8150165
chr2L	1933766	1933825	Burdock/LTR/Gypsy/SRS073386/SRR049663_1-SRR049663.11853189
chr2L	1933766	1933803	Burdock/LTR/Gypsy/SRS073386/SRR049663_1-SRR049663.15840605
chr2L	1933766	1933804	Burdock/LTR/Gypsy/SRS073386/SRR049663_1-SRR049663.19592154
chr2L	1933766	1933806	Burdock/LTR/Gypsy/SRS073386/SRR049663_1-SRR049663.21556949
chr2L	1933766	1933823	Burdock/LTR/Gypsy/SRS073386/SRR049663_2-SRR049663.13928141
chr2L	1933766	1933827	Burdock/LTR/Gypsy/SRS073386/SRR049663_2-SRR049663.17265454
chr2L	1933766	1933802	Burdock/LTR/Gypsy/SRS073386/SRR049663_2-SRR049663.21141116
chr2L	1933766	1933809	Burdock/LTR/Gypsy/SRS073386/SRR049663_2-SRR049663.23466542
chr2L	1933766	1933822	Burdock/LTR/Gypsy/SRS073386/SRR049663_2-SRR049663.23697068
chr2L	1933766	1933829	Burdock/LTR/Gypsy/SRS073386/SRR049663_2-SRR049663.4728029
chr2L	1933766	1933807	Burdock/LTR/Gypsy/SRS073386/SRR049663_2-SRR049663.7992849
chr2L	1933724	1933770	Burdock/LTR/Gypsy/SRS073386/SRR049663_2-SRR049663.15321828
chr2L	1933727	1933770	Burdock/LTR/Gypsy/SRS073386/SRR049663_2-SRR049663.22540899
chr2L	1956317	1956366	mdg1/LTR/Gypsy/SRS073920/SRR049793_1-SRR049793.7064292
chr2L	1956281	1956321	mdg1/LTR/Gypsy/SRS073920/SRR049793_1-SRR049793.4112857
chr2L	1956285	1956321	mdg1/LTR/Gypsy/SRS073920/SRR049793_2-SRR049793.7297949
chr2L	1956285	1956321	mdg1/LTR/Gypsy/SRS073920/SRR049793_2-SRR049793.9433982
chr2L	1973858	1973888	pogo/TIR/Pogo/SRS074115/SRR051968_1-SRR051968.13089326
chr2L	1973858	1973893	pogo/TIR/Pogo/SRS074115/SRR051968_1-SRR051968.18743984
chr2L	1973858	1973890	pogo/TIR/Pogo/SRS074115/SRR051968_1-SRR051968.7438635
chr2L	1973858	1973895	pogo/TIR/Pogo/SRS074115/SRR051968_2-SRR051968.14201888
chr2L	1973858	1973892	pogo/TIR/Pogo/SRS074115/SRR051968_2-SRR051968.3827400
chr2L	1973858	1973897	pogo/TIR/Pogo/SRS074115/SRR051968_2-SRR051968.6639062
chr2L	1973858	1973892	pogo/TIR/Pogo/SRS074115/SRR051968_2-SRR051968.7824775
chr2L	1973815	1973860	pogo/TIR/Pogo/SRS074115/SRR051968_2-SRR051968.19333999
chr2L	1973815	1973860	pogo/TIR/Pogo/SRS074115/SRR051968_2-SRR051968.19341124
chr2L	1988281	1988324	P-element/TIR/P/SRS073936/SRR049811_1-SRR049811.14578011
chr2L	1988281	1988317	P-element/TIR/P/SRS073936/SRR049811_1-SRR049811.9958254
chr2L	1988244	1988289	P-element/TIR/P/SRS073936/SRR049811_1-SRR049811.5336248
chr2L	1988254	1988289	P-element/TIR/P/SRS073936/SRR049811_2-SRR049811.15193554
chr2L	2000647	2000680	blood/LTR/Gypsy/SRS074126/SRR052029_1-SRR052029.5963987
chr2L	2000647	2000678	blood/LTR/Gypsy/SRS074126/SRR052029_1-SRR052029.6786172
chr2L	2000647	2000677	blood/LTR/Gypsy/SRS074126/SRR052029_2-SRR052029.12928092
chr2L	2000647	2000689	blood/LTR/Gypsy/SRS074126/SRR052029_2-SRR052029.14387272
chr2L	2000617	2000651	blood/LTR/Gypsy/SRS074126/SRR052029_1-SRR052029.21489362
chr2L	2000607	2000651	blood/LTR/Gypsy/SRS074126/SRR052029_1-SRR052029.4675651
chr2L	2000621	2000651	blood/LTR/Gypsy/SRS074126/SRR052029_1-SRR052029.8807090
chr2L	2000618	2000651	blood/LTR/Gypsy/SRS074126/SRR052029_2-SRR052029.13194525
chr2L	2005474	2005530	412/LTR/Gypsy/SRS073995/SRR051571_1-SRR051571.2008338
chr2L	2005474	2005508	412/LTR/Gypsy/SRS073995/SRR051571_1-SRR051571.8879784
chr2L	2005474	2005532	412/LTR/Gypsy/SRS073995/SRR051571_1-SRR051571.890614
chr2L	2005474	2005536	412/LTR/Gypsy/SRS073995/SRR051571_2-SRR051571.18407875
chr2L	2005441	2005478	412/LTR/Gypsy/SRS073995/SRR051571_1-SRR051571.18677023
chr2L	2005427	2005478	412/LTR/Gypsy/SRS073995/SRR051571_2-SRR051571.9761176
chr2L	2014011	2014043	hopper/TIR/Transib/SRS073995/SRR051571_1-SRR051571.10184552
chr2L	2014011	2014068	hopper/TIR/Transib/SRS073995/SRR051571_1-SRR051571.3899475
chr2L	2013978	2014016	hopper/TIR/Transib/SRS073995/SRR051571_1-SRR051571.10351316
chr2L	2024944	2024998	roo/LTR/Pao/SRS074033/SRR051634_1-SRR051634.11664183
chr2L	2024944	2024999	roo/LTR/Pao/SRS074033/SRR051634_2-SRR051634.14971008
chr2L	2024944	2024998	roo/LTR/Pao/SRS074033/SRR051634_2-SRR051634.15791735
chr2L	2024944	2025007	roo/LTR/Pao/SRS074033/SRR051634_2-SRR051634.16560848
chr2L	2024885	2024949	roo/LTR/Pao/SRS074033/SRR051634_1-SRR051634.815019
chr2L	2036423	2036471	roo/LTR/Pao/SRS084990/SRR060061_1-SRR060061.2777575
chr2L	2036368	2036428	roo/LTR/Pao/SRS084990/SRR060061_1-SRR060061.6329516
chr2L	2036367	2036428	roo/LTR/Pao/SRS084990/SRR060061_1-SRR060061.8910078
chr2L	2036371	2036428	roo/LTR/Pao/SRS084990/SRR060061_2-SRR060061.10344078
chr2L	2036370	2036428	roo/LTR/Pao/SRS084990/SRR060061_2-SRR060061.12567364
chr2L	2036367	2036428	roo/LTR/Pao/SRS084990/SRR060061_2-SRR060061.1741016
chr2L	2036366	2036428	roo/LTR/Pao/SRS084990/SRR060061_2-SRR060061.470071
chr2L	2036367	2036428	roo/LTR/Pao/SRS084990/SRR060061_2-SRR060061.8982643
chr2L	2038813	2038857	pogo/TIR/Pogo/SRS073996/SRR051572_1-SRR051572.15029417
chr2L	2038813	2038849	pogo/TIR/Pogo/SRS073996/SRR051572_1-SRR051572.17186898
chr2L	2038813	2038849	pogo/TIR/Pogo/SRS073996/SRR051572_1-SRR051572.19514519
chr2L	2038813	2038877	pogo/TIR/Pogo/SRS073996/SRR051572_1-SRR051572.2044251
chr2L	2038813	2038863	pogo/TIR/Pogo/SRS073996/SRR051572_2-SRR051572.18346970
chr2L	2038813	2038847	pogo/TIR/Pogo/SRS073996/SRR051572_2-SRR051572.20765090
chr2L	2038755	2038815	pogo/TIR/Pogo/SRS073996/SRR051572_1-SRR051572.12979511
chr2L	2038770	2038815	pogo/TIR/Pogo/SRS073996/SRR051572_1-SRR051572.20415477
chr2L	2038756	2038815	pogo/TIR/Pogo/SRS073996/SRR051572_2-SRR051572.13293947
chr2L	2038754	2038815	pogo/TIR/Pogo/SRS073996/SRR051572_2-SRR051572.16030209
chr2L	2038813	2038867	pogo/TIR/Pogo/SRS074024/SRR051618_1-SRR051618.10558004
chr2L	2038813	2038857	pogo/TIR/Pogo/SRS074024/SRR051618_1-SRR051618.20997003
chr2L	2038813	2038873	pogo/TIR/Pogo/SRS074024/SRR051618_1-SRR051618.3224712
chr2L	2038813	2038867	pogo/TIR/Pogo/SRS074024/SRR051618_1-SRR051618.5650056
chr2L	2038813	2038854	pogo/TIR/Pogo/SRS074024/SRR051618_2-SRR051618.11434907
chr2L	2038813	2038862	pogo/TIR/Pogo/SRS074024/SRR051618_2-SRR051618.19016530
chr2L	2038813	2038857	pogo/TIR/Pogo/SRS074024/SRR051618_2-SRR051618.20933532
chr2L	2038813	2038861	pogo/TIR/Pogo/SRS074024/SRR051618_2-SRR051618.4051985
chr2L	2038813	2038874	pogo/TIR/Pogo/SRS074024/SRR051618_2-SRR051618.4364850
chr2L	2038813	2038845	pogo/TIR/Pogo/SRS074024/SRR051618_2-SRR051618.4364957
chr2L	2038757	2038815	pogo/TIR/Pogo/SRS074024/SRR051618_1-SRR051618.14615718
chr2L	2038763	2038815	pogo/TIR/Pogo/SRS074024/SRR051618_1-SRR051618.1580823
chr2L	2038755	2038815	pogo/TIR/Pogo/SRS074024/SRR051618_1-SRR051618.19234948
chr2L	2038760	2038815	pogo/TIR/Pogo/SRS074024/SRR051618_2-SRR051618.11484455
chr2L	2038753	2038815	pogo/TIR/Pogo/SRS074024/SRR051618_2-SRR051618.16912640
chr2L	2038773	2038815	pogo/TIR/Pogo/SRS074024/SRR051618_2-SRR051618.17706424
chr2L	2039361	2039403	pogo/TIR/Pogo/SRS003488/SRR018326_2-SRR018326.8452353
chr2L	2039361	2039403	pogo/TIR/Pogo/SRS003488/SRR018326_2-SRR018326.9452143
chr2L	2039330	2039363	pogo/TIR/Pogo/SRS003488/SRR018326_1-SRR018326.4359437
chr2L	2063749	2063796	Burdock/LTR/Gypsy/SRS084991/SRR060062_1-SRR060062.10786706
chr2L	2063749	2063804	Burdock/LTR/Gypsy/SRS084991/SRR060062_2-SRR060062.5404028
chr2L	2063691	2063753	Burdock/LTR/Gypsy/SRS084991/SRR060062_1-SRR060062.1064952
chr2L	2063706	2063753	Burdock/LTR/Gypsy/SRS084991/SRR060062_1-SRR060062.12641277
chr2L	2063694	2063753	Burdock/LTR/Gypsy/SRS084991/SRR060062_2-SRR060062.16062032
chr2L	2063700	2063753	Burdock/LTR/Gypsy/SRS084991/SRR060062_2-SRR060062.16286665
chr2L	2063710	2063753	Burdock/LTR/Gypsy/SRS084991/SRR060062_2-SRR060062.495209
chr2L	2071645	2071685	blood/LTR/Gypsy/SRS074208/SRR053058_1-SRR053058.3562809
chr2L	2071605	2071649	blood/LTR/Gypsy/SRS074208/SRR053058_1-SRR053058.1884680
chr2L	2071607	2071649	blood/LTR/Gypsy/SRS074208/SRR053058_1-SRR053058.20534821
chr2L	2071611	2071649	blood/LTR/Gypsy/SRS074208/SRR053058_2-SRR053058.13017009
chr2L	2073858	2073899	hobo/TIR/hAT/SRS004129/SRR029166-SRR029166.1424580
chr2L	2073858	2073893	hobo/TIR/hAT/SRS004129/SRR029166-SRR029166.4846874
chr2L	2073823	2073866	hobo/TIR/hAT/SRS004129/SRR029165-SRR029165.4336063
chr2L	2073826	2073866	hobo/TIR/hAT/SRS004129/SRR029166-SRR029166.8906401
chr2L	2075488	2075547	hobo/TIR/hAT/SRS073386/SRR049663_1-SRR049663.10766805
chr2L	2075488	2075538	hobo/TIR/hAT/SRS073386/SRR049663_1-SRR049663.1386189
chr2L	2075488	2075521	hobo/TIR/hAT/SRS073386/SRR049663_1-SRR049663.15754221
chr2L	2075488	2075538	hobo/TIR/hAT/SRS073386/SRR049663_1-SRR049663.1672661
chr2L	2075488	2075551	hobo/TIR/hAT/SRS073386/SRR049663_1-SRR049663.18311295
chr2L	2075488	2075522	hobo/TIR/hAT/SRS073386/SRR049663_1-SRR049663.19642356
chr2L	2075488	2075553	hobo/TIR/hAT/SRS073386/SRR049663_1-SRR049663.21484669
chr2L	2075488	2075536	hobo/TIR/hAT/SRS073386/SRR049663_1-SRR049663.2373299
chr2L	2075488	2075522	hobo/TIR/hAT/SRS073386/SRR049663_1-SRR049663.4898417
chr2L	2075488	2075551	hobo/TIR/hAT/SRS073386/SRR049663_1-SRR049663.6038807
chr2L	2075488	2075530	hobo/TIR/hAT/SRS073386/SRR049663_2-SRR049663.1361709
chr2L	2075488	2075552	hobo/TIR/hAT/SRS073386/SRR049663_2-SRR049663.21171818
chr2L	2075488	2075525	hobo/TIR/hAT/SRS073386/SRR049663_2-SRR049663.3706746
chr2L	2075488	2075550	hobo/TIR/hAT/SRS073386/SRR049663_2-SRR049663.472068
chr2L	2075451	2075496	hobo/TIR/hAT/SRS073386/SRR049663_1-SRR049663.2528300
chr2L	2075434	2075496	hobo/TIR/hAT/SRS073386/SRR049663_2-SRR049663.15640721
chr2L	2082352	2082393	HMS-Beagle/LTR/Gypsy/SRS074221/SRR053601_1-SRR053601.11331467
chr2L	2082352	2082387	HMS-Beagle/LTR/Gypsy/SRS074221/SRR053601_1-SRR053601.11430322
chr2L	2082352	2082391	HMS-Beagle/LTR/Gypsy/SRS074221/SRR053601_1-SRR053601.5392056
chr2L	2082352	2082388	HMS-Beagle/LTR/Gypsy/SRS074221/SRR053601_1-SRR053601.5976662
chr2L	2082352	2082387	HMS-Beagle/LTR/Gypsy/SRS074221/SRR053601_2-SRR053601.1852135
chr2L	2082352	2082385	HMS-Beagle/LTR/Gypsy/SRS074221/SRR053601_2-SRR053601.7382997
chr2L	2082291	2082356	HMS-Beagle/LTR/Gypsy/SRS074221/SRR053601_1-SRR053601.1267403
chr2L	2082321	2082356	HMS-Beagle/LTR/Gypsy/SRS074221/SRR053601_1-SRR053601.14931329
chr2L	2082318	2082356	HMS-Beagle/LTR/Gypsy/SRS074221/SRR053601_1-SRR053601.16381567
chr2L	2082320	2082356	HMS-Beagle/LTR/Gypsy/SRS074221/SRR053601_1-SRR053601.5569952
chr2L	2082311	2082356	HMS-Beagle/LTR/Gypsy/SRS074221/SRR053601_1-SRR053601.7536814
chr2L	2082305	2082356	HMS-Beagle/LTR/Gypsy/SRS074221/SRR053601_1-SRR053601.7722447
chr2L	2093900	2093933	pogo/TIR/Pogo/SRS084991/SRR060062_1-SRR060062.7645919
chr2L	2093900	2093950	pogo/TIR/Pogo/SRS084991/SRR060062_1-SRR060062.8059235
chr2L	2093900	2093949	pogo/TIR/Pogo/SRS084991/SRR060062_1-SRR060062.9223540
chr2L	2093900	2093955	pogo/TIR/Pogo/SRS084991/SRR060062_2-SRR060062.12880848
chr2L	2093900	2093930	pogo/TIR/Pogo/SRS084991/SRR060062_2-SRR060062.4804119
chr2L	2093900	2093946	pogo/TIR/Pogo/SRS084991/SRR060062_2-SRR060062.504788
chr2L	2093865	2093902	pogo/TIR/Pogo/SRS084991/SRR060062_1-SRR060062.10287546
chr2L	2093859	2093902	pogo/TIR/Pogo/SRS084991/SRR060062_1-SRR060062.13536149
chr2L	2093847	2093902	pogo/TIR/Pogo/SRS084991/SRR060062_1-SRR060062.5147014
chr2L	2093855	2093902	pogo/TIR/Pogo/SRS084991/SRR060062_1-SRR060062.9361021
chr2L	2093848	2093902	pogo/TIR/Pogo/SRS084991/SRR060062_2-SRR060062.5179842
chr2L	2096235	2096268	hobo/TIR/hAT/SRS004133/SRR018592_2-SRR018592.5361747
chr2L	2096235	2096267	hobo/TIR/hAT/SRS004133/SRR018592_2-SRR018592.5999767
chr2L	2096235	2096275	hobo/TIR/hAT/SRS004133/SRR018595-SRR018595.1989582
chr2L	2096235	2096274	hobo/TIR/hAT/SRS004133/SRR018596-SRR018596.1132251
chr2L	2096212	2096243	hobo/TIR/hAT/SRS004133/SRR018593_1-SRR018593.7814073
chr2L	2096212	2096243	hobo/TIR/hAT/SRS004133/SRR018596-SRR018596.1901975
chr2L	2096203	2096243	hobo/TIR/hAT/SRS004133/SRR018596-SRR018596.4512634
chr2L	2120942	2120980	opus/LTR/Gypsy/SRS073934/SRR049808_1-SRR049808.10161389
chr2L	2120942	2120985	opus/LTR/Gypsy/SRS073934/SRR049808_1-SRR049808.12081007
chr2L	2120942	2120987	opus/LTR/Gypsy/SRS073934/SRR049808_1-SRR049808.12575544
chr2L	2120942	2120983	opus/LTR/Gypsy/SRS073934/SRR049808_2-SRR049808.11529433
chr2L	2120942	2120983	opus/LTR/Gypsy/SRS073934/SRR049808_2-SRR049808.13840462
chr2L	2120904	2120946	opus/LTR/Gypsy/SRS073934/SRR049808_1-SRR049808.8208599
chr2L	2120914	2120946	opus/LTR/Gypsy/SRS073934/SRR049808_1-SRR049808.8283093
chr2L	2120912	2120946	opus/LTR/Gypsy/SRS073934/SRR049808_2-SRR049808.15965774
chr2L	2120902	2120946	opus/LTR/Gypsy/SRS073934/SRR049808_2-SRR049808.16413424
chr2L	2195428	2195481	mdg1/LTR/Gypsy/SRS074007/SRR051595_1-SRR051595.13012068
chr2L	2195428	2195477	mdg1/LTR/Gypsy/SRS074007/SRR051595_1-SRR051595.17220549
chr2L	2195428	2195470	mdg1/LTR/Gypsy/SRS074007/SRR051595_1-SRR051595.19899030
chr2L	2195428	2195462	mdg1/LTR/Gypsy/SRS074007/SRR051595_1-SRR051595.22307520
chr2L	2195428	2195462	mdg1/LTR/Gypsy/SRS074007/SRR051595_1-SRR051595.4028130
chr2L	2195428	2195482	mdg1/LTR/Gypsy/SRS074007/SRR051595_2-SRR051595.13986788
chr2L	2195428	2195484	mdg1/LTR/Gypsy/SRS074007/SRR051595_2-SRR051595.19757855
chr2L	2195428	2195467	mdg1/LTR/Gypsy/SRS074007/SRR051595_2-SRR051595.21939774
chr2L	2195428	2195476	mdg1/LTR/Gypsy/SRS074007/SRR051595_2-SRR051595.22245413
chr2L	2195428	2195481	mdg1/LTR/Gypsy/SRS074007/SRR051595_2-SRR051595.22627484
chr2L	2195428	2195485	mdg1/LTR/Gypsy/SRS074007/SRR051595_2-SRR051595.6350618
chr2L	2195391	2195432	mdg1/LTR/Gypsy/SRS074007/SRR051595_1-SRR051595.24724779
chr2L	2195399	2195432	mdg1/LTR/Gypsy/SRS074007/SRR051595_1-SRR051595.889850
chr2L	2195392	2195432	mdg1/LTR/Gypsy/SRS074007/SRR051595_1-SRR051595.957778
chr2L	2195388	2195432	mdg1/LTR/Gypsy/SRS074007/SRR051595_2-SRR051595.15755679
chr2L	2200528	2200573	P-element/TIR/P/SRS074239/SRR053612-SRR053612.1294682
chr2L	2200528	2200566	P-element/TIR/P/SRS074239/SRR053613-SRR053613.601734
chr2L	2200528	2200563	P-element/TIR/P/SRS074239/SRR053614-SRR053614.5060522
chr2L	2200499	2200536	P-element/TIR/P/SRS074239/SRR053612-SRR053612.4921616
chr2L	2200492	2200536	P-element/TIR/P/SRS074239/SRR053613-SRR053613.2783833
chr2L	2200505	2200536	P-element/TIR/P/SRS074239/SRR053613-SRR053613.7929617
chr2L	2202815	2202852	P-element/TIR/P/SRS084991/SRR060062_1-SRR060062.1219281
chr2L	2202815	2202858	P-element/TIR/P/SRS084991/SRR060062_1-SRR060062.12272926
chr2L	2202815	2202855	P-element/TIR/P/SRS084991/SRR060062_1-SRR060062.2599234
chr2L	2202815	2202855	P-element/TIR/P/SRS084991/SRR060062_1-SRR060062.3559458
chr2L	2202815	2202858	P-element/TIR/P/SRS084991/SRR060062_1-SRR060062.4752501
chr2L	2202815	2202858	P-element/TIR/P/SRS084991/SRR060062_1-SRR060062.6230080
chr2L	2202815	2202847	P-element/TIR/P/SRS084991/SRR060062_1-SRR060062.820681
chr2L	2202815	2202846	P-element/TIR/P/SRS084991/SRR060062_2-SRR060062.10042686
chr2L	2202815	2202859	P-element/TIR/P/SRS084991/SRR060062_2-SRR060062.3920264
chr2L	2202815	2202855	P-element/TIR/P/SRS084991/SRR060062_2-SRR060062.8985538
chr2L	2202762	2202823	P-element/TIR/P/SRS084991/SRR060062_1-SRR060062.9730647
chr2L	2202760	2202823	P-element/TIR/P/SRS084991/SRR060062_2-SRR060062.12018555
chr2L	2202781	2202823	P-element/TIR/P/SRS084991/SRR060062_2-SRR060062.2185145
chr2L	2202775	2202823	P-element/TIR/P/SRS084991/SRR060062_2-SRR060062.2930632
chr2L	2202781	2202823	P-element/TIR/P/SRS084991/SRR060062_2-SRR060062.8691510
chr2L	2208558	2208592	blood/LTR/Gypsy/SRS074042/SRR051902_1-SRR051902.12424403
chr2L	2208518	2208562	blood/LTR/Gypsy/SRS074042/SRR051902_1-SRR051902.13285363
chr2L	2208530	2208562	blood/LTR/Gypsy/SRS074042/SRR051902_1-SRR051902.3039265
chr2L	2208520	2208562	blood/LTR/Gypsy/SRS074042/SRR051902_2-SRR051902.10663640
chr2L	2208529	2208562	blood/LTR/Gypsy/SRS074042/SRR051902_2-SRR051902.8500914
chr2L	2220457	2220507	gypsy/LTR/Gypsy/SRS074033/SRR051634_1-SRR051634.13305819
chr2L	2220457	2220502	gypsy/LTR/Gypsy/SRS074033/SRR051634_1-SRR051634.5810376
chr2L	2220457	2220503	gypsy/LTR/Gypsy/SRS074033/SRR051634_1-SRR051634.5850057
chr2L	2220457	2220494	gypsy/LTR/Gypsy/SRS074033/SRR051634_2-SRR051634.16428661
chr2L	2220457	2220501	gypsy/LTR/Gypsy/SRS074033/SRR051634_2-SRR051634.17210456
chr2L	2220457	2220487	gypsy/LTR/Gypsy/SRS074033/SRR051634_2-SRR051634.19306607
chr2L	2220457	2220495	gypsy/LTR/Gypsy/SRS074033/SRR051634_2-SRR051634.1983291
chr2L	2220457	2220503	gypsy/LTR/Gypsy/SRS074033/SRR051634_2-SRR051634.20681959
chr2L	2220457	2220506	gypsy/LTR/Gypsy/SRS074033/SRR051634_2-SRR051634.3860225
chr2L	2220457	2220500	gypsy/LTR/Gypsy/SRS074033/SRR051634_2-SRR051634.4689499
chr2L	2220425	2220461	gypsy/LTR/Gypsy/SRS074033/SRR051634_1-SRR051634.14166234
chr2L	2220414	2220461	gypsy/LTR/Gypsy/SRS074033/SRR051634_1-SRR051634.15629465
chr2L	2220425	2220461	gypsy/LTR/Gypsy/SRS074033/SRR051634_1-SRR051634.16547693
chr2L	2220398	2220461	gypsy/LTR/Gypsy/SRS074033/SRR051634_1-SRR051634.19728631
chr2L	2220396	2220461	gypsy/LTR/Gypsy/SRS074033/SRR051634_1-SRR051634.9248216
chr2L	2220421	2220461	gypsy/LTR/Gypsy/SRS074033/SRR051634_2-SRR051634.15449766
chr2L	2220396	2220461	gypsy/LTR/Gypsy/SRS074033/SRR051634_2-SRR051634.20721029
chr2L	2221980	2222014	P-element/TIR/P/SRS085331/SRR060818_1-SRR060818.8302957
chr2L	2221980	2222044	P-element/TIR/P/SRS085331/SRR060818_2-SRR060818.12682588
chr2L	2221980	2222026	P-element/TIR/P/SRS085331/SRR060818_2-SRR060818.14823814
chr2L	2221946	2221988	P-element/TIR/P/SRS085331/SRR060818_2-SRR060818.11149307
chr2L	2222598	2222638	412/LTR/Gypsy/SRS003483/SRR018318_1-SRR018318.4375958
chr2L	2222598	2222641	412/LTR/Gypsy/SRS003483/SRR018318_1-SRR018318.5851110
chr2L	2222598	2222637	412/LTR/Gypsy/SRS003483/SRR018318_1-SRR018318.8528000
chr2L	2222569	2222602	412/LTR/Gypsy/SRS003483/SRR018317_1-SRR018317.7293026
chr2L	2222562	2222602	412/LTR/Gypsy/SRS003483/SRR018318_1-SRR018318.1389467
chr2L	2222569	2222602	412/LTR/Gypsy/SRS003483/SRR018318_2-SRR018318.418200
chr2L	2231750	2231806	opus/LTR/Gypsy/SRS085332/SRR060819_1-SRR060819.13131593
chr2L	2231750	2231801	opus/LTR/Gypsy/SRS085332/SRR060819_1-SRR060819.14899655
chr2L	2231750	2231808	opus/LTR/Gypsy/SRS085332/SRR060819_1-SRR060819.16603191
chr2L	2231750	2231785	opus/LTR/Gypsy/SRS085332/SRR060819_1-SRR060819.18497476
chr2L	2231750	2231784	opus/LTR/Gypsy/SRS085332/SRR060819_1-SRR060819.19266800
chr2L	2231750	2231793	opus/LTR/Gypsy/SRS085332/SRR060819_1-SRR060819.2750972
chr2L	2231750	2231806	opus/LTR/Gypsy/SRS085332/SRR060819_1-SRR060819.8257827
chr2L	2231750	2231789	opus/LTR/Gypsy/SRS085332/SRR060819_2-SRR060819.15689562
chr2L	2231750	2231809	opus/LTR/Gypsy/SRS085332/SRR060819_2-SRR060819.16691155
chr2L	2231750	2231801	opus/LTR/Gypsy/SRS085332/SRR060819_2-SRR060819.7875984
chr2L	2231704	2231754	opus/LTR/Gypsy/SRS085332/SRR060819_1-SRR060819.15104524
chr2L	2231712	2231754	opus/LTR/Gypsy/SRS085332/SRR060819_1-SRR060819.810520
chr2L	2231709	2231754	opus/LTR/Gypsy/SRS085332/SRR060819_2-SRR060819.17168295
chr2L	2231700	2231754	opus/LTR/Gypsy/SRS085332/SRR060819_2-SRR060819.3770954
chr2L	2242263	2242302	P-element/TIR/P/SRS073944/SRR049879_2-SRR049879.10581895
chr2L	2242263	2242298	P-element/TIR/P/SRS073944/SRR049879_2-SRR049879.18388314
chr2L	2242263	2242308	P-element/TIR/P/SRS073944/SRR049879_2-SRR049879.21252567
chr2L	2242263	2242299	P-element/TIR/P/SRS073944/SRR049879_2-SRR049879.25092344
chr2L	2242263	2242299	P-element/TIR/P/SRS073944/SRR049879_2-SRR049879.5597487
chr2L	2242215	2242271	P-element/TIR/P/SRS073944/SRR049879_1-SRR049879.17819372
chr2L	2242233	2242271	P-element/TIR/P/SRS073944/SRR049879_1-SRR049879.18189263
chr2L	2242232	2242271	P-element/TIR/P/SRS073944/SRR049879_1-SRR049879.22306564
chr2L	2242222	2242271	P-element/TIR/P/SRS073944/SRR049879_1-SRR049879.23481645
chr2L	2242234	2242271	P-element/TIR/P/SRS073944/SRR049879_2-SRR049879.21321625
chr2L	2242209	2242271	P-element/TIR/P/SRS073944/SRR049879_2-SRR049879.5402701
chr2L	2242231	2242271	P-element/TIR/P/SRS073944/SRR049879_2-SRR049879.5596690
chr2L	2242226	2242271	P-element/TIR/P/SRS073944/SRR049879_2-SRR049879.7693373
chr2L	2242229	2242271	P-element/TIR/P/SRS073944/SRR049879_2-SRR049879.8084274
chr2L	2242263	2242307	P-element/TIR/P/SRS074212/SRR053073_2-SRR053073.5903947
chr2L	2242239	2242271	P-element/TIR/P/SRS074212/SRR053073_1-SRR053073.12704613
chr2L	2242239	2242271	P-element/TIR/P/SRS074212/SRR053073_1-SRR053073.18553267
chr2L	2242237	2242271	P-element/TIR/P/SRS074212/SRR053073_1-SRR053073.22027443
chr2L	2274525	2274585	blood/LTR/Gypsy/SRS085335/SRR060822_2-SRR060822.1786934
chr2L	2274476	2274529	blood/LTR/Gypsy/SRS085335/SRR060822_1-SRR060822.16803865
chr2L	2274470	2274529	blood/LTR/Gypsy/SRS085335/SRR060822_1-SRR060822.9143297
chr2L	2274484	2274529	blood/LTR/Gypsy/SRS085335/SRR060822_1-SRR060822.9922809
chr2L	2274468	2274529	blood/LTR/Gypsy/SRS085335/SRR060822_2-SRR060822.16930442
chr2L	2274473	2274529	blood/LTR/Gypsy/SRS085335/SRR060822_2-SRR060822.17103838
chr2L	2274485	2274529	blood/LTR/Gypsy/SRS085335/SRR060822_2-SRR060822.17355968
chr2L	2274487	2274529	blood/LTR/Gypsy/SRS085335/SRR060822_2-SRR060822.18101679
chr2L	2274490	2274529	blood/LTR/Gypsy/SRS085335/SRR060822_2-SRR060822.22399958
chr2L	2276503	2276547	opus/LTR/Gypsy/SRS074216/SRR053174_1-SRR053174.14511337
chr2L	2276503	2276546	opus/LTR/Gypsy/SRS074216/SRR053174_1-SRR053174.1451658
chr2L	2276503	2276546	opus/LTR/Gypsy/SRS074216/SRR053174_1-SRR053174.17345611
chr2L	2276503	2276550	opus/LTR/Gypsy/SRS074216/SRR053174_1-SRR053174.5873155
chr2L	2276503	2276550	opus/LTR/Gypsy/SRS074216/SRR053174_2-SRR053174.5048439
chr2L	2276471	2276507	opus/LTR/Gypsy/SRS074216/SRR053174_1-SRR053174.17859774
chr2L	2276464	2276507	opus/LTR/Gypsy/SRS074216/SRR053174_1-SRR053174.18567170
chr2L	2276456	2276507	opus/LTR/Gypsy/SRS074216/SRR053174_1-SRR053174.9615041
chr2L	2277233	2277265	412/LTR/Gypsy/SRS073933/SRR049807_1-SRR049807.11848824
chr2L	2277204	2277237	412/LTR/Gypsy/SRS073933/SRR049807_1-SRR049807.9499354
chr2L	2277205	2277237	412/LTR/Gypsy/SRS073933/SRR049807_2-SRR049807.16893468
chr2L	2288398	2288452	Burdock/LTR/Gypsy/SRS074206/SRR053055_2-SRR053055.13487068
chr2L	2288345	2288402	Burdock/LTR/Gypsy/SRS074206/SRR053055_1-SRR053055.14944081
chr2L	2288367	2288402	Burdock/LTR/Gypsy/SRS074206/SRR053055_1-SRR053055.5213139
chr2L	2288353	2288402	Burdock/LTR/Gypsy/SRS074206/SRR053055_2-SRR053055.3119859
chr2L	2345704	2345747	hopper/TIR/Transib/SRS073101/SRR047361_2-SRR047361.11374742
chr2L	2345704	2345747	hopper/TIR/Transib/SRS073101/SRR047361_2-SRR047361.286192
chr2L	2345669	2345709	hopper/TIR/Transib/SRS073101/SRR047361_1-SRR047361.1620907
chr2L	2345673	2345709	hopper/TIR/Transib/SRS073101/SRR047361_2-SRR047361.7276460
chr2L	2403405	2403446	opus/LTR/Gypsy/SRS074207/SRR053056_1-SRR053056.14061866
chr2L	2403405	2403442	opus/LTR/Gypsy/SRS074207/SRR053056_2-SRR053056.12851787
chr2L	2403405	2403448	opus/LTR/Gypsy/SRS074207/SRR053056_2-SRR053056.14765438
chr2L	2403405	2403440	opus/LTR/Gypsy/SRS074207/SRR053056_2-SRR053056.20778615
chr2L	2403332	2403409	opus/LTR/Gypsy/SRS074207/SRR053056_1-SRR053056.1920633
chr2L	2403367	2403409	opus/LTR/Gypsy/SRS074207/SRR053056_2-SRR053056.13552121
chr2L	2403347	2403409	opus/LTR/Gypsy/SRS074207/SRR053056_2-SRR053056.16434871
chr2L	2403329	2403409	opus/LTR/Gypsy/SRS074207/SRR053056_2-SRR053056.17011839
chr2L	2403332	2403409	opus/LTR/Gypsy/SRS074207/SRR053056_2-SRR053056.3535894
chr2L	2403362	2403409	opus/LTR/Gypsy/SRS074207/SRR053056_2-SRR053056.439093
chr2L	2403345	2403409	opus/LTR/Gypsy/SRS074207/SRR053056_2-SRR053056.4981064
chr2L	2433994	2434055	opus/LTR/Gypsy/SRS073995/SRR051571_1-SRR051571.11072904
chr2L	2433934	2433998	opus/LTR/Gypsy/SRS073995/SRR051571_2-SRR051571.16386135
chr2L	2433954	2433998	opus/LTR/Gypsy/SRS073995/SRR051571_2-SRR051571.18858256
chr2L	2433955	2433998	opus/LTR/Gypsy/SRS073995/SRR051571_2-SRR051571.9655840
chr2L	2444914	2444952	hobo/TIR/hAT/SRS004129/SRR029165-SRR029165.3356451
chr2L	2444914	2444959	hobo/TIR/hAT/SRS004129/SRR029166-SRR029166.5501269
chr2L	2444889	2444922	hobo/TIR/hAT/SRS004129/SRR029165-SRR029165.1657559
chr2L	2444892	2444922	hobo/TIR/hAT/SRS004129/SRR029165-SRR029165.1951006
chr2L	2445918	2445959	3S18/LTR/Pao/SRS073923/SRR049796_1-SRR049796.10977562
chr2L	2445883	2445923	3S18/LTR/Pao/SRS073923/SRR049796_1-SRR049796.11397783
chr2L	2445885	2445923	3S18/LTR/Pao/SRS073923/SRR049796_1-SRR049796.5985786
chr2L	2445884	2445923	3S18/LTR/Pao/SRS073923/SRR049796_2-SRR049796.4031438
chr2L	2449950	2449995	hobo/TIR/hAT/SRS073939/SRR049814_1-SRR049814.11712175
chr2L	2449950	2449983	hobo/TIR/hAT/SRS073939/SRR049814_2-SRR049814.13502134
chr2L	2449950	2449992	hobo/TIR/hAT/SRS073939/SRR049814_2-SRR049814.1551007
chr2L	2449926	2449958	hobo/TIR/hAT/SRS073939/SRR049814_1-SRR049814.12996558
chr2L	2449926	2449958	hobo/TIR/hAT/SRS073939/SRR049814_1-SRR049814.15446520
chr2L	2449928	2449958	hobo/TIR/hAT/SRS073939/SRR049814_1-SRR049814.16727710
chr2L	2449927	2449958	hobo/TIR/hAT/SRS073939/SRR049814_2-SRR049814.15750722
chr2L	2449926	2449958	hobo/TIR/hAT/SRS073939/SRR049814_2-SRR049814.3908689
chr2L	2471310	2471348	HMS-Beagle/LTR/Gypsy/SRS074008/SRR051597_1-SRR051597.10601162
chr2L	2471310	2471358	HMS-Beagle/LTR/Gypsy/SRS074008/SRR051597_1-SRR051597.12294359
chr2L	2471310	2471368	HMS-Beagle/LTR/Gypsy/SRS074008/SRR051597_1-SRR051597.16060534
chr2L	2471310	2471362	HMS-Beagle/LTR/Gypsy/SRS074008/SRR051597_1-SRR051597.16872174
chr2L	2471310	2471358	HMS-Beagle/LTR/Gypsy/SRS074008/SRR051597_1-SRR051597.17446093
chr2L	2471310	2471349	HMS-Beagle/LTR/Gypsy/SRS074008/SRR051597_1-SRR051597.4756052
chr2L	2471310	2471364	HMS-Beagle/LTR/Gypsy/SRS074008/SRR051597_1-SRR051597.5489429
chr2L	2471310	2471347	HMS-Beagle/LTR/Gypsy/SRS074008/SRR051597_1-SRR051597.5810317
chr2L	2471310	2471347	HMS-Beagle/LTR/Gypsy/SRS074008/SRR051597_1-SRR051597.853829
chr2L	2471310	2471373	HMS-Beagle/LTR/Gypsy/SRS074008/SRR051597_2-SRR051597.10343407
chr2L	2471310	2471369	HMS-Beagle/LTR/Gypsy/SRS074008/SRR051597_2-SRR051597.16779348
chr2L	2471310	2471359	HMS-Beagle/LTR/Gypsy/SRS074008/SRR051597_2-SRR051597.5870648
chr2L	2471310	2471358	HMS-Beagle/LTR/Gypsy/SRS074008/SRR051597_2-SRR051597.6382747
chr2L	2471310	2471372	HMS-Beagle/LTR/Gypsy/SRS074008/SRR051597_2-SRR051597.8288699
chr2L	2471310	2471374	HMS-Beagle/LTR/Gypsy/SRS074008/SRR051597_2-SRR051597.8541708
chr2L	2471257	2471314	HMS-Beagle/LTR/Gypsy/SRS074008/SRR051597_1-SRR051597.11490503
chr2L	2471267	2471314	HMS-Beagle/LTR/Gypsy/SRS074008/SRR051597_1-SRR051597.11849827
chr2L	2471274	2471314	HMS-Beagle/LTR/Gypsy/SRS074008/SRR051597_1-SRR051597.12712478
chr2L	2471252	2471314	HMS-Beagle/LTR/Gypsy/SRS074008/SRR051597_1-SRR051597.1305953
chr2L	2471255	2471314	HMS-Beagle/LTR/Gypsy/SRS074008/SRR051597_1-SRR051597.18789708
chr2L	2471272	2471314	HMS-Beagle/LTR/Gypsy/SRS074008/SRR051597_1-SRR051597.19734508
chr2L	2471264	2471314	HMS-Beagle/LTR/Gypsy/SRS074008/SRR051597_1-SRR051597.20503976
chr2L	2471265	2471314	HMS-Beagle/LTR/Gypsy/SRS074008/SRR051597_1-SRR051597.9514702
chr2L	2471264	2471314	HMS-Beagle/LTR/Gypsy/SRS074008/SRR051597_2-SRR051597.13682778
chr2L	2471260	2471314	HMS-Beagle/LTR/Gypsy/SRS074008/SRR051597_2-SRR051597.16548379
chr2L	2471281	2471314	HMS-Beagle/LTR/Gypsy/SRS074008/SRR051597_2-SRR051597.18194199
chr2L	2471265	2471314	HMS-Beagle/LTR/Gypsy/SRS074008/SRR051597_2-SRR051597.18700991
chr2L	2471250	2471314	HMS-Beagle/LTR/Gypsy/SRS074008/SRR051597_2-SRR051597.20351687
chr2L	2471265	2471314	HMS-Beagle/LTR/Gypsy/SRS074008/SRR051597_2-SRR051597.2954997
chr2L	2471273	2471314	HMS-Beagle/LTR/Gypsy/SRS074008/SRR051597_2-SRR051597.3184626
chr2L	2471253	2471314	HMS-Beagle/LTR/Gypsy/SRS074008/SRR051597_2-SRR051597.924535
chr2L	2471265	2471314	HMS-Beagle/LTR/Gypsy/SRS074008/SRR051597_2-SRR051597.9648536
chr2L	2471464	2471507	3S18/LTR/Pao/SRS074034/SRR051904_1-SRR051904.11455866
chr2L	2471464	2471525	3S18/LTR/Pao/SRS074034/SRR051904_1-SRR051904.13986721
chr2L	2471464	2471513	3S18/LTR/Pao/SRS074034/SRR051904_1-SRR051904.5678803
chr2L	2471464	2471515	3S18/LTR/Pao/SRS074034/SRR051904_1-SRR051904.756762
chr2L	2471464	2471519	3S18/LTR/Pao/SRS074034/SRR051904_1-SRR051904.9423404
chr2L	2471464	2471520	3S18/LTR/Pao/SRS074034/SRR051904_2-SRR051904.10463374
chr2L	2471464	2471523	3S18/LTR/Pao/SRS074034/SRR051904_2-SRR051904.11727410
chr2L	2471464	2471496	3S18/LTR/Pao/SRS074034/SRR051904_2-SRR051904.14168494
chr2L	2471464	2471497	3S18/LTR/Pao/SRS074034/SRR051904_2-SRR051904.14851701
chr2L	2471422	2471469	3S18/LTR/Pao/SRS074034/SRR051904_1-SRR051904.18002574
chr2L	2471432	2471469	3S18/LTR/Pao/SRS074034/SRR051904_1-SRR051904.8879492
chr2L	2471439	2471469	3S18/LTR/Pao/SRS074034/SRR051904_2-SRR051904.16022105
chr2L	2471438	2471469	3S18/LTR/Pao/SRS074034/SRR051904_2-SRR051904.19378340
chr2L	2471426	2471469	3S18/LTR/Pao/SRS074034/SRR051904_2-SRR051904.6665154
chr2L	2471420	2471469	3S18/LTR/Pao/SRS074034/SRR051904_2-SRR051904.686807
chr2L	2471416	2471469	3S18/LTR/Pao/SRS074034/SRR051904_2-SRR051904.7335161
chr2L	2471423	2471469	3S18/LTR/Pao/SRS074034/SRR051904_2-SRR051904.7844193
chr2L	2492936	2492977	P-element/TIR/P/SRS074108/SRR051958_1-SRR051958.1433955
chr2L	2492936	2492975	P-element/TIR/P/SRS074108/SRR051958_1-SRR051958.15715872
chr2L	2492936	2492979	P-element/TIR/P/SRS074108/SRR051958_2-SRR051958.7082015
chr2L	2492900	2492944	P-element/TIR/P/SRS074108/SRR051958_1-SRR051958.13611431
chr2L	2492903	2492944	P-element/TIR/P/SRS074108/SRR051958_1-SRR051958.7165781
chr2L	2492908	2492944	P-element/TIR/P/SRS074108/SRR051958_2-SRR051958.12995577
chr2L	2492904	2492944	P-element/TIR/P/SRS074108/SRR051958_2-SRR051958.13610435
chr2L	2492908	2492944	P-element/TIR/P/SRS074108/SRR051958_2-SRR051958.15657304
chr2L	2492906	2492944	P-element/TIR/P/SRS074108/SRR051958_2-SRR051958.4911859
chr2L	2501173	2501217	Max-element/LTR/Pao/SRS074035/SRR051906_2-SRR051906.11465559
chr2L	2501173	2501204	Max-element/LTR/Pao/SRS074035/SRR051906_2-SRR051906.14103322
chr2L	2501137	2501178	Max-element/LTR/Pao/SRS074035/SRR051906_2-SRR051906.13707424
chr2L	2501146	2501178	Max-element/LTR/Pao/SRS074035/SRR051906_2-SRR051906.6550301
chr2L	2506335	2506378	opus/LTR/Gypsy/SRS073129/SRR048925_2-SRR048925.3854997
chr2L	2506335	2506367	opus/LTR/Gypsy/SRS073129/SRR048926_1-SRR048926.1216978
chr2L	2506335	2506373	opus/LTR/Gypsy/SRS073129/SRR048926_1-SRR048926.13832235
chr2L	2506335	2506368	opus/LTR/Gypsy/SRS073129/SRR048926_1-SRR048926.16173484
chr2L	2506335	2506377	opus/LTR/Gypsy/SRS073129/SRR048926_1-SRR048926.17442049
chr2L	2506335	2506377	opus/LTR/Gypsy/SRS073129/SRR048926_1-SRR048926.4599153
chr2L	2506335	2506371	opus/LTR/Gypsy/SRS073129/SRR048926_2-SRR048926.13998764
chr2L	2506335	2506371	opus/LTR/Gypsy/SRS073129/SRR048926_2-SRR048926.14335604
chr2L	2506335	2506365	opus/LTR/Gypsy/SRS073129/SRR048926_2-SRR048926.14343822
chr2L	2506308	2506339	opus/LTR/Gypsy/SRS073129/SRR048925_1-SRR048925.18412642
chr2L	2506301	2506339	opus/LTR/Gypsy/SRS073129/SRR048926_2-SRR048926.12136387
chr2L	2506300	2506339	opus/LTR/Gypsy/SRS073129/SRR048926_2-SRR048926.18939152
chr2L	2506295	2506339	opus/LTR/Gypsy/SRS073129/SRR048926_2-SRR048926.5142716
chr2L	2506307	2506339	opus/LTR/Gypsy/SRS073129/SRR048926_2-SRR048926.9391067
chr2L	2525650	2525693	412/LTR/Gypsy/SRS074117/SRR051970_2-SRR051970.9037397
chr2L	2525612	2525654	412/LTR/Gypsy/SRS074117/SRR051970_1-SRR051970.13333908
chr2L	2525610	2525654	412/LTR/Gypsy/SRS074117/SRR051970_1-SRR051970.16269489
chr2L	2525622	2525654	412/LTR/Gypsy/SRS074117/SRR051970_1-SRR051970.6825677
chr2L	2525615	2525654	412/LTR/Gypsy/SRS074117/SRR051970_2-SRR051970.10969446
chr2L	2532120	2532150	412/LTR/Gypsy/SRS003442/SRR018057_2-SRR018057.8018002
chr2L	2532120	2532150	412/LTR/Gypsy/SRS003442/SRR018057_2-SRR018057.9761678
chr2L	2532120	2532163	412/LTR/Gypsy/SRS003442/SRR018060_2-SRR018060.4704327
chr2L	2532079	2532124	412/LTR/Gypsy/SRS003442/SRR018057_1-SRR018057.10855841
chr2L	2532092	2532124	412/LTR/Gypsy/SRS003442/SRR018057_2-SRR018057.328539
chr2L	2532082	2532124	412/LTR/Gypsy/SRS003442/SRR018060_1-SRR018060.2100778
chr2L	2532092	2532124	412/LTR/Gypsy/SRS003442/SRR018060_2-SRR018060.9895340
chr2L	2536346	2536388	412/LTR/Gypsy/SRS073990/SRR051569_1-SRR051569.16435678
chr2L	2536346	2536389	412/LTR/Gypsy/SRS073990/SRR051569_1-SRR051569.1918255
chr2L	2536346	2536402	412/LTR/Gypsy/SRS073990/SRR051569_1-SRR051569.20741252
chr2L	2536346	2536397	412/LTR/Gypsy/SRS073990/SRR051569_2-SRR051569.14432221
chr2L	2536299	2536350	412/LTR/Gypsy/SRS073990/SRR051569_1-SRR051569.4029965
chr2L	2584787	2584825	Burdock/LTR/Gypsy/SRS004129/SRR029165-SRR029165.3309872
chr2L	2584758	2584791	Burdock/LTR/Gypsy/SRS004129/SRR029165-SRR029165.238172
chr2L	2584756	2584791	Burdock/LTR/Gypsy/SRS004129/SRR029166-SRR029166.7305357
chr2L	2634677	2634720	HMS-Beagle/LTR/Gypsy/SRS003468/SRR018279_1-SRR018279.4736575
chr2L	2634677	2634713	HMS-Beagle/LTR/Gypsy/SRS003468/SRR018279_2-SRR018279.6109488
chr2L	2634646	2634681	HMS-Beagle/LTR/Gypsy/SRS003468/SRR018279_1-SRR018279.2324323
chr2L	2634646	2634681	HMS-Beagle/LTR/Gypsy/SRS003468/SRR018279_1-SRR018279.8566167
chr2L	2635685	2635717	HMS-Beagle/LTR/Gypsy/SRS073996/SRR051572_1-SRR051572.1974901
chr2L	2635685	2635723	HMS-Beagle/LTR/Gypsy/SRS073996/SRR051572_1-SRR051572.6153425
chr2L	2635685	2635732	HMS-Beagle/LTR/Gypsy/SRS073996/SRR051572_2-SRR051572.5686159
chr2L	2635685	2635721	HMS-Beagle/LTR/Gypsy/SRS073996/SRR051572_2-SRR051572.6131640
chr2L	2635685	2635725	HMS-Beagle/LTR/Gypsy/SRS073996/SRR051572_2-SRR051572.9979620
chr2L	2635650	2635689	HMS-Beagle/LTR/Gypsy/SRS073996/SRR051572_1-SRR051572.14489390
chr2L	2635631	2635689	HMS-Beagle/LTR/Gypsy/SRS073996/SRR051572_1-SRR051572.16624459
chr2L	2635654	2635689	HMS-Beagle/LTR/Gypsy/SRS073996/SRR051572_1-SRR051572.1696631
chr2L	2635659	2635689	HMS-Beagle/LTR/Gypsy/SRS073996/SRR051572_1-SRR051572.1781523
chr2L	2635652	2635689	HMS-Beagle/LTR/Gypsy/SRS073996/SRR051572_1-SRR051572.2710954
chr2L	2635654	2635689	HMS-Beagle/LTR/Gypsy/SRS073996/SRR051572_1-SRR051572.3087252
chr2L	2680439	2680480	Burdock/LTR/Gypsy/SRS003490/SRR018328_2-SRR018328.3576405
chr2L	2680403	2680443	Burdock/LTR/Gypsy/SRS003490/SRR018327_1-SRR018327.7025365
chr2L	2688513	2688545	hobo/TIR/hAT/SRS003472/SRR060098_2-SRR060098.9660903
chr2L	2688478	2688521	hobo/TIR/hAT/SRS003472/SRR060098_1-SRR060098.10070086
chr2L	2688461	2688521	hobo/TIR/hAT/SRS003472/SRR060098_2-SRR060098.17387081
chr2L	2688458	2688521	hobo/TIR/hAT/SRS003472/SRR060098_2-SRR060098.4138053
chr2L	2688483	2688521	hobo/TIR/hAT/SRS003472/SRR060098_2-SRR060098.863274
chr2L	2690275	2690306	412/LTR/Gypsy/SRS074020/SRR051613_1-SRR051613.6194231
chr2L	2690275	2690311	412/LTR/Gypsy/SRS074020/SRR051613_1-SRR051613.9527354
chr2L	2690275	2690309	412/LTR/Gypsy/SRS074020/SRR051613_2-SRR051613.13743661
chr2L	2690245	2690279	412/LTR/Gypsy/SRS074020/SRR051613_1-SRR051613.15512989
chr2L	2701252	2701287	hobo/TIR/hAT/SRS073110/SRR047362_1-SRR047362.11431852
chr2L	2701223	2701260	hobo/TIR/hAT/SRS073110/SRR047362_1-SRR047362.15159540
chr2L	2701221	2701260	hobo/TIR/hAT/SRS073110/SRR047362_1-SRR047362.18005186
chr2L	2701228	2701260	hobo/TIR/hAT/SRS073110/SRR047362_1-SRR047362.3764088
chr2L	2701219	2701260	hobo/TIR/hAT/SRS073110/SRR047362_1-SRR047362.6593195
chr2L	2701226	2701260	hobo/TIR/hAT/SRS073110/SRR047362_2-SRR047362.10698843
chr2L	2706586	2706657	pogo/TIR/Pogo/SRS074244/SRR054579_2-SRR054579.12300501
chr2L	2706586	2706645	pogo/TIR/Pogo/SRS074244/SRR054579_2-SRR054579.21070102
chr2L	2706518	2706588	pogo/TIR/Pogo/SRS074244/SRR054579_1-SRR054579.3989212
chr2L	2706546	2706588	pogo/TIR/Pogo/SRS074244/SRR054579_2-SRR054579.5700160
chr2L	2706509	2706588	pogo/TIR/Pogo/SRS074244/SRR054579_2-SRR054579.9605449
chr2L	2722557	2722614	3S18/LTR/Pao/SRS074012/SRR051606_1-SRR051606.17926867
chr2L	2722557	2722597	3S18/LTR/Pao/SRS074012/SRR051606_2-SRR051606.2459515
chr2L	2722557	2722595	3S18/LTR/Pao/SRS074012/SRR051606_2-SRR051606.9321672
chr2L	2722518	2722562	3S18/LTR/Pao/SRS074012/SRR051606_1-SRR051606.10213665
chr2L	2722499	2722562	3S18/LTR/Pao/SRS074012/SRR051606_1-SRR051606.20760910
chr2L	2722518	2722562	3S18/LTR/Pao/SRS074012/SRR051606_1-SRR051606.27363463
chr2L	2722523	2722562	3S18/LTR/Pao/SRS074012/SRR051606_2-SRR051606.9068745
chr2L	2752367	2752411	1360/TIR/P/SRS085331/SRR060818_1-SRR060818.16073362
chr2L	2752325	2752374	1360/TIR/P/SRS085331/SRR060818_1-SRR060818.17647389
chr2L	2752330	2752374	1360/TIR/P/SRS085331/SRR060818_2-SRR060818.6483885
chr2L	2755383	2755414	P-element/TIR/P/SRS084998/SRR060105_1-SRR060105.12457075
chr2L	2755383	2755428	P-element/TIR/P/SRS084998/SRR060106_1-SRR060106.9592390
chr2L	2755383	2755421	P-element/TIR/P/SRS084998/SRR060106_2-SRR060106.12186497
chr2L	2755383	2755426	P-element/TIR/P/SRS084998/SRR060106_2-SRR060106.1256737
chr2L	2755383	2755417	P-element/TIR/P/SRS084998/SRR060106_2-SRR060106.4631340
chr2L	2755361	2755391	P-element/TIR/P/SRS084998/SRR060105_1-SRR060105.2035062
chr2L	2755352	2755391	P-element/TIR/P/SRS084998/SRR060105_1-SRR060105.4264917
chr2L	2755357	2755391	P-element/TIR/P/SRS084998/SRR060105_1-SRR060105.5799125
chr2L	2755354	2755391	P-element/TIR/P/SRS084998/SRR060105_2-SRR060105.9818435
chr2L	2755354	2755391	P-element/TIR/P/SRS084998/SRR060106_1-SRR060106.13569310
chr2L	2755351	2755391	P-element/TIR/P/SRS084998/SRR060106_1-SRR060106.6203964
chr2L	2755354	2755391	P-element/TIR/P/SRS084998/SRR060106_2-SRR060106.3645297
chr2L	2755352	2755391	P-element/TIR/P/SRS084998/SRR060106_2-SRR060106.6591153
chr2L	2755383	2755422	P-element/TIR/P/SRS084988/SRR060059_1-SRR060059.15900366
chr2L	2755383	2755439	P-element/TIR/P/SRS084988/SRR060059_1-SRR060059.3306757
chr2L	2755359	2755391	P-element/TIR/P/SRS084988/SRR060059_1-SRR060059.2881117
chr2L	2779675	2779711	opus/LTR/Gypsy/SRS074211/SRR053072_1-SRR053072.15291023
chr2L	2779647	2779679	opus/LTR/Gypsy/SRS074211/SRR053072_1-SRR053072.8448769
chr2L	2779647	2779679	opus/LTR/Gypsy/SRS074211/SRR053072_2-SRR053072.13295128
chr2L	2779643	2779679	opus/LTR/Gypsy/SRS074211/SRR053072_2-SRR053072.14825339
chr2L	2780160	2780206	hobo/TIR/hAT/SRS074192/SRR052756_1-SRR052756.13033803
chr2L	2780160	2780212	hobo/TIR/hAT/SRS074192/SRR052756_1-SRR052756.5440598
chr2L	2780160	2780200	hobo/TIR/hAT/SRS074192/SRR052756_1-SRR052756.8440738
chr2L	2780160	2780223	hobo/TIR/hAT/SRS074192/SRR052756_2-SRR052756.11224915
chr2L	2780160	2780220	hobo/TIR/hAT/SRS074192/SRR052756_2-SRR052756.7086864
chr2L	2780131	2780168	hobo/TIR/hAT/SRS074192/SRR052756_2-SRR052756.11479404
chr2L	2780103	2780168	hobo/TIR/hAT/SRS074192/SRR052756_2-SRR052756.12242692
chr2L	2782609	2782654	hopper/TIR/Transib/SRS074014/SRR051608_1-SRR051608.23350244
chr2L	2782609	2782670	hopper/TIR/Transib/SRS074014/SRR051608_1-SRR051608.5043121
chr2L	2782557	2782614	hopper/TIR/Transib/SRS074014/SRR051608_1-SRR051608.10913819
chr2L	2782563	2782614	hopper/TIR/Transib/SRS074014/SRR051608_1-SRR051608.12015474
chr2L	2782582	2782614	hopper/TIR/Transib/SRS074014/SRR051608_1-SRR051608.23118809
chr2L	2782578	2782614	hopper/TIR/Transib/SRS074014/SRR051608_1-SRR051608.6839353
chr2L	2782562	2782614	hopper/TIR/Transib/SRS074014/SRR051608_2-SRR051608.18815366
chr2L	2782567	2782614	hopper/TIR/Transib/SRS074014/SRR051608_2-SRR051608.3056471
chr2L	2782556	2782614	hopper/TIR/Transib/SRS074014/SRR051608_2-SRR051608.8383092
chr2L	2792401	2792446	Transpac/LTR/Gypsy/SRS074209/SRR053059_1-SRR053059.15551501
chr2L	2792401	2792446	Transpac/LTR/Gypsy/SRS074209/SRR053059_1-SRR053059.7857672
chr2L	2792365	2792405	Transpac/LTR/Gypsy/SRS074209/SRR053059_1-SRR053059.179071
chr2L	2792364	2792405	Transpac/LTR/Gypsy/SRS074209/SRR053059_1-SRR053059.9621625
chr2L	2794228	2794272	Burdock/LTR/Gypsy/SRS074215/SRR053173_1-SRR053173.15202718
chr2L	2794228	2794291	Burdock/LTR/Gypsy/SRS074215/SRR053173_1-SRR053173.17424144
chr2L	2794228	2794283	Burdock/LTR/Gypsy/SRS074215/SRR053173_1-SRR053173.2964377
chr2L	2794228	2794272	Burdock/LTR/Gypsy/SRS074215/SRR053173_1-SRR053173.5251258
chr2L	2794228	2794265	Burdock/LTR/Gypsy/SRS074215/SRR053173_1-SRR053173.8841979
chr2L	2794228	2794292	Burdock/LTR/Gypsy/SRS074215/SRR053173_2-SRR053173.10150416
chr2L	2794228	2794271	Burdock/LTR/Gypsy/SRS074215/SRR053173_2-SRR053173.14189274
chr2L	2794228	2794264	Burdock/LTR/Gypsy/SRS074215/SRR053173_2-SRR053173.14342233
chr2L	2794228	2794270	Burdock/LTR/Gypsy/SRS074215/SRR053173_2-SRR053173.14595131
chr2L	2794228	2794279	Burdock/LTR/Gypsy/SRS074215/SRR053173_2-SRR053173.15503763
chr2L	2794228	2794267	Burdock/LTR/Gypsy/SRS074215/SRR053173_2-SRR053173.5006808
chr2L	2794228	2794277	Burdock/LTR/Gypsy/SRS074215/SRR053173_2-SRR053173.7266002
chr2L	2794228	2794271	Burdock/LTR/Gypsy/SRS074215/SRR053173_2-SRR053173.7370687
chr2L	2794184	2794232	Burdock/LTR/Gypsy/SRS074215/SRR053173_2-SRR053173.12220535
chr2L	2794200	2794232	Burdock/LTR/Gypsy/SRS074215/SRR053173_2-SRR053173.519459
chr2L	2800723	2800755	hobo/TIR/hAT/SRS074126/SRR052029_1-SRR052029.15170377
chr2L	2800723	2800756	hobo/TIR/hAT/SRS074126/SRR052029_2-SRR052029.7676870
chr2L	2800696	2800731	hobo/TIR/hAT/SRS074126/SRR052029_1-SRR052029.2939508
chr2L	2800689	2800731	hobo/TIR/hAT/SRS074126/SRR052029_1-SRR052029.866971
chr2L	2800692	2800731	hobo/TIR/hAT/SRS074126/SRR052029_2-SRR052029.15401542
chr2L	2821764	2821796	412/LTR/Gypsy/SRS074115/SRR051968_1-SRR051968.13699240
chr2L	2821764	2821794	412/LTR/Gypsy/SRS074115/SRR051968_1-SRR051968.18158007
chr2L	2821764	2821798	412/LTR/Gypsy/SRS074115/SRR051968_1-SRR051968.994133
chr2L	2821764	2821807	412/LTR/Gypsy/SRS074115/SRR051968_2-SRR051968.15849205
chr2L	2821726	2821768	412/LTR/Gypsy/SRS074115/SRR051968_1-SRR051968.10706733
chr2L	2821725	2821768	412/LTR/Gypsy/SRS074115/SRR051968_1-SRR051968.13059024
chr2L	2821728	2821768	412/LTR/Gypsy/SRS074115/SRR051968_1-SRR051968.9303476
chr2L	2828640	2828694	hobo/TIR/hAT/SRS074012/SRR051606_1-SRR051606.15681129
chr2L	2828640	2828696	hobo/TIR/hAT/SRS074012/SRR051606_1-SRR051606.1966828
chr2L	2828640	2828697	hobo/TIR/hAT/SRS074012/SRR051606_2-SRR051606.4223561
chr2L	2828610	2828648	hobo/TIR/hAT/SRS074012/SRR051606_1-SRR051606.24211202
chr2L	2832091	2832140	roo/LTR/Pao/SRS074012/SRR051606_2-SRR051606.10670088
chr2L	2832032	2832096	roo/LTR/Pao/SRS074012/SRR051606_1-SRR051606.27802566
chr2L	2862539	2862579	P-element/TIR/P/SRS074207/SRR053056_1-SRR053056.2019106
chr2L	2862539	2862608	P-element/TIR/P/SRS074207/SRR053056_1-SRR053056.5778663
chr2L	2862539	2862605	P-element/TIR/P/SRS074207/SRR053056_2-SRR053056.1247342
chr2L	2862539	2862589	P-element/TIR/P/SRS074207/SRR053056_2-SRR053056.15271129
chr2L	2862539	2862592	P-element/TIR/P/SRS074207/SRR053056_2-SRR053056.16160765
chr2L	2862484	2862547	P-element/TIR/P/SRS074207/SRR053056_1-SRR053056.19910764
chr2L	2862508	2862547	P-element/TIR/P/SRS074207/SRR053056_1-SRR053056.3539945
chr2L	2862483	2862547	P-element/TIR/P/SRS074207/SRR053056_1-SRR053056.4974587
chr2L	2862483	2862547	P-element/TIR/P/SRS074207/SRR053056_2-SRR053056.12849821
chr2L	2862501	2862547	P-element/TIR/P/SRS074207/SRR053056_2-SRR053056.2911136
chr2L	2862504	2862547	P-element/TIR/P/SRS074207/SRR053056_2-SRR053056.8368916
chr2L	2862476	2862547	P-element/TIR/P/SRS074207/SRR053056_2-SRR053056.9908636
chr2L	2865819	2865858	pogo/TIR/Pogo/SRS073965/SRR050201_1-SRR050201.19535641
chr2L	2865819	2865871	pogo/TIR/Pogo/SRS073965/SRR050201_1-SRR050201.6546756
chr2L	2865819	2865864	pogo/TIR/Pogo/SRS073965/SRR050201_1-SRR050201.6608054
chr2L	2865819	2865867	pogo/TIR/Pogo/SRS073965/SRR050201_1-SRR050201.6834438
chr2L	2865819	2865849	pogo/TIR/Pogo/SRS073965/SRR050201_1-SRR050201.9076125
chr2L	2865819	2865864	pogo/TIR/Pogo/SRS073965/SRR050201_2-SRR050201.11276794
chr2L	2865819	2865851	pogo/TIR/Pogo/SRS073965/SRR050201_2-SRR050201.16344318
chr2L	2865819	2865878	pogo/TIR/Pogo/SRS073965/SRR050201_2-SRR050201.16394628
chr2L	2865819	2865856	pogo/TIR/Pogo/SRS073965/SRR050201_2-SRR050201.4391780
chr2L	2865819	2865874	pogo/TIR/Pogo/SRS073965/SRR050201_2-SRR050201.9790441
chr2L	2865819	2865861	pogo/TIR/Pogo/SRS073965/SRR050201_2-SRR050201.9826500
chr2L	2865786	2865821	pogo/TIR/Pogo/SRS073965/SRR050201_1-SRR050201.10020759
chr2L	2865769	2865821	pogo/TIR/Pogo/SRS073965/SRR050201_1-SRR050201.12300965
chr2L	2865764	2865821	pogo/TIR/Pogo/SRS073965/SRR050201_1-SRR050201.17361246
chr2L	2865789	2865821	pogo/TIR/Pogo/SRS073965/SRR050201_1-SRR050201.19935744
chr2L	2865784	2865821	pogo/TIR/Pogo/SRS073965/SRR050201_1-SRR050201.7201176
chr2L	2865779	2865821	pogo/TIR/Pogo/SRS073965/SRR050201_2-SRR050201.12415958
chr2L	2865790	2865821	pogo/TIR/Pogo/SRS073965/SRR050201_2-SRR050201.17820393
chr2L	2865788	2865821	pogo/TIR/Pogo/SRS073965/SRR050201_2-SRR050201.18712190
chr2L	2865767	2865821	pogo/TIR/Pogo/SRS073965/SRR050201_2-SRR050201.5218167
chr2L	2886887	2886927	P-element/TIR/P/SRS073958/SRR050152_2-SRR050152.12125524
chr2L	2886850	2886895	P-element/TIR/P/SRS073958/SRR050152_1-SRR050152.10304381
chr2L	2886863	2886895	P-element/TIR/P/SRS073958/SRR050152_2-SRR050152.4335453
chr2L	2899506	2899545	pogo/TIR/Pogo/SRS073958/SRR050152_1-SRR050152.13084631
chr2L	2899506	2899545	pogo/TIR/Pogo/SRS073958/SRR050152_1-SRR050152.2429416
chr2L	2899506	2899537	pogo/TIR/Pogo/SRS073958/SRR050152_2-SRR050152.9113936
chr2L	2899462	2899508	pogo/TIR/Pogo/SRS073958/SRR050152_1-SRR050152.4959235
chr2L	2899464	2899508	pogo/TIR/Pogo/SRS073958/SRR050152_2-SRR050152.12724039
chr2L	2899467	2899508	pogo/TIR/Pogo/SRS073958/SRR050152_2-SRR050152.943133
chr2L	2908365	2908407	Burdock/LTR/Gypsy/SRS073974/SRR050364_1-SRR050364.5720079
chr2L	2908337	2908369	Burdock/LTR/Gypsy/SRS073974/SRR050364_2-SRR050364.10786046
chr2L	2908325	2908369	Burdock/LTR/Gypsy/SRS073974/SRR050364_2-SRR050364.3862851
chr2L	2915253	2915306	hopper/TIR/Transib/SRS074024/SRR051618_1-SRR051618.13250365
chr2L	2915253	2915305	hopper/TIR/Transib/SRS074024/SRR051618_1-SRR051618.6686763
chr2L	2915253	2915306	hopper/TIR/Transib/SRS074024/SRR051618_2-SRR051618.15290865
chr2L	2915253	2915291	hopper/TIR/Transib/SRS074024/SRR051618_2-SRR051618.16078304
chr2L	2915253	2915301	hopper/TIR/Transib/SRS074024/SRR051618_2-SRR051618.17390467
chr2L	2915253	2915286	hopper/TIR/Transib/SRS074024/SRR051618_2-SRR051618.7605687
chr2L	2915220	2915258	hopper/TIR/Transib/SRS074024/SRR051618_1-SRR051618.14266862
chr2L	2915225	2915258	hopper/TIR/Transib/SRS074024/SRR051618_2-SRR051618.19903136
chr2L	2940561	2940621	blood/LTR/Gypsy/SRS073965/SRR050201_1-SRR050201.10633321
chr2L	2940561	2940612	blood/LTR/Gypsy/SRS073965/SRR050201_1-SRR050201.16881005
chr2L	2940561	2940611	blood/LTR/Gypsy/SRS073965/SRR050201_1-SRR050201.1693804
chr2L	2940561	2940596	blood/LTR/Gypsy/SRS073965/SRR050201_1-SRR050201.18655506
chr2L	2940561	2940621	blood/LTR/Gypsy/SRS073965/SRR050201_1-SRR050201.19424169
chr2L	2940561	2940592	blood/LTR/Gypsy/SRS073965/SRR050201_1-SRR050201.294186
chr2L	2940561	2940609	blood/LTR/Gypsy/SRS073965/SRR050201_1-SRR050201.3818683
chr2L	2940561	2940601	blood/LTR/Gypsy/SRS073965/SRR050201_1-SRR050201.5383546
chr2L	2940561	2940618	blood/LTR/Gypsy/SRS073965/SRR050201_2-SRR050201.1295599
chr2L	2940533	2940565	blood/LTR/Gypsy/SRS073965/SRR050201_1-SRR050201.10509228
chr2L	2940522	2940565	blood/LTR/Gypsy/SRS073965/SRR050201_1-SRR050201.12038492
chr2L	2940527	2940565	blood/LTR/Gypsy/SRS073965/SRR050201_1-SRR050201.13048032
chr2L	2940500	2940565	blood/LTR/Gypsy/SRS073965/SRR050201_1-SRR050201.15790455
chr2L	2940511	2940565	blood/LTR/Gypsy/SRS073965/SRR050201_1-SRR050201.17334667
chr2L	2940511	2940565	blood/LTR/Gypsy/SRS073965/SRR050201_1-SRR050201.5945761
chr2L	2940506	2940565	blood/LTR/Gypsy/SRS073965/SRR050201_2-SRR050201.3309753
chr2L	2940641	2940671	Transpac/LTR/Gypsy/SRS074211/SRR053072_1-SRR053072.10647162
chr2L	2940641	2940673	Transpac/LTR/Gypsy/SRS074211/SRR053072_2-SRR053072.14038616
chr2L	2940641	2940675	Transpac/LTR/Gypsy/SRS074211/SRR053072_2-SRR053072.5814617
chr2L	2940602	2940645	Transpac/LTR/Gypsy/SRS074211/SRR053072_1-SRR053072.2078422
chr2L	2940611	2940645	Transpac/LTR/Gypsy/SRS074211/SRR053072_2-SRR053072.11308230
chr2L	2940608	2940645	Transpac/LTR/Gypsy/SRS074211/SRR053072_2-SRR053072.2062204
chr2L	2942467	2942503	opus/LTR/Gypsy/SRS073923/SRR049796_1-SRR049796.13987336
chr2L	2942467	2942497	opus/LTR/Gypsy/SRS073923/SRR049796_1-SRR049796.2986065
chr2L	2942467	2942497	opus/LTR/Gypsy/SRS073923/SRR049796_1-SRR049796.7163269
chr2L	2942467	2942498	opus/LTR/Gypsy/SRS073923/SRR049796_2-SRR049796.6782666
chr2L	2942439	2942471	opus/LTR/Gypsy/SRS073923/SRR049796_2-SRR049796.3238574
chr2L	2945038	2945080	hobo/TIR/hAT/SRS073099/SRR047360_2-SRR047360.2782341
chr2L	2945004	2945046	hobo/TIR/hAT/SRS073099/SRR047360_2-SRR047360.3015653
chr2L	2972437	2972472	P-element/TIR/P/SRS003483/SRR018317_2-SRR018317.3469565
chr2L	2972437	2972467	P-element/TIR/P/SRS003483/SRR018318_1-SRR018318.9378300
chr2L	2972437	2972480	P-element/TIR/P/SRS003483/SRR018318_2-SRR018318.11248104
chr2L	2972437	2972473	P-element/TIR/P/SRS003483/SRR018318_2-SRR018318.4744074
chr2L	2972437	2972482	P-element/TIR/P/SRS003483/SRR018318_2-SRR018318.815112
chr2L	2972406	2972445	P-element/TIR/P/SRS003483/SRR018317_1-SRR018317.5675171
chr2L	2972409	2972445	P-element/TIR/P/SRS003483/SRR018318_1-SRR018318.4438767
chr2L	2972401	2972445	P-element/TIR/P/SRS003483/SRR018318_1-SRR018318.9485882
chr2L	3108704	3108741	opus/LTR/Gypsy/SRS073933/SRR049807_1-SRR049807.16327554
chr2L	3108704	3108739	opus/LTR/Gypsy/SRS073933/SRR049807_1-SRR049807.2205986
chr2L	3108704	3108735	opus/LTR/Gypsy/SRS073933/SRR049807_2-SRR049807.2395785
chr2L	3108704	3108736	opus/LTR/Gypsy/SRS073933/SRR049807_2-SRR049807.4202362
chr2L	3108704	3108743	opus/LTR/Gypsy/SRS073933/SRR049807_2-SRR049807.6635374
chr2L	3108704	3108737	opus/LTR/Gypsy/SRS073933/SRR049807_2-SRR049807.78004
chr2L	3108663	3108708	opus/LTR/Gypsy/SRS073933/SRR049807_1-SRR049807.12064337
chr2L	3108665	3108708	opus/LTR/Gypsy/SRS073933/SRR049807_2-SRR049807.4514753
chr2L	3108704	3108748	opus/LTR/Gypsy/SRS084998/SRR060106_2-SRR060106.3555012
chr2L	3108669	3108710	opus/LTR/Gypsy/SRS084998/SRR060105_2-SRR060105.10478718
chr2L	3109770	3109829	412/LTR/Gypsy/SRS097454/SRR063698_2-SRR063698.19308388
chr2L	3109770	3109832	412/LTR/Gypsy/SRS097454/SRR063698_2-SRR063698.7403620
chr2L	3109731	3109774	412/LTR/Gypsy/SRS097454/SRR063698_2-SRR063698.6422950
chr2L	3112871	3112922	opus/LTR/Gypsy/SRS073932/SRR049806_1-SRR049806.14465506
chr2L	3112871	3112922	opus/LTR/Gypsy/SRS073932/SRR049806_1-SRR049806.2812582
chr2L	3112871	3112918	opus/LTR/Gypsy/SRS073932/SRR049806_1-SRR049806.6816331
chr2L	3112871	3112919	opus/LTR/Gypsy/SRS073932/SRR049806_1-SRR049806.9140267
chr2L	3112871	3112906	opus/LTR/Gypsy/SRS073932/SRR049806_2-SRR049806.15207406
chr2L	3112871	3112916	opus/LTR/Gypsy/SRS073932/SRR049806_2-SRR049806.4583029
chr2L	3112871	3112912	opus/LTR/Gypsy/SRS073932/SRR049806_2-SRR049806.4598081
chr2L	3112835	3112875	opus/LTR/Gypsy/SRS073932/SRR049806_2-SRR049806.1356371
chr2L	3125036	3125078	HMS-Beagle/LTR/Gypsy/SRS073129/SRR048925_2-SRR048925.6184640
chr2L	3125036	3125079	HMS-Beagle/LTR/Gypsy/SRS073129/SRR048926_1-SRR048926.11028029
chr2L	3125036	3125078	HMS-Beagle/LTR/Gypsy/SRS073129/SRR048926_1-SRR048926.14841125
chr2L	3125036	3125078	HMS-Beagle/LTR/Gypsy/SRS073129/SRR048926_1-SRR048926.16162524
chr2L	3125036	3125078	HMS-Beagle/LTR/Gypsy/SRS073129/SRR048926_1-SRR048926.8286517
chr2L	3125006	3125040	HMS-Beagle/LTR/Gypsy/SRS073129/SRR048925_1-SRR048925.10084028
chr2L	3124999	3125040	HMS-Beagle/LTR/Gypsy/SRS073129/SRR048925_1-SRR048925.11047397
chr2L	3125000	3125040	HMS-Beagle/LTR/Gypsy/SRS073129/SRR048925_1-SRR048925.1283864
chr2L	3124999	3125040	HMS-Beagle/LTR/Gypsy/SRS073129/SRR048925_1-SRR048925.13710634
chr2L	3124995	3125040	HMS-Beagle/LTR/Gypsy/SRS073129/SRR048925_1-SRR048925.14425480
chr2L	3124995	3125040	HMS-Beagle/LTR/Gypsy/SRS073129/SRR048925_1-SRR048925.19029762
chr2L	3125006	3125040	HMS-Beagle/LTR/Gypsy/SRS073129/SRR048925_2-SRR048925.12956332
chr2L	3124999	3125040	HMS-Beagle/LTR/Gypsy/SRS073129/SRR048925_2-SRR048925.3076661
chr2L	3125008	3125040	HMS-Beagle/LTR/Gypsy/SRS073129/SRR048925_2-SRR048925.3386589
chr2L	3124999	3125040	HMS-Beagle/LTR/Gypsy/SRS073129/SRR048925_2-SRR048925.4059774
chr2L	3124996	3125040	HMS-Beagle/LTR/Gypsy/SRS073129/SRR048925_2-SRR048925.9928140
chr2L	3124996	3125040	HMS-Beagle/LTR/Gypsy/SRS073129/SRR048926_1-SRR048926.15513265
chr2L	3124995	3125040	HMS-Beagle/LTR/Gypsy/SRS073129/SRR048926_2-SRR048926.153365
chr2L	3125005	3125040	HMS-Beagle/LTR/Gypsy/SRS073129/SRR048926_2-SRR048926.19060874
chr2L	3125000	3125040	HMS-Beagle/LTR/Gypsy/SRS073129/SRR048926_2-SRR048926.2965069
chr2L	3131560	3131615	Stalker2/LTR/Gypsy/SRS073111/SRR049254_1-SRR049254.11797696
chr2L	3131560	3131606	Stalker2/LTR/Gypsy/SRS073111/SRR049254_1-SRR049254.12646307
chr2L	3131560	3131611	Stalker2/LTR/Gypsy/SRS073111/SRR049254_1-SRR049254.13245094
chr2L	3131560	3131621	Stalker2/LTR/Gypsy/SRS073111/SRR049254_1-SRR049254.720179
chr2L	3131560	3131609	Stalker2/LTR/Gypsy/SRS073111/SRR049254_1-SRR049254.9919763
chr2L	3131560	3131606	Stalker2/LTR/Gypsy/SRS073111/SRR049255_1-SRR049255.11418799
chr2L	3131560	3131613	Stalker2/LTR/Gypsy/SRS073111/SRR049255_1-SRR049255.12954806
chr2L	3131560	3131593	Stalker2/LTR/Gypsy/SRS073111/SRR049255_1-SRR049255.761172
chr2L	3131560	3131601	Stalker2/LTR/Gypsy/SRS073111/SRR049255_2-SRR049255.1470523
chr2L	3131501	3131564	Stalker2/LTR/Gypsy/SRS073111/SRR049254_1-SRR049254.12351997
chr2L	3131505	3131564	Stalker2/LTR/Gypsy/SRS073111/SRR049254_1-SRR049254.8595880
chr2L	3131530	3131564	Stalker2/LTR/Gypsy/SRS073111/SRR049254_2-SRR049254.10945906
chr2L	3131505	3131564	Stalker2/LTR/Gypsy/SRS073111/SRR049255_1-SRR049255.11865447
chr2L	3131498	3131564	Stalker2/LTR/Gypsy/SRS073111/SRR049255_1-SRR049255.8072009
chr2L	3131501	3131564	Stalker2/LTR/Gypsy/SRS073111/SRR049255_1-SRR049255.9060568
chr2L	3131526	3131564	Stalker2/LTR/Gypsy/SRS073111/SRR049255_1-SRR049255.9994641
chr2L	3131515	3131564	Stalker2/LTR/Gypsy/SRS073111/SRR049255_2-SRR049255.10504936
chr2L	3131523	3131564	Stalker2/LTR/Gypsy/SRS073111/SRR049255_2-SRR049255.12968882
chr2L	3131529	3131564	Stalker2/LTR/Gypsy/SRS073111/SRR049255_2-SRR049255.9060568
chr2L	3144804	3144858	P-element/TIR/P/SRS073990/SRR051569_2-SRR051569.16536164
chr2L	3144804	3144841	P-element/TIR/P/SRS073990/SRR051569_2-SRR051569.7372877
chr2L	3144776	3144812	P-element/TIR/P/SRS073990/SRR051569_1-SRR051569.10553656
chr2L	3158885	3158916	P-element/TIR/P/SRS074208/SRR053058_1-SRR053058.14022363
chr2L	3158885	3158923	P-element/TIR/P/SRS074208/SRR053058_1-SRR053058.16173499
chr2L	3158849	3158893	P-element/TIR/P/SRS074208/SRR053058_1-SRR053058.14127232
chr2L	3158852	3158893	P-element/TIR/P/SRS074208/SRR053058_1-SRR053058.17624919
chr2L	3158850	3158893	P-element/TIR/P/SRS074208/SRR053058_1-SRR053058.7373975
chr2L	3158855	3158893	P-element/TIR/P/SRS074208/SRR053058_1-SRR053058.915419
chr2L	3179862	3179900	hopper/TIR/Transib/SRS073939/SRR049814_1-SRR049814.16542512
chr2L	3179862	3179896	hopper/TIR/Transib/SRS073939/SRR049814_1-SRR049814.5835068
chr2L	3179862	3179894	hopper/TIR/Transib/SRS073939/SRR049814_1-SRR049814.6001844
chr2L	3179862	3179897	hopper/TIR/Transib/SRS073939/SRR049814_2-SRR049814.4973141
chr2L	3179835	3179867	hopper/TIR/Transib/SRS073939/SRR049814_1-SRR049814.1320597
chr2L	3179832	3179867	hopper/TIR/Transib/SRS073939/SRR049814_1-SRR049814.14917899
chr2L	3179836	3179867	hopper/TIR/Transib/SRS073939/SRR049814_2-SRR049814.4152373
chr2L	3217181	3217211	Tabor/LTR/Gypsy/SRS074240/SRR053621_1-SRR053621.12293923
chr2L	3217181	3217228	Tabor/LTR/Gypsy/SRS074240/SRR053621_1-SRR053621.15410069
chr2L	3217181	3217236	Tabor/LTR/Gypsy/SRS074240/SRR053621_1-SRR053621.18807720
chr2L	3217181	3217218	Tabor/LTR/Gypsy/SRS074240/SRR053621_1-SRR053621.20481247
chr2L	3217181	3217246	Tabor/LTR/Gypsy/SRS074240/SRR053621_2-SRR053621.2521036
chr2L	3217181	3217231	Tabor/LTR/Gypsy/SRS074240/SRR053621_2-SRR053621.2734847
chr2L	3217126	3217185	Tabor/LTR/Gypsy/SRS074240/SRR053621_1-SRR053621.11056865
chr2L	3217134	3217185	Tabor/LTR/Gypsy/SRS074240/SRR053621_1-SRR053621.21253756
chr2L	3217120	3217185	Tabor/LTR/Gypsy/SRS074240/SRR053621_1-SRR053621.21499759
chr2L	3217155	3217185	Tabor/LTR/Gypsy/SRS074240/SRR053621_1-SRR053621.5550808
chr2L	3217144	3217185	Tabor/LTR/Gypsy/SRS074240/SRR053621_1-SRR053621.7248685
chr2L	3217143	3217185	Tabor/LTR/Gypsy/SRS074240/SRR053621_1-SRR053621.7566356
chr2L	3217128	3217185	Tabor/LTR/Gypsy/SRS074240/SRR053621_2-SRR053621.2680673
chr2L	3217153	3217185	Tabor/LTR/Gypsy/SRS074240/SRR053621_2-SRR053621.5550808
chr2L	3221717	3221760	blood/LTR/Gypsy/SRS084997/SRR060104_1-SRR060104.8836788
chr2L	3221686	3221721	blood/LTR/Gypsy/SRS084997/SRR060104_1-SRR060104.5552947
chr2L	3229451	3229494	412/LTR/Gypsy/SRS003442/SRR018057_1-SRR018057.3427194
chr2L	3229451	3229494	412/LTR/Gypsy/SRS003442/SRR018057_2-SRR018057.11108819
chr2L	3229451	3229483	412/LTR/Gypsy/SRS003442/SRR018057_2-SRR018057.7424192
chr2L	3229451	3229489	412/LTR/Gypsy/SRS003442/SRR018057_2-SRR018057.8300020
chr2L	3229451	3229489	412/LTR/Gypsy/SRS003442/SRR018060_2-SRR018060.5425421
chr2L	3229418	3229455	412/LTR/Gypsy/SRS003442/SRR018057_1-SRR018057.7753794
chr2L	3251428	3251459	Burdock/LTR/Gypsy/SRS073923/SRR049796_1-SRR049796.10691507
chr2L	3251387	3251432	Burdock/LTR/Gypsy/SRS073923/SRR049796_1-SRR049796.9395603
chr2L	3251387	3251432	Burdock/LTR/Gypsy/SRS073923/SRR049796_2-SRR049796.9822682
chr2L	3285992	3286060	Stalker2/LTR/Gypsy/SRS073111/SRR049254_1-SRR049254.8529413
chr2L	3285992	3286046	Stalker2/LTR/Gypsy/SRS073111/SRR049254_2-SRR049254.736533
chr2L	3285992	3286027	Stalker2/LTR/Gypsy/SRS073111/SRR049255_1-SRR049255.15059478
chr2L	3285992	3286039	Stalker2/LTR/Gypsy/SRS073111/SRR049255_1-SRR049255.536811
chr2L	3285933	3285996	Stalker2/LTR/Gypsy/SRS073111/SRR049254_1-SRR049254.12985140
chr2L	3285931	3285996	Stalker2/LTR/Gypsy/SRS073111/SRR049254_1-SRR049254.2879834
chr2L	3285953	3285996	Stalker2/LTR/Gypsy/SRS073111/SRR049254_1-SRR049254.5585117
chr2L	3285932	3285996	Stalker2/LTR/Gypsy/SRS073111/SRR049254_1-SRR049254.7375865
chr2L	3285926	3285996	Stalker2/LTR/Gypsy/SRS073111/SRR049254_2-SRR049254.1040356
chr2L	3285956	3285996	Stalker2/LTR/Gypsy/SRS073111/SRR049254_2-SRR049254.10610738
chr2L	3285927	3285996	Stalker2/LTR/Gypsy/SRS073111/SRR049254_2-SRR049254.5852531
chr2L	3285951	3285996	Stalker2/LTR/Gypsy/SRS073111/SRR049254_2-SRR049254.7336039
chr2L	3285945	3285996	Stalker2/LTR/Gypsy/SRS073111/SRR049254_2-SRR049254.7450689
chr2L	3285948	3285996	Stalker2/LTR/Gypsy/SRS073111/SRR049254_2-SRR049254.92197
chr2L	3285940	3285996	Stalker2/LTR/Gypsy/SRS073111/SRR049255_1-SRR049255.2061623
chr2L	3285930	3285996	Stalker2/LTR/Gypsy/SRS073111/SRR049255_2-SRR049255.542215
chr2L	3294650	3294684	blood/LTR/Gypsy/SRS073994/SRR051596_1-SRR051596.1477708
chr2L	3294650	3294690	blood/LTR/Gypsy/SRS073994/SRR051596_1-SRR051596.15804182
chr2L	3294650	3294680	blood/LTR/Gypsy/SRS073994/SRR051596_1-SRR051596.346685
chr2L	3294650	3294695	blood/LTR/Gypsy/SRS073994/SRR051596_1-SRR051596.4749357
chr2L	3294650	3294707	blood/LTR/Gypsy/SRS073994/SRR051596_1-SRR051596.5663570
chr2L	3294650	3294684	blood/LTR/Gypsy/SRS073994/SRR051596_2-SRR051596.8371507
chr2L	3294602	3294654	blood/LTR/Gypsy/SRS073994/SRR051596_1-SRR051596.13119417
chr2L	3294596	3294654	blood/LTR/Gypsy/SRS073994/SRR051596_1-SRR051596.13642636
chr2L	3294606	3294654	blood/LTR/Gypsy/SRS073994/SRR051596_1-SRR051596.19718055
chr2L	3294594	3294654	blood/LTR/Gypsy/SRS073994/SRR051596_1-SRR051596.3925012
chr2L	3294596	3294654	blood/LTR/Gypsy/SRS073994/SRR051596_2-SRR051596.13405848
chr2L	3332188	3332220	hopper/TIR/Transib/SRS085330/SRR060817_2-SRR060817.17880208
chr2L	3332188	3332232	hopper/TIR/Transib/SRS085330/SRR060817_2-SRR060817.41299
chr2L	3332188	3332228	hopper/TIR/Transib/SRS085330/SRR060817_2-SRR060817.9048412
chr2L	3332188	3332228	hopper/TIR/Transib/SRS085330/SRR060817_2-SRR060817.922231
chr2L	3332188	3332229	hopper/TIR/Transib/SRS085330/SRR060817_2-SRR060817.9445926
chr2L	3332153	3332193	hopper/TIR/Transib/SRS085330/SRR060817_1-SRR060817.18040644
chr2L	3332162	3332193	hopper/TIR/Transib/SRS085330/SRR060817_2-SRR060817.7636127
chr2L	3354837	3354870	P-element/TIR/P/SRS073950/SRR049942_2-SRR049942.3794121
chr2L	3354812	3354845	P-element/TIR/P/SRS073950/SRR049942_2-SRR049942.14424635
chr2L	3410304	3410337	Max-element/LTR/Pao/SRS003442/SRR018057_1-SRR018057.10934103
chr2L	3410304	3410337	Max-element/LTR/Pao/SRS003442/SRR018057_1-SRR018057.12549453
chr2L	3410304	3410341	Max-element/LTR/Pao/SRS003442/SRR018057_1-SRR018057.9584720
chr2L	3410304	3410343	Max-element/LTR/Pao/SRS003442/SRR018057_2-SRR018057.11073494
chr2L	3410304	3410341	Max-element/LTR/Pao/SRS003442/SRR018060_1-SRR018060.1731233
chr2L	3410304	3410337	Max-element/LTR/Pao/SRS003442/SRR018060_1-SRR018060.9566427
chr2L	3410304	3410337	Max-element/LTR/Pao/SRS003442/SRR018060_2-SRR018060.10817544
chr2L	3410304	3410339	Max-element/LTR/Pao/SRS003442/SRR018060_2-SRR018060.6839446
chr2L	3410304	3410339	Max-element/LTR/Pao/SRS003442/SRR018060_2-SRR018060.9349294
chr2L	3410274	3410309	Max-element/LTR/Pao/SRS003442/SRR018057_1-SRR018057.4405683
chr2L	3410274	3410309	Max-element/LTR/Pao/SRS003442/SRR018057_1-SRR018057.8805191
chr2L	3414017	3414059	Max-element/LTR/Pao/SRS074218/SRR053433_1-SRR053433.14907044
chr2L	3414017	3414049	Max-element/LTR/Pao/SRS074218/SRR053433_2-SRR053433.11117721
chr2L	3413989	3414022	Max-element/LTR/Pao/SRS074218/SRR053433_1-SRR053433.3967730
chr2L	3413979	3414022	Max-element/LTR/Pao/SRS074218/SRR053433_2-SRR053433.3658833
chr2L	3413982	3414022	Max-element/LTR/Pao/SRS074218/SRR053433_2-SRR053433.3989963
chr2L	3413979	3414022	Max-element/LTR/Pao/SRS074218/SRR053433_2-SRR053433.6100142
chr2L	3436626	3436664	opus/LTR/Gypsy/SRS074022/SRR051616_1-SRR051616.6262942
chr2L	3436626	3436689	opus/LTR/Gypsy/SRS074022/SRR051616_1-SRR051616.654765
chr2L	3436626	3436678	opus/LTR/Gypsy/SRS074022/SRR051616_2-SRR051616.11422445
chr2L	3436626	3436685	opus/LTR/Gypsy/SRS074022/SRR051616_2-SRR051616.15220268
chr2L	3436626	3436675	opus/LTR/Gypsy/SRS074022/SRR051616_2-SRR051616.17017539
chr2L	3436626	3436668	opus/LTR/Gypsy/SRS074022/SRR051616_2-SRR051616.18631418
chr2L	3436626	3436665	opus/LTR/Gypsy/SRS074022/SRR051616_2-SRR051616.7006023
chr2L	3436567	3436630	opus/LTR/Gypsy/SRS074022/SRR051616_1-SRR051616.10202644
chr2L	3436566	3436630	opus/LTR/Gypsy/SRS074022/SRR051616_1-SRR051616.15142930
chr2L	3436581	3436630	opus/LTR/Gypsy/SRS074022/SRR051616_1-SRR051616.19290451
chr2L	3436572	3436630	opus/LTR/Gypsy/SRS074022/SRR051616_1-SRR051616.19408660
chr2L	3436570	3436630	opus/LTR/Gypsy/SRS074022/SRR051616_1-SRR051616.7630268
chr2L	3436576	3436630	opus/LTR/Gypsy/SRS074022/SRR051616_1-SRR051616.9144652
chr2L	3436575	3436630	opus/LTR/Gypsy/SRS074022/SRR051616_2-SRR051616.14327495
chr2L	3436573	3436630	opus/LTR/Gypsy/SRS074022/SRR051616_2-SRR051616.16864468
chr2L	3436574	3436630	opus/LTR/Gypsy/SRS074022/SRR051616_2-SRR051616.18776765
chr2L	3436584	3436630	opus/LTR/Gypsy/SRS074022/SRR051616_2-SRR051616.20702443
chr2L	3436566	3436630	opus/LTR/Gypsy/SRS074022/SRR051616_2-SRR051616.21819036
chr2L	3478299	3478338	P-element/TIR/P/SRS074461/SRR054850_1-SRR054850.12721386
chr2L	3478263	3478307	P-element/TIR/P/SRS074461/SRR054850_1-SRR054850.13073332
chr2L	3478273	3478307	P-element/TIR/P/SRS074461/SRR054850_1-SRR054850.4851591
chr2L	3478270	3478307	P-element/TIR/P/SRS074461/SRR054851-SRR054851.10097294
chr2L	3478323	3478358	P-element/TIR/P/SRS003478/SRR018307_1-SRR018307.7604553
chr2L	3478323	3478367	P-element/TIR/P/SRS003478/SRR018308_1-SRR018308.1676792
chr2L	3478323	3478358	P-element/TIR/P/SRS003478/SRR018308_1-SRR018308.2191900
chr2L	3478323	3478361	P-element/TIR/P/SRS003478/SRR018308_1-SRR018308.4947995
chr2L	3478293	3478331	P-element/TIR/P/SRS003478/SRR018308_2-SRR018308.6173891
chr2L	3478296	3478331	P-element/TIR/P/SRS003478/SRR018308_2-SRR018308.667002
chr2L	3478290	3478331	P-element/TIR/P/SRS003478/SRR018308_2-SRR018308.9323703
chr2L	3478323	3478388	P-element/TIR/P/SRS073995/SRR051571_1-SRR051571.10245224
chr2L	3478323	3478366	P-element/TIR/P/SRS073995/SRR051571_1-SRR051571.19792776
chr2L	3478287	3478331	P-element/TIR/P/SRS073995/SRR051571_1-SRR051571.20273190
chr2L	3478288	3478331	P-element/TIR/P/SRS073995/SRR051571_1-SRR051571.3027601
chr2L	3478290	3478331	P-element/TIR/P/SRS073995/SRR051571_1-SRR051571.45591
chr2L	3478272	3478331	P-element/TIR/P/SRS073995/SRR051571_1-SRR051571.550403
chr2L	3478271	3478331	P-element/TIR/P/SRS073995/SRR051571_1-SRR051571.7764569
chr2L	3478270	3478331	P-element/TIR/P/SRS073995/SRR051571_2-SRR051571.16152838
chr2L	3478296	3478331	P-element/TIR/P/SRS073995/SRR051571_2-SRR051571.17733029
chr2L	3478428	3478484	P-element/TIR/P/SRS084990/SRR060061_1-SRR060061.3618325
chr2L	3478428	3478463	P-element/TIR/P/SRS084990/SRR060061_1-SRR060061.6416656
chr2L	3478374	3478436	P-element/TIR/P/SRS084990/SRR060061_2-SRR060061.701873
chr2L	3494034	3494079	Burdock/LTR/Gypsy/SRS074112/SRR051965_1-SRR051965.5845721
chr2L	3494004	3494038	Burdock/LTR/Gypsy/SRS074112/SRR051964_1-SRR051964.15824555
chr2L	3494001	3494038	Burdock/LTR/Gypsy/SRS074112/SRR051964_2-SRR051964.1692585
chr2L	3493999	3494038	Burdock/LTR/Gypsy/SRS074112/SRR051964_2-SRR051964.2731685
chr2L	3493995	3494038	Burdock/LTR/Gypsy/SRS074112/SRR051965_1-SRR051965.5490886
chr2L	3494007	3494038	Burdock/LTR/Gypsy/SRS074112/SRR051965_2-SRR051965.10190793
chr2L	3494003	3494038	Burdock/LTR/Gypsy/SRS074112/SRR051965_2-SRR051965.12656626
chr2L	3494003	3494038	Burdock/LTR/Gypsy/SRS074112/SRR051965_2-SRR051965.13704036
chr2L	3496462	3496493	opus/LTR/Gypsy/SRS074113/SRR051966_1-SRR051966.2193118
chr2L	3496462	3496505	opus/LTR/Gypsy/SRS074113/SRR051966_1-SRR051966.4585846
chr2L	3496462	3496502	opus/LTR/Gypsy/SRS074113/SRR051966_1-SRR051966.5566362
chr2L	3496462	3496502	opus/LTR/Gypsy/SRS074113/SRR051966_1-SRR051966.9847422
chr2L	3496462	3496498	opus/LTR/Gypsy/SRS074113/SRR051966_2-SRR051966.12789340
chr2L	3496462	3496507	opus/LTR/Gypsy/SRS074113/SRR051966_2-SRR051966.19849268
chr2L	3496462	3496499	opus/LTR/Gypsy/SRS074113/SRR051966_2-SRR051966.20345159
chr2L	3496425	3496466	opus/LTR/Gypsy/SRS074113/SRR051966_2-SRR051966.20414201
chr2L	3561926	3561963	opus/LTR/Gypsy/SRS003490/SRR018328_1-SRR018328.1463006
chr2L	3561926	3561961	opus/LTR/Gypsy/SRS003490/SRR018328_1-SRR018328.6987029
chr2L	3561896	3561930	opus/LTR/Gypsy/SRS003490/SRR018327_2-SRR018327.1311323
chr2L	3561890	3561930	opus/LTR/Gypsy/SRS003490/SRR018328_2-SRR018328.6283123
chr2L	3598245	3598277	412/LTR/Gypsy/SRS074218/SRR053433_1-SRR053433.12443596
chr2L	3598245	3598287	412/LTR/Gypsy/SRS074218/SRR053433_2-SRR053433.6353386
chr2L	3598218	3598249	412/LTR/Gypsy/SRS074218/SRR053433_1-SRR053433.7617519
chr2L	3631894	3631938	P-element/TIR/P/SRS074240/SRR053621_1-SRR053621.11285615
chr2L	3631894	3631927	P-element/TIR/P/SRS074240/SRR053621_1-SRR053621.21101556
chr2L	3631894	3631949	P-element/TIR/P/SRS074240/SRR053621_1-SRR053621.5949657
chr2L	3631894	3631939	P-element/TIR/P/SRS074240/SRR053621_1-SRR053621.8991891
chr2L	3631894	3631927	P-element/TIR/P/SRS074240/SRR053621_2-SRR053621.19983310
chr2L	3631894	3631950	P-element/TIR/P/SRS074240/SRR053621_2-SRR053621.294481
chr2L	3631894	3631956	P-element/TIR/P/SRS074240/SRR053621_2-SRR053621.4173595
chr2L	3631842	3631902	P-element/TIR/P/SRS074240/SRR053621_1-SRR053621.15940462
chr2L	3631848	3631902	P-element/TIR/P/SRS074240/SRR053621_1-SRR053621.16490296
chr2L	3631844	3631902	P-element/TIR/P/SRS074240/SRR053621_1-SRR053621.18390734
chr2L	3631843	3631902	P-element/TIR/P/SRS074240/SRR053621_1-SRR053621.9750825
chr2L	3631845	3631902	P-element/TIR/P/SRS074240/SRR053621_2-SRR053621.13046777
chr2L	3631848	3631902	P-element/TIR/P/SRS074240/SRR053621_2-SRR053621.13996839
chr2L	3631845	3631902	P-element/TIR/P/SRS074240/SRR053621_2-SRR053621.3727653
chr2L	3631932	3631971	P-element/TIR/P/SRS073958/SRR050152_2-SRR050152.3612765
chr2L	3631932	3631966	P-element/TIR/P/SRS073958/SRR050152_2-SRR050152.9196486
chr2L	3631908	3631940	P-element/TIR/P/SRS073958/SRR050152_1-SRR050152.12537476
chr2L	3631895	3631940	P-element/TIR/P/SRS073958/SRR050152_2-SRR050152.10030893
chr2L	3631902	3631940	P-element/TIR/P/SRS073958/SRR050152_2-SRR050152.12528832
chr2L	3631902	3631940	P-element/TIR/P/SRS073958/SRR050152_2-SRR050152.9921825
chr2L	3656006	3656047	P-element/TIR/P/SRS084991/SRR060062_1-SRR060062.1559304
chr2L	3656006	3656047	P-element/TIR/P/SRS084991/SRR060062_1-SRR060062.6335507
chr2L	3656006	3656046	P-element/TIR/P/SRS084991/SRR060062_1-SRR060062.9632159
chr2L	3656006	3656065	P-element/TIR/P/SRS084991/SRR060062_2-SRR060062.13862311
chr2L	3656006	3656065	P-element/TIR/P/SRS084991/SRR060062_2-SRR060062.15454312
chr2L	3656006	3656037	P-element/TIR/P/SRS084991/SRR060062_2-SRR060062.7014156
chr2L	3655956	3656014	P-element/TIR/P/SRS084991/SRR060062_1-SRR060062.10210938
chr2L	3655961	3656014	P-element/TIR/P/SRS084991/SRR060062_1-SRR060062.1601309
chr2L	3655963	3656014	P-element/TIR/P/SRS084991/SRR060062_1-SRR060062.4200956
chr2L	3655974	3656014	P-element/TIR/P/SRS084991/SRR060062_2-SRR060062.2938512
chr2L	3662335	3662365	Transpac/LTR/Gypsy/SRS073964/SRR050175_1-SRR050175.7089208
chr2L	3662335	3662374	Transpac/LTR/Gypsy/SRS073964/SRR050175_1-SRR050175.8913012
chr2L	3662335	3662378	Transpac/LTR/Gypsy/SRS073964/SRR050175_2-SRR050175.8913012
chr2L	3662296	3662339	Transpac/LTR/Gypsy/SRS073964/SRR050175_1-SRR050175.2397069
chr2L	3662300	3662339	Transpac/LTR/Gypsy/SRS073964/SRR050175_1-SRR050175.4253378
chr2L	3662298	3662339	Transpac/LTR/Gypsy/SRS073964/SRR050175_2-SRR050175.5963666
chr2L	3662299	3662339	Transpac/LTR/Gypsy/SRS073964/SRR050175_2-SRR050175.6606430
chr2L	3686060	3686115	3S18/LTR/Pao/SRS074216/SRR053174_1-SRR053174.16202311
chr2L	3686060	3686092	3S18/LTR/Pao/SRS074216/SRR053174_1-SRR053174.3271638
chr2L	3686060	3686108	3S18/LTR/Pao/SRS074216/SRR053174_1-SRR053174.676773
chr2L	3686060	3686093	3S18/LTR/Pao/SRS074216/SRR053174_1-SRR053174.869081
chr2L	3686060	3686093	3S18/LTR/Pao/SRS074216/SRR053174_1-SRR053174.8753516
chr2L	3686060	3686108	3S18/LTR/Pao/SRS074216/SRR053174_2-SRR053174.15153740
chr2L	3686060	3686091	3S18/LTR/Pao/SRS074216/SRR053174_2-SRR053174.16856969
chr2L	3686060	3686111	3S18/LTR/Pao/SRS074216/SRR053174_2-SRR053174.18753319
chr2L	3686060	3686114	3S18/LTR/Pao/SRS074216/SRR053174_2-SRR053174.2427989
chr2L	3686060	3686096	3S18/LTR/Pao/SRS074216/SRR053174_2-SRR053174.8511134
chr2L	3686060	3686124	3S18/LTR/Pao/SRS074216/SRR053174_2-SRR053174.9363418
chr2L	3686027	3686065	3S18/LTR/Pao/SRS074216/SRR053174_1-SRR053174.10863541
chr2L	3686015	3686065	3S18/LTR/Pao/SRS074216/SRR053174_1-SRR053174.13414245
chr2L	3686005	3686065	3S18/LTR/Pao/SRS074216/SRR053174_2-SRR053174.15096380
chr2L	3686008	3686065	3S18/LTR/Pao/SRS074216/SRR053174_2-SRR053174.18831013
chr2L	3755042	3755078	HMS-Beagle/LTR/Gypsy/SRS074239/SRR053612-SRR053612.3162485
chr2L	3755042	3755075	HMS-Beagle/LTR/Gypsy/SRS074239/SRR053612-SRR053612.7958745
chr2L	3755042	3755080	HMS-Beagle/LTR/Gypsy/SRS074239/SRR053613-SRR053613.7493086
chr2L	3755042	3755078	HMS-Beagle/LTR/Gypsy/SRS074239/SRR053614-SRR053614.4442186
chr2L	3755002	3755046	HMS-Beagle/LTR/Gypsy/SRS074239/SRR053613-SRR053613.3889009
chr2L	3755014	3755046	HMS-Beagle/LTR/Gypsy/SRS074239/SRR053613-SRR053613.5252144
chr2L	3804602	3804647	1360/TIR/P/SRS074043/SRR051907_2-SRR051907.15398491
chr2L	3804565	3804609	1360/TIR/P/SRS074043/SRR051907_1-SRR051907.8188383
chr2L	3804574	3804609	1360/TIR/P/SRS074043/SRR051907_2-SRR051907.2236931
chr2L	3804565	3804609	1360/TIR/P/SRS074043/SRR051907_2-SRR051907.8223123
chr2L	3862708	3862771	opus/LTR/Gypsy/SRS073991/SRR051570_1-SRR051570.3348987
chr2L	3862652	3862712	opus/LTR/Gypsy/SRS073991/SRR051570_1-SRR051570.10710857
chr2L	3862648	3862712	opus/LTR/Gypsy/SRS073991/SRR051570_1-SRR051570.13302429
chr2L	3862676	3862712	opus/LTR/Gypsy/SRS073991/SRR051570_1-SRR051570.2837392
chr2L	3880327	3880370	opus/LTR/Gypsy/SRS074118/SRR051971_2-SRR051971.11027049
chr2L	3880275	3880331	opus/LTR/Gypsy/SRS074118/SRR051971_2-SRR051971.15074021
chr2L	3880277	3880331	opus/LTR/Gypsy/SRS074118/SRR051971_2-SRR051971.2638799
chr2L	3915103	3915138	hopper/TIR/Transib/SRS073985/SRR051016_1-SRR051016.30893184
chr2L	3915103	3915167	hopper/TIR/Transib/SRS073985/SRR051016_1-SRR051016.31402207
chr2L	3915103	3915147	hopper/TIR/Transib/SRS073985/SRR051016_1-SRR051016.33129172
chr2L	3915103	3915144	hopper/TIR/Transib/SRS073985/SRR051016_1-SRR051016.34486413
chr2L	3915103	3915139	hopper/TIR/Transib/SRS073985/SRR051016_1-SRR051016.6135228
chr2L	3915103	3915136	hopper/TIR/Transib/SRS073985/SRR051016_1-SRR051016.639038
chr2L	3915103	3915153	hopper/TIR/Transib/SRS073985/SRR051016_2-SRR051016.17330490
chr2L	3915103	3915153	hopper/TIR/Transib/SRS073985/SRR051016_2-SRR051016.2513601
chr2L	3915103	3915152	hopper/TIR/Transib/SRS073985/SRR051016_2-SRR051016.25312946
chr2L	3915052	3915108	hopper/TIR/Transib/SRS073985/SRR051016_1-SRR051016.10820874
chr2L	3915057	3915108	hopper/TIR/Transib/SRS073985/SRR051016_1-SRR051016.14254610
chr2L	3915061	3915108	hopper/TIR/Transib/SRS073985/SRR051016_1-SRR051016.19152040
chr2L	3915058	3915108	hopper/TIR/Transib/SRS073985/SRR051016_1-SRR051016.27150860
chr2L	3915062	3915108	hopper/TIR/Transib/SRS073985/SRR051016_1-SRR051016.27268638
chr2L	3915068	3915108	hopper/TIR/Transib/SRS073985/SRR051016_1-SRR051016.8346071
chr2L	3915052	3915108	hopper/TIR/Transib/SRS073985/SRR051016_1-SRR051016.9494252
chr2L	3915050	3915108	hopper/TIR/Transib/SRS073985/SRR051016_2-SRR051016.105218
chr2L	3915048	3915108	hopper/TIR/Transib/SRS073985/SRR051016_2-SRR051016.16024535
chr2L	3915064	3915108	hopper/TIR/Transib/SRS073985/SRR051016_2-SRR051016.25992404
chr2L	3915043	3915108	hopper/TIR/Transib/SRS073985/SRR051016_2-SRR051016.26282449
chr2L	3938194	3938241	hobo/TIR/hAT/SRS074008/SRR051597_1-SRR051597.1329196
chr2L	3938194	3938239	hobo/TIR/hAT/SRS074008/SRR051597_1-SRR051597.17924160
chr2L	3938194	3938228	hobo/TIR/hAT/SRS074008/SRR051597_1-SRR051597.3240917
chr2L	3938194	3938241	hobo/TIR/hAT/SRS074008/SRR051597_1-SRR051597.4247464
chr2L	3938194	3938241	hobo/TIR/hAT/SRS074008/SRR051597_1-SRR051597.7373367
chr2L	3938194	3938230	hobo/TIR/hAT/SRS074008/SRR051597_2-SRR051597.5010083
chr2L	3938194	3938235	hobo/TIR/hAT/SRS074008/SRR051597_2-SRR051597.9534904
chr2L	3938146	3938202	hobo/TIR/hAT/SRS074008/SRR051597_2-SRR051597.6448514
chr2L	3938155	3938202	hobo/TIR/hAT/SRS074008/SRR051597_2-SRR051597.7905593
chr2L	3947696	3947728	pogo/TIR/Pogo/SRS073936/SRR049811_1-SRR049811.14880311
chr2L	3947696	3947733	pogo/TIR/Pogo/SRS073936/SRR049811_1-SRR049811.3891289
chr2L	3947696	3947729	pogo/TIR/Pogo/SRS073936/SRR049811_1-SRR049811.7209028
chr2L	3947653	3947698	pogo/TIR/Pogo/SRS073936/SRR049811_1-SRR049811.17310808
chr2L	3947652	3947698	pogo/TIR/Pogo/SRS073936/SRR049811_1-SRR049811.19808938
chr2L	3947643	3947698	pogo/TIR/Pogo/SRS073936/SRR049811_1-SRR049811.7021729
chr2L	3947662	3947698	pogo/TIR/Pogo/SRS073936/SRR049811_2-SRR049811.14880311
chr2L	3947661	3947698	pogo/TIR/Pogo/SRS073936/SRR049811_2-SRR049811.4277635
chr2L	3947663	3947698	pogo/TIR/Pogo/SRS073936/SRR049811_2-SRR049811.6908747
chr2L	3979599	3979633	hopper/TIR/Transib/SRS074193/SRR052757_1-SRR052757.1896526
chr2L	3979599	3979633	hopper/TIR/Transib/SRS074193/SRR052757_2-SRR052757.13621903
chr2L	3979599	3979633	hopper/TIR/Transib/SRS074193/SRR052757_2-SRR052757.16109670
chr2L	3979599	3979633	hopper/TIR/Transib/SRS074193/SRR052757_2-SRR052757.2941651
chr2L	3979560	3979604	hopper/TIR/Transib/SRS074193/SRR052757_1-SRR052757.8701234
chr2L	3979560	3979604	hopper/TIR/Transib/SRS074193/SRR052757_2-SRR052757.10049983
chr2L	3993507	3993549	pogo/TIR/Pogo/SRS073973/SRR051594_2-SRR051594.24755768
chr2L	3993460	3993509	pogo/TIR/Pogo/SRS073973/SRR051594_2-SRR051594.22657765
chr2L	3994587	3994638	412/LTR/Gypsy/SRS084991/SRR060062_1-SRR060062.1009356
chr2L	3994587	3994643	412/LTR/Gypsy/SRS084991/SRR060062_1-SRR060062.11461359
chr2L	3994587	3994644	412/LTR/Gypsy/SRS084991/SRR060062_2-SRR060062.6378954
chr2L	3994549	3994591	412/LTR/Gypsy/SRS084991/SRR060062_1-SRR060062.1366214
chr2L	3994543	3994591	412/LTR/Gypsy/SRS084991/SRR060062_1-SRR060062.3698901
chr2L	3994545	3994591	412/LTR/Gypsy/SRS084991/SRR060062_1-SRR060062.713817
chr2L	3994539	3994591	412/LTR/Gypsy/SRS084991/SRR060062_2-SRR060062.3004561
chr2L	3994541	3994591	412/LTR/Gypsy/SRS084991/SRR060062_2-SRR060062.4922161
chr2L	4009488	4009522	pogo/TIR/Pogo/SRS003442/SRR018057_1-SRR018057.10975554
chr2L	4009488	4009521	pogo/TIR/Pogo/SRS003442/SRR018057_2-SRR018057.10047608
chr2L	4009488	4009518	pogo/TIR/Pogo/SRS003442/SRR018057_2-SRR018057.12739529
chr2L	4009488	4009533	pogo/TIR/Pogo/SRS003442/SRR018057_2-SRR018057.2412184
chr2L	4009488	4009522	pogo/TIR/Pogo/SRS003442/SRR018057_2-SRR018057.3796048
chr2L	4009488	4009524	pogo/TIR/Pogo/SRS003442/SRR018060_1-SRR018060.8624659
chr2L	4009458	4009490	pogo/TIR/Pogo/SRS003442/SRR018060_1-SRR018060.10348463
chr2L	4009449	4009490	pogo/TIR/Pogo/SRS003442/SRR018060_1-SRR018060.12215941
chr2L	4009446	4009490	pogo/TIR/Pogo/SRS003442/SRR018060_1-SRR018060.12346356
chr2L	4009458	4009490	pogo/TIR/Pogo/SRS003442/SRR018060_1-SRR018060.13466439
chr2L	4013040	4013081	pogo/TIR/Pogo/SRS073126/SRR048922_1-SRR048922.6555994
chr2L	4013040	4013103	pogo/TIR/Pogo/SRS073126/SRR048922_1-SRR048922.775294
chr2L	4013040	4013071	pogo/TIR/Pogo/SRS073126/SRR048922_2-SRR048922.15107870
chr2L	4013040	4013095	pogo/TIR/Pogo/SRS073126/SRR048922_2-SRR048922.15292572
chr2L	4013040	4013104	pogo/TIR/Pogo/SRS073126/SRR048922_2-SRR048922.16606053
chr2L	4012983	4013042	pogo/TIR/Pogo/SRS073126/SRR048922_1-SRR048922.11218361
chr2L	4012986	4013042	pogo/TIR/Pogo/SRS073126/SRR048922_1-SRR048922.13172962
chr2L	4012968	4013042	pogo/TIR/Pogo/SRS073126/SRR048922_1-SRR048922.15292572
chr2L	4013002	4013042	pogo/TIR/Pogo/SRS073126/SRR048922_1-SRR048922.17362674
chr2L	4012980	4013042	pogo/TIR/Pogo/SRS073126/SRR048922_1-SRR048922.2309206
chr2L	4012979	4013042	pogo/TIR/Pogo/SRS073126/SRR048922_1-SRR048922.2587165
chr2L	4013008	4013042	pogo/TIR/Pogo/SRS073126/SRR048922_1-SRR048922.4723734
chr2L	4013006	4013042	pogo/TIR/Pogo/SRS073126/SRR048922_1-SRR048922.7403720
chr2L	4012970	4013042	pogo/TIR/Pogo/SRS073126/SRR048922_1-SRR048922.8231094
chr2L	4012976	4013042	pogo/TIR/Pogo/SRS073126/SRR048922_2-SRR048922.3759826
chr2L	4013009	4013042	pogo/TIR/Pogo/SRS073126/SRR048922_2-SRR048922.408964
chr2L	4012993	4013042	pogo/TIR/Pogo/SRS073126/SRR048922_2-SRR048922.5255812
chr2L	4012982	4013042	pogo/TIR/Pogo/SRS073126/SRR048922_2-SRR048922.7694742
chr2L	4012973	4013042	pogo/TIR/Pogo/SRS073126/SRR048922_2-SRR048922.8411232
chr2L	4016887	4016919	opus/LTR/Gypsy/SRS073126/SRR048922_1-SRR048922.10470849
chr2L	4016887	4016962	opus/LTR/Gypsy/SRS073126/SRR048922_1-SRR048922.13034103
chr2L	4016887	4016952	opus/LTR/Gypsy/SRS073126/SRR048922_1-SRR048922.13844050
chr2L	4016887	4016926	opus/LTR/Gypsy/SRS073126/SRR048922_1-SRR048922.1533349
chr2L	4016887	4016917	opus/LTR/Gypsy/SRS073126/SRR048922_1-SRR048922.16044335
chr2L	4016887	4016928	opus/LTR/Gypsy/SRS073126/SRR048922_1-SRR048922.18366906
chr2L	4016887	4016929	opus/LTR/Gypsy/SRS073126/SRR048922_1-SRR048922.19368588
chr2L	4016887	4016917	opus/LTR/Gypsy/SRS073126/SRR048922_2-SRR048922.1075886
chr2L	4016887	4016959	opus/LTR/Gypsy/SRS073126/SRR048922_2-SRR048922.11207971
chr2L	4016887	4016923	opus/LTR/Gypsy/SRS073126/SRR048922_2-SRR048922.11268114
chr2L	4016887	4016917	opus/LTR/Gypsy/SRS073126/SRR048922_2-SRR048922.11368372
chr2L	4016887	4016965	opus/LTR/Gypsy/SRS073126/SRR048922_2-SRR048922.13013346
chr2L	4016887	4016941	opus/LTR/Gypsy/SRS073126/SRR048922_2-SRR048922.13500870
chr2L	4016887	4016922	opus/LTR/Gypsy/SRS073126/SRR048922_2-SRR048922.17384470
chr2L	4016887	4016939	opus/LTR/Gypsy/SRS073126/SRR048922_2-SRR048922.19082491
chr2L	4016829	4016891	opus/LTR/Gypsy/SRS073126/SRR048922_1-SRR048922.6921917
chr2L	4016839	4016891	opus/LTR/Gypsy/SRS073126/SRR048922_1-SRR048922.9516782
chr2L	4016830	4016891	opus/LTR/Gypsy/SRS073126/SRR048922_2-SRR048922.15769581
chr2L	4016829	4016891	opus/LTR/Gypsy/SRS073126/SRR048922_2-SRR048922.9678643
chr2L	4024166	4024204	mdg1/LTR/Gypsy/SRS074217/SRR053310_1-SRR053310.10102635
chr2L	4024166	4024211	mdg1/LTR/Gypsy/SRS074217/SRR053310_1-SRR053310.4479134
chr2L	4024166	4024203	mdg1/LTR/Gypsy/SRS074217/SRR053310_2-SRR053310.13579044
[truncated: 63,489 more rows]
