# Supplementary material for: Whole Genome Resequencing Reveals Natural Target Site Preferences of Transposable Elements in Drosophila melanogaster
Source: PLoS One. 2012 Feb 9;7(2):e30008. doi: 10.1371/journal.pone.0030008 (PMC3276498; doi:10.1371/journal.pone.0030008)
Supplement: File S3 — 454 TE insertion sites. UCSC Browser Extensible Format file with genomic locations of target sites of de novo insertions identified using the 454 platform. Coordinates represent the span of the target site duplication and the “score” field contains the total number of reads supporting that insertion site. Annotations are on are zero-based, half-open coordinate system relative to the Release 5 D. melanogaster genome sequence. (TXT) [file pone.0030008.s005.txt]

track name="454 TE insertion sites" description="454 TE insertion sites" visibility=4 itemRgb="On"
chr2L	16072	16079	1360_TIR_P	6	-
chr2L	61533	61537	mdg1_LTR_Gypsy	3	+
chr2L	114336	114340	mdg3_LTR_Gypsy	9	-
chr2L	115231	115235	opus_LTR_Gypsy	18	-
chr2L	126788	126790	pogo_TIR_Pogo	5	-
chr2L	222431	222439	P-element_TIR_P	6	-
chr2L	222431	222439	P-element_TIR_P	10	+
chr2L	244282	244290	P-element_TIR_P	22	-
chr2L	259038	259042	opus_LTR_Gypsy	7	+
chr2L	267516	267524	P-element_TIR_P	28	-
chr2L	309603	309607	Burdock_LTR_Gypsy	16	+
chr2L	361253	361268	3S18_LTR_Pao	3	-
chr2L	467718	467726	P-element_TIR_P	20	+
chr2L	522388	522390	Burdock_LTR_Gypsy	16	-
chr2L	577027	577035	hobo_TIR_hAT	29	-
chr2L	780796	780800	Stalker2_LTR_Gypsy	18	-
chr2L	795383	795388	hopper_TIR_Transib	12	+
chr2L	852841	852849	P-element_TIR_P	22	-
chr2L	897374	897378	Stalker2_LTR_Gypsy	26	+
chr2L	903852	903859	1360_TIR_P	17	+
chr2L	917389	917393	Tabor_LTR_Gypsy	25	-
chr2L	1046071	1046075	mdg1_LTR_Gypsy	6	+
chr2L	1089713	1089718	hopper_TIR_Transib	6	+
chr2L	1090964	1090968	mdg1_LTR_Gypsy	12	+
chr2L	1167199	1167203	opus_LTR_Gypsy	30	+
chr2L	1216566	1216570	mdg1_LTR_Gypsy	17	-
chr2L	1216902	1216906	mdg1_LTR_Gypsy	21	+
chr2L	1234670	1234673	Tabor_LTR_Gypsy	11	-
chr2L	1339580	1339584	mdg1_LTR_Gypsy	17	+
chr2L	1342711	1342715	Burdock_LTR_Gypsy	18	+
chr2L	1448641	1448645	opus_LTR_Gypsy	26	+
chr2L	1475046	1475050	HMS-Beagle_LTR_Gypsy	17	+
chr2L	1512585	1512590	roo_LTR_Pao	5	+
chr2L	1523546	1523550	Tabor_LTR_Gypsy	19	+
chr2L	1541723	1541731	hobo_TIR_hAT	23	-
chr2L	1628382	1628386	412_LTR_Gypsy	13	+
chr2L	1782776	1782781	roo_LTR_Pao	5	+
chr2L	1786336	1786341	copia_LTR_Copia	2	+
chr2L	1786847	1786852	roo_LTR_Pao	14	+
chr2L	1827349	1827353	Transpac_LTR_Gypsy	26	+
chr2L	1834119	1834123	412_LTR_Gypsy	3	-
chr2L	1875810	1875814	Stalker2_LTR_Gypsy	18	+
chr2L	1884137	1884141	pogo_TIR_Pogo	8	+
chr2L	1921474	1921478	mdg1_LTR_Gypsy	15	+
chr2L	1955839	1955843	mdg1_LTR_Gypsy	16	-
chr2L	2010328	2010332	Transpac_LTR_Gypsy	19	+
chr2L	2013559	2013564	roo_LTR_Pao	17	+
chr2L	2024980	2024986	roo_LTR_Pao	2	+
chr2L	2039361	2039363	pogo_TIR_Pogo	6	-
chr2L	2093991	2093993	pogo_TIR_Pogo	7	-
chr2L	2096235	2096243	hobo_TIR_hAT	12	-
chr2L	2222599	2222602	412_LTR_Gypsy	13	+
chr2L	2263426	2263430	opus_LTR_Gypsy	20	+
chr2L	2274525	2274529	blood_LTR_Gypsy	7	-
chr2L	2345704	2345709	hopper_TIR_Transib	8	+
chr2L	2359181	2359185	HMS-Beagle_LTR_Gypsy	8	-
chr2L	2532120	2532124	412_LTR_Gypsy	5	+
chr2L	2591842	2591846	mdg1_LTR_Gypsy	6	-
chr2L	2620147	2620151	blood_LTR_Gypsy	13	+
chr2L	2634677	2634681	HMS-Beagle_LTR_Gypsy	31	+
chr2L	2683026	2683030	Burdock_LTR_Gypsy	21	+
chr2L	2700535	2700543	hobo_TIR_hAT	32	+
chr2L	2832793	2832798	roo_LTR_Pao	5	+
chr2L	2845485	2845489	Burdock_LTR_Gypsy	7	+
chr2L	2865819	2865821	pogo_TIR_Pogo	3	+
chr2L	2874900	2874908	P-element_TIR_P	13	+
chr2L	2930619	2930624	copia_LTR_Copia	6	-
chr2L	2972437	2972445	P-element_TIR_P	14	-
chr2L	3125036	3125040	HMS-Beagle_LTR_Gypsy	39	-
chr2L	3165360	3165364	412_LTR_Gypsy	20	-
chr2L	3191863	3191867	blood_LTR_Gypsy	10	+
chr2L	3217181	3217185	Tabor_LTR_Gypsy	16	+
chr2L	3229451	3229455	412_LTR_Gypsy	32	+
chr2L	3294650	3294654	blood_LTR_Gypsy	4	-
chr2L	3332188	3332193	hopper_TIR_Transib	5	-
chr2L	3393047	3393051	opus_LTR_Gypsy	19	+
chr2L	3410304	3410309	Max-element_LTR_Pao	22	+
chr2L	3428543	3428551	P-element_TIR_P	6	+
chr2L	3444170	3444174	opus_LTR_Gypsy	22	+
chr2L	3478323	3478331	P-element_TIR_P	21	+
chr2L	3478440	3478448	P-element_TIR_P	20	+
chr2L	3480376	3480384	hobo_TIR_hAT	14	-
chr2L	3497042	3497046	roo_LTR_Pao	5	-
chr2L	3561926	3561930	opus_LTR_Gypsy	17	+
chr2L	3679177	3679182	roo_LTR_Pao	14	-
chr2L	3737849	3737853	opus_LTR_Gypsy	6	+
chr2L	3897173	3897179	roo_LTR_Pao	7	+
chr2L	3969020	3969028	hobo_TIR_hAT	8	-
chr2L	4009488	4009490	pogo_TIR_Pogo	5	-
chr2L	4039477	4039479	pogo_TIR_Pogo	6	-
chr2L	4071831	4071835	blood_LTR_Gypsy	12	-
chr2L	4132350	4132354	mdg1_LTR_Gypsy	10	+
chr2L	4158694	4158698	opus_LTR_Gypsy	3	-
chr2L	4261602	4261606	mdg1_LTR_Gypsy	22	+
chr2L	4275160	4275164	mdg1_LTR_Gypsy	9	+
chr2L	4291934	4291939	Max-element_LTR_Pao	9	-
chr2L	4294391	4294399	hobo_TIR_hAT	3	+
chr2L	4431879	4431881	opus_LTR_Gypsy	21	+
chr2L	4564428	4564432	blood_LTR_Gypsy	14	-
chr2L	4612155	4612160	roo_LTR_Pao	11	-
chr2L	4630285	4630289	412_LTR_Gypsy	12	-
chr2L	4677973	4677978	3S18_LTR_Pao	22	-
chr2L	4705829	4705834	roo_LTR_Pao	12	-
chr2L	4712556	4712560	Stalker2_LTR_Gypsy	18	-
chr2L	4746726	4746731	copia_LTR_Copia	8	+
chr2L	4799445	4799449	opus_LTR_Gypsy	8	+
chr2L	4856731	4856735	Tabor_LTR_Gypsy	30	+
chr2L	4861680	4861688	P-element_TIR_P	17	-
chr2L	5223239	5223244	copia_LTR_Copia	6	+
chr2L	5437576	5437580	Burdock_LTR_Gypsy	23	+
chr2L	5441604	5441608	mdg1_LTR_Gypsy	10	+
chr2L	5479751	5479755	412_LTR_Gypsy	15	-
chr2L	5548739	5548744	copia_LTR_Copia	5	-
chr2L	5569488	5569493	hopper_TIR_Transib	11	+
chr2L	5601081	5601086	copia_LTR_Copia	3	+
chr2L	5610335	5610339	opus_LTR_Gypsy	19	-
chr2L	5616842	5616846	Stalker2_LTR_Gypsy	20	-
chr2L	5620411	5620413	pogo_TIR_Pogo	4	-
chr2L	5633492	5633497	roo_LTR_Pao	8	+
chr2L	5635589	5635597	hobo_TIR_hAT	19	-
chr2L	5649560	5649568	hobo_TIR_hAT	32	+
chr2L	5656809	5656817	hobo_TIR_hAT	2	+
chr2L	5661189	5661194	roo_LTR_Pao	12	+
chr2L	5681282	5681287	roo_LTR_Pao	7	+
chr2L	5706952	5706956	blood_LTR_Gypsy	21	-
chr2L	5756703	5756711	hobo_TIR_hAT	21	+
chr2L	5762402	5762410	hobo_TIR_hAT	3	-
chr2L	5805361	5805369	P-element_TIR_P	2	+
chr2L	5805906	5805911	hopper_TIR_Transib	2	+
chr2L	5900786	5900790	Transpac_LTR_Gypsy	28	+
chr2L	5932006	5932014	hobo_TIR_hAT	24	-
chr2L	5933991	5933999	hobo_TIR_hAT	14	+
chr2L	5988619	5988623	blood_LTR_Gypsy	23	+
chr2L	6014843	6014851	hobo_TIR_hAT	24	-
chr2L	6020112	6020117	hopper_TIR_Transib	18	+
chr2L	6089871	6089875	HMS-Beagle_LTR_Gypsy	21	-
chr2L	6109640	6109645	hopper_TIR_Transib	12	-
chr2L	6115074	6115082	hobo_TIR_hAT	16	+
chr2L	6137097	6137105	hobo_TIR_hAT	18	-
chr2L	6145312	6145317	Max-element_LTR_Pao	13	+
chr2L	6148029	6148033	opus_LTR_Gypsy	3	-
chr2L	6149362	6149366	412_LTR_Gypsy	7	+
chr2L	6185599	6185603	412_LTR_Gypsy	2	-
chr2L	6188380	6188384	opus_LTR_Gypsy	19	-
chr2L	6362194	6362198	mdg1_LTR_Gypsy	19	-
chr2L	6448988	6448990	pogo_TIR_Pogo	9	+
chr2L	6453470	6453472	pogo_TIR_Pogo	11	-
chr2L	6455209	6455217	P-element_TIR_P	16	+
chr2L	6457237	6457239	pogo_TIR_Pogo	15	-
chr2L	6510695	6510699	opus_LTR_Gypsy	22	+
chr2L	6564598	6564603	copia_LTR_Copia	5	+
chr2L	6591858	6591862	Stalker2_LTR_Gypsy	21	-
chr2L	6618756	6618760	412_LTR_Gypsy	15	+
chr2L	6623151	6623155	blood_LTR_Gypsy	8	-
chr2L	6747413	6747417	opus_LTR_Gypsy	26	+
chr2L	6853677	6853679	pogo_TIR_Pogo	7	-
chr2L	7063672	7063677	copia_LTR_Copia	4	+
chr2L	7077669	7077673	opus_LTR_Gypsy	7	-
chr2L	7102165	7102169	412_LTR_Gypsy	7	+
chr2L	7108706	7108710	opus_LTR_Gypsy	26	+
chr2L	7111425	7111429	opus_LTR_Gypsy	20	-
chr2L	7173449	7173458	hobo_TIR_hAT	7	+
chr2L	7197915	7197923	hobo_TIR_hAT	22	+
chr2L	7423925	7423933	P-element_TIR_P	3	+
chr2L	7501603	7501607	HMS-Beagle_LTR_Gypsy	16	+
chr2L	7575650	7575658	P-element_TIR_P	14	+
chr2L	7674174	7674179	roo_LTR_Pao	6	-
chr2L	7726166	7726170	HMS-Beagle_LTR_Gypsy	35	+
chr2L	7757790	7757794	Transpac_LTR_Gypsy	17	+
chr2L	7802484	7802491	1360_TIR_P	6	+
chr2L	7885447	7885455	P-element_TIR_P	17	-
chr2L	7933352	7933357	hopper_TIR_Transib	11	-
chr2L	7939397	7939405	hobo_TIR_hAT	21	+
chr2L	7941046	7941054	hobo_TIR_hAT	10	-
chr2L	7991753	7991761	P-element_TIR_P	8	+
chr2L	7991884	7991892	P-element_TIR_P	13	+
chr2L	7993012	7993016	Transpac_LTR_Gypsy	22	+
chr2L	8009281	8009288	1360_TIR_P	19	-
chr2L	8105065	8105072	1360_TIR_P	18	-
chr2L	8185573	8185577	opus_LTR_Gypsy	18	-
chr2L	8205526	8205533	1360_TIR_P	13	+
chr2L	8243776	8243780	mdg1_LTR_Gypsy	21	+
chr2L	8300777	8300785	P-element_TIR_P	20	+
chr2L	8382801	8382809	P-element_TIR_P	19	-
chr2L	8418328	8418332	Burdock_LTR_Gypsy	24	-
chr2L	8433628	8433637	P-element_TIR_P	7	-
chr2L	8463976	8463984	P-element_TIR_P	15	+
chr2L	8521625	8521629	gypsy_LTR_Gypsy	21	+
chr2L	8528525	8528533	P-element_TIR_P	17	-
chr2L	8584090	8584094	412_LTR_Gypsy	13	+
chr2L	8605943	8605948	3S18_LTR_Pao	21	+
chr2L	8735642	8735646	blood_LTR_Gypsy	15	+
chr2L	8764218	8764222	412_LTR_Gypsy	13	-
chr2L	8798600	8798602	pogo_TIR_Pogo	3	-
chr2L	8950684	8950686	S-element_TIR_Tc1	19	+
chr2L	8951908	8951912	opus_LTR_Gypsy	12	+
chr2L	8967065	8967067	opus_LTR_Gypsy	4	+
chr2L	8992668	8992670	pogo_TIR_Pogo	10	+
chr2L	8994003	8994005	pogo_TIR_Pogo	4	-
chr2L	9010119	9010123	opus_LTR_Gypsy	19	+
chr2L	9080498	9080506	hobo_TIR_hAT	17	+
chr2L	9204670	9204674	Transpac_LTR_Gypsy	25	-
chr2L	9281151	9281159	hobo_TIR_hAT	14	+
chr2L	9282443	9282448	hopper_TIR_Transib	7	+
chr2L	9287462	9287466	mdg1_LTR_Gypsy	6	-
chr2L	9290149	9290154	roo_LTR_Pao	4	+
chr2L	9303492	9303496	mdg3_LTR_Gypsy	2	-
chr2L	9327590	9327594	412_LTR_Gypsy	14	-
chr2L	9363731	9363736	Max-element_LTR_Pao	13	-
chr2L	9376201	9376205	mdg1_LTR_Gypsy	9	+
chr2L	9416972	9416977	hopper_TIR_Transib	5	+
chr2L	9456658	9456662	412_LTR_Gypsy	9	-
chr2L	9466232	9466240	hobo_TIR_hAT	14	+
chr2L	9488658	9488663	copia_LTR_Copia	3	+
chr2L	9521870	9521874	Quasimodo_LTR_Gypsy	9	+
chr2L	9547881	9547883	pogo_TIR_Pogo	4	-
chr2L	9571279	9571287	hobo_TIR_hAT	15	-
chr2L	9608286	9608294	P-element_TIR_P	3	-
chr2L	9613175	9613183	P-element_TIR_P	2	-
chr2L	9669868	9669872	412_LTR_Gypsy	12	+
chr2L	9749746	9749750	mdg3_LTR_Gypsy	8	-
chr2L	9782367	9782375	P-element_TIR_P	19	-
chr2L	9785448	9785453	roo_LTR_Pao	5	+
chr2L	9844925	9844932	1360_TIR_P	4	+
chr2L	9847862	9847867	roo_LTR_Pao	10	-
chr2L	9850440	9850444	opus_LTR_Gypsy	19	+
chr2L	9850444	9850448	opus_LTR_Gypsy	19	+
chr2L	9854748	9854756	hobo_TIR_hAT	6	+
chr2L	9882579	9882587	hobo_TIR_hAT	13	+
chr2L	9882884	9882889	roo_LTR_Pao	8	-
chr2L	9884672	9884680	hobo_TIR_hAT	24	-
chr2L	9930176	9930181	roo_LTR_Pao	8	+
chr2L	9950144	9950148	roo_LTR_Pao	5	+
chr2L	9970889	9970893	opus_LTR_Gypsy	23	+
chr2L	10030518	10030526	hobo_TIR_hAT	27	+
chr2L	10039523	10039531	hobo_TIR_hAT	12	-
chr2L	10110357	10110361	opus_LTR_Gypsy	14	+
chr2L	10213261	10213268	1360_TIR_P	11	-
chr2L	10234579	10234583	opus_LTR_Gypsy	27	+
chr2L	10265795	10265799	gtwin_LTR_Gypsy	19	-
chr2L	10335044	10335052	P-element_TIR_P	13	-
chr2L	10339437	10339445	P-element_TIR_P	14	+
chr2L	10453820	10453824	HMS-Beagle_LTR_Gypsy	15	-
chr2L	10570763	10570767	mdg1_LTR_Gypsy	18	-
chr2L	10575990	10575995	hopper_TIR_Transib	11	+
chr2L	10673518	10673522	mdg1_LTR_Gypsy	8	-
chr2L	10750121	10750125	412_LTR_Gypsy	23	-
chr2L	10780267	10780271	412_LTR_Gypsy	12	+
chr2L	10854738	10854745	1360_TIR_P	7	+
chr2L	10866908	10866913	hopper_TIR_Transib	12	-
chr2L	10896593	10896601	hobo_TIR_hAT	16	-
chr2L	10897941	10897949	hobo_TIR_hAT	14	-
chr2L	10905564	10905569	copia_LTR_Copia	10	+
chr2L	10935664	10935668	412_LTR_Gypsy	14	+
chr2L	11045151	11045159	P-element_TIR_P	4	+
chr2L	11045586	11045590	Burdock_LTR_Gypsy	22	-
chr2L	11145463	11145467	blood_LTR_Gypsy	14	-
chr2L	11221390	11221398	P-element_TIR_P	11	+
chr2L	11318567	11318571	mdg1_LTR_Gypsy	8	-
chr2L	11347635	11347639	412_LTR_Gypsy	20	+
chr2L	11468529	11468534	copia_LTR_Copia	14	+
chr2L	11469113	11469118	3S18_LTR_Pao	26	-
chr2L	11482518	11482522	Burdock_LTR_Gypsy	13	+
chr2L	11527449	11527454	copia_LTR_Copia	11	+
chr2L	11528391	11528393	pogo_TIR_Pogo	7	+
chr2L	11560865	11560873	hobo_TIR_hAT	15	+
chr2L	11573506	11573510	opus_LTR_Gypsy	15	+
chr2L	11595488	11595492	opus_LTR_Gypsy	19	+
chr2L	11633779	11633781	pogo_TIR_Pogo	16	-
chr2L	11636319	11636324	copia_LTR_Copia	7	+
chr2L	11639555	11639559	Burdock_LTR_Gypsy	10	+
chr2L	11656907	11656914	1360_TIR_P	5	-
chr2L	11668770	11668774	mdg1_LTR_Gypsy	18	-
chr2L	11672140	11672148	hobo_TIR_hAT	10	+
chr2L	11688991	11688995	opus_LTR_Gypsy	9	+
chr2L	11725268	11725276	hobo_TIR_hAT	19	+
chr2L	11753543	11753551	hobo_TIR_hAT	27	+
chr2L	11777508	11777512	HMS-Beagle_LTR_Gypsy	18	+
chr2L	11841285	11841293	hobo_TIR_hAT	12	-
chr2L	11921529	11921531	pogo_TIR_Pogo	15	+
chr2L	11932118	11932122	HMS-Beagle_LTR_Gypsy	13	+
chr2L	11936758	11936762	Stalker2_LTR_Gypsy	20	+
chr2L	11939421	11939425	mdg1_LTR_Gypsy	16	-
chr2L	11939951	11939956	copia_LTR_Copia	11	+
chr2L	11958835	11958837	pogo_TIR_Pogo	2	-
chr2L	11972910	11972912	pogo_TIR_Pogo	8	-
chr2L	11973875	11973879	Burdock_LTR_Gypsy	11	+
chr2L	12007272	12007280	P-element_TIR_P	17	-
chr2L	12143117	12143122	copia_LTR_Copia	10	-
chr2L	12143509	12143513	Transpac_LTR_Gypsy	4	+
chr2L	12146398	12146402	opus_LTR_Gypsy	15	+
chr2L	12234918	12234922	opus_LTR_Gypsy	18	-
chr2L	12255010	12255015	roo_LTR_Pao	3	-
chr2L	12322410	12322415	Max-element_LTR_Pao	15	-
chr2L	12328452	12328460	hobo_TIR_hAT	5	+
chr2L	12329136	12329140	412_LTR_Gypsy	9	-
chr2L	12335238	12335242	mdg1_LTR_Gypsy	2	-
chr2L	12468256	12468260	mdg1_LTR_Gypsy	6	+
chr2L	12543382	12543390	P-element_TIR_P	17	+
chr2L	12678571	12678579	P-element_TIR_P	11	+
chr2L	12769138	12769146	hobo_TIR_hAT	8	-
chr2L	12815825	12815833	hobo_TIR_hAT	20	-
chr2L	12822833	12822841	P-element_TIR_P	3	+
chr2L	12836578	12836582	412_LTR_Gypsy	5	-
chr2L	12858525	12858529	412_LTR_Gypsy	9	+
chr2L	12906247	12906251	297_LTR_Gypsy	8	+
chr2L	12909399	12909404	roo_LTR_Pao	9	+
chr2L	12927122	12927127	roo_LTR_Pao	8	-
chr2L	12951512	12951517	Max-element_LTR_Pao	5	-
chr2L	12956003	12956010	1360_TIR_P	5	+
chr2L	12957120	12957125	copia_LTR_Copia	10	+
chr2L	12959962	12959966	HMS-Beagle_LTR_Gypsy	30	+
chr2L	13001087	13001091	opus_LTR_Gypsy	32	+
chr2L	13050594	13050599	roo_LTR_Pao	11	+
chr2L	13060305	13060313	P-element_TIR_P	15	+
chr2L	13075927	13075931	412_LTR_Gypsy	17	-
chr2L	13092345	13092349	mdg1_LTR_Gypsy	4	+
chr2L	13186294	13186296	pogo_TIR_Pogo	4	+
chr2L	13187545	13187550	roo_LTR_Pao	8	+
chr2L	13233154	13233158	opus_LTR_Gypsy	15	+
chr2L	13235122	13235126	gypsy_LTR_Gypsy	26	-
chr2L	13241073	13241077	mdg3_LTR_Gypsy	15	-
chr2L	13294469	13294471	pogo_TIR_Pogo	17	-
chr2L	13322618	13322622	mdg1_LTR_Gypsy	7	+
chr2L	13338617	13338621	opus_LTR_Gypsy	18	-
chr2L	13346952	13346956	opus_LTR_Gypsy	19	+
chr2L	13358696	13358701	roo_LTR_Pao	10	+
chr2L	13422098	13422100	pogo_TIR_Pogo	7	+
chr2L	13432744	13432749	copia_LTR_Copia	7	+
chr2L	13516952	13516956	opus_LTR_Gypsy	23	-
chr2L	13550119	13550127	P-element_TIR_P	3	-
chr2L	13556330	13556334	HMS-Beagle_LTR_Gypsy	27	+
chr2L	13577913	13577918	Max-element_LTR_Pao	9	+
chr2L	13588350	13588355	copia_LTR_Copia	3	+
chr2L	13615751	13615756	hopper_TIR_Transib	11	-
chr2L	13639440	13639442	pogo_TIR_Pogo	4	-
chr2L	13644601	13644606	roo_LTR_Pao	8	+
chr2L	13688464	13688468	412_LTR_Gypsy	24	+
chr2L	13720404	13720409	roo_LTR_Pao	9	+
chr2L	13763496	13763502	opus_LTR_Gypsy	17	+
chr2L	13770335	13770337	pogo_TIR_Pogo	14	+
chr2L	13780512	13780514	pogo_TIR_Pogo	8	-
chr2L	13878122	13878130	hobo_TIR_hAT	14	-
chr2L	13914268	13914276	hobo_TIR_hAT	24	+
chr2L	13916896	13916898	pogo_TIR_Pogo	7	-
chr2L	14002426	14002430	Burdock_LTR_Gypsy	26	-
chr2L	14003195	14003200	roo_LTR_Pao	4	+
chr2L	14048900	14048905	roo_LTR_Pao	10	+
chr2L	14049148	14049152	mdg1_LTR_Gypsy	15	-
chr2L	14070010	14070015	Max-element_LTR_Pao	13	-
chr2L	14116758	14116762	412_LTR_Gypsy	12	-
chr2L	14135303	14135307	blood_LTR_Gypsy	4	+
chr2L	14139062	14139070	hobo_TIR_hAT	15	+
chr2L	14195594	14195602	hobo_TIR_hAT	23	-
chr2L	14199195	14199199	412_LTR_Gypsy	11	+
chr2L	14262848	14262850	pogo_TIR_Pogo	10	+
chr2L	14300961	14300969	P-element_TIR_P	17	+
chr2L	14374171	14374176	Max-element_LTR_Pao	7	-
chr2L	14385791	14385796	copia_LTR_Copia	6	+
chr2L	14417946	14417950	blood_LTR_Gypsy	19	+
chr2L	14467365	14467373	hobo_TIR_hAT	6	+
chr2L	14506992	14506996	HMS-Beagle_LTR_Gypsy	15	-
chr2L	14530306	14530311	copia_LTR_Copia	9	+
chr2L	14536921	14536926	copia_LTR_Copia	11	+
chr2L	14579653	14579657	Tabor_LTR_Gypsy	27	+
chr2L	14583867	14583869	pogo_TIR_Pogo	6	-
chr2L	14611518	14611525	1360_TIR_P	11	-
chr2L	14641725	14641729	opus_LTR_Gypsy	12	-
chr2L	14641727	14641733	Burdock_LTR_Gypsy	24	-
chr2L	14694310	14694314	412_LTR_Gypsy	10	-
chr2L	14710599	14710607	hobo_TIR_hAT	16	+
chr2L	14713355	14713360	Max-element_LTR_Pao	12	+
chr2L	14749591	14749595	Burdock_LTR_Gypsy	20	+
chr2L	14750039	14750044	Max-element_LTR_Pao	11	+
chr2L	14857280	14857285	Max-element_LTR_Pao	3	-
chr2L	14889611	14889619	hobo_TIR_hAT	19	+
chr2L	14909709	14909711	pogo_TIR_Pogo	7	+
chr2L	14983293	14983297	Burdock_LTR_Gypsy	18	+
chr2L	15039738	15039746	P-element_TIR_P	5	+
chr2L	15082216	15082224	hobo_TIR_hAT	3	-
chr2L	15131293	15131297	Tabor_LTR_Gypsy	13	-
chr2L	15131327	15131331	412_LTR_Gypsy	10	+
chr2L	15142284	15142289	hopper_TIR_Transib	14	-
chr2L	15177775	15177780	roo_LTR_Pao	5	+
chr2L	15182807	15182815	hobo_TIR_hAT	30	+
chr2L	15197879	15197887	hobo_TIR_hAT	4	+
chr2L	15200688	15200696	P-element_TIR_P	19	+
chr2L	15206117	15206119	pogo_TIR_Pogo	5	-
chr2L	15222909	15222914	Max-element_LTR_Pao	18	-
chr2L	15228810	15228814	mdg1_LTR_Gypsy	16	+
chr2L	15272744	15272752	hobo_TIR_hAT	14	+
chr2L	15306302	15306306	opus_LTR_Gypsy	10	-
chr2L	15415547	15415551	mdg1_LTR_Gypsy	5	-
chr2L	15455082	15455084	opus_LTR_Gypsy	7	-
chr2L	15543363	15543368	roo_LTR_Pao	8	-
chr2L	15551119	15551124	roo_LTR_Pao	13	-
chr2L	15564540	15564544	mdg3_LTR_Gypsy	21	-
chr2L	15595941	15595945	Burdock_LTR_Gypsy	17	+
chr2L	15613144	15613148	blood_LTR_Gypsy	25	-
chr2L	15756973	15756981	P-element_TIR_P	11	-
chr2L	15810459	15810463	412_LTR_Gypsy	14	-
chr2L	15823733	15823737	HMS-Beagle_LTR_Gypsy	11	-
chr2L	15834072	15834077	hopper_TIR_Transib	12	-
chr2L	15880214	15880216	pogo_TIR_Pogo	8	-
chr2L	15884904	15884906	pogo_TIR_Pogo	9	+
chr2L	15894216	15894218	pogo_TIR_Pogo	3	-
chr2L	15939852	15939857	roo_LTR_Pao	6	-
chr2L	15963676	15963681	hopper_TIR_Transib	7	-
chr2L	15988745	15988749	412_LTR_Gypsy	8	-
chr2L	16109659	16109663	roo_LTR_Pao	16	-
chr2L	16325655	16325663	P-element_TIR_P	12	+
chr2L	16361825	16361827	HMS-Beagle_LTR_Gypsy	17	-
chr2L	16361838	16361842	412_LTR_Gypsy	4	+
chr2L	16550993	16550998	Quasimodo_LTR_Gypsy	13	-
chr2L	16563422	16563426	opus_LTR_Gypsy	6	-
chr2L	16565709	16565713	opus_LTR_Gypsy	12	+
chr2L	16599794	16599798	HMS-Beagle_LTR_Gypsy	26	-
chr2L	16613501	16613505	Transpac_LTR_Gypsy	15	-
chr2L	16613758	16613766	hobo_TIR_hAT	15	+
chr2L	16616852	16616856	HMS-Beagle_LTR_Gypsy	21	-
chr2L	16654952	16654956	blood_LTR_Gypsy	15	+
chr2L	16688896	16688901	copia_LTR_Copia	13	-
chr2L	16711094	16711099	hopper_TIR_Transib	10	+
chr2L	16727554	16727561	P-element_TIR_P	6	+
chr2L	16742630	16742634	Tabor_LTR_Gypsy	22	+
chr2L	16765788	16765792	Tabor_LTR_Gypsy	14	-
chr2L	16791486	16791494	P-element_TIR_P	7	+
chr2L	16921353	16921358	blood_LTR_Gypsy	12	-
chr2L	16944857	16944865	hobo_TIR_hAT	14	+
chr2L	17006153	17006157	roo_LTR_Pao	14	+
chr2L	17072612	17072617	3S18_LTR_Pao	16	-
chr2L	17090899	17090901	pogo_TIR_Pogo	3	-
chr2L	17095490	17095495	hopper_TIR_Transib	11	+
chr2L	17140769	17140774	hopper_TIR_Transib	8	-
chr2L	17175560	17175564	blood_LTR_Gypsy	17	+
chr2L	17222595	17222599	opus_LTR_Gypsy	5	+
chr2L	17227991	17227996	3S18_LTR_Pao	7	-
chr2L	17243618	17243622	opus_LTR_Gypsy	15	+
chr2L	17336522	17336526	Burdock_LTR_Gypsy	3	-
chr2L	17362040	17362044	HMS-Beagle_LTR_Gypsy	6	-
chr2L	17456430	17456434	HMS-Beagle_LTR_Gypsy	5	-
chr2L	17532936	17532940	Tabor_LTR_Gypsy	16	-
chr2L	17541116	17541120	blood_LTR_Gypsy	23	-
chr2L	17568915	17568919	mdg1_LTR_Gypsy	2	+
chr2L	17648553	17648557	blood_LTR_Gypsy	13	+
chr2L	17656627	17656632	hopper_TIR_Transib	11	-
chr2L	17713864	17713866	pogo_TIR_Pogo	9	+
chr2L	17815015	17815017	pogo_TIR_Pogo	6	+
chr2L	17857352	17857356	blood_LTR_Gypsy	11	-
chr2L	17870634	17870638	mdg1_LTR_Gypsy	20	-
chr2L	17936947	17936951	Burdock_LTR_Gypsy	23	-
chr2L	17939025	17939030	hopper_TIR_Transib	19	-
chr2L	18023886	18023890	412_LTR_Gypsy	20	-
chr2L	18099689	18099694	roo_LTR_Pao	9	-
chr2L	18175583	18175588	Max-element_LTR_Pao	14	+
chr2L	18176542	18176546	Burdock_LTR_Gypsy	27	+
chr2L	18202939	18202947	P-element_TIR_P	12	+
chr2L	18214296	18214301	hopper_TIR_Transib	8	+
chr2L	18261004	18261008	blood_LTR_Gypsy	26	+
chr2L	18341737	18341741	blood_LTR_Gypsy	19	-
chr2L	18375465	18375472	1360_TIR_P	11	-
chr2L	18401257	18401262	roo_LTR_Pao	9	-
chr2L	18475102	18475106	Burdock_LTR_Gypsy	4	+
chr2L	18507371	18507375	blood_LTR_Gypsy	20	+
chr2L	18570186	18570194	hobo_TIR_hAT	14	-
chr2L	18585805	18585807	pogo_TIR_Pogo	9	-
chr2L	18617227	18617235	P-element_TIR_P	7	+
chr2L	18628428	18628433	Max-element_LTR_Pao	14	-
chr2L	18641522	18641526	mdg1_LTR_Gypsy	6	-
chr2L	18671681	18671685	mdg1_LTR_Gypsy	4	+
chr2L	18674080	18674085	roo_LTR_Pao	3	+
chr2L	18675693	18675697	mdg1_LTR_Gypsy	38	-
chr2L	18746715	18746719	blood_LTR_Gypsy	14	+
chr2L	18777699	18777707	hobo_TIR_hAT	28	-
chr2L	18807598	18807602	412_LTR_Gypsy	7	-
chr2L	18823551	18823559	P-element_TIR_P	15	-
chr2L	18905630	18905635	roo_LTR_Pao	5	+
chr2L	18927806	18927808	pogo_TIR_Pogo	6	-
chr2L	18983660	18983661	pogo_TIR_Pogo	7	-
chr2L	18987308	18987316	P-element_TIR_P	19	+
chr2L	19064679	19064683	Stalker2_LTR_Gypsy	7	-
chr2L	19135301	19135309	P-element_TIR_P	12	-
chr2L	19158141	19158149	P-element_TIR_P	17	+
chr2L	19216992	19216996	mdg1_LTR_Gypsy	22	-
chr2L	19287601	19287605	mdg1_LTR_Gypsy	13	+
chr2L	19307380	19307384	mdg1_LTR_Gypsy	29	-
chr2L	19324505	19324509	opus_LTR_Gypsy	22	+
chr2L	19437538	19437540	pogo_TIR_Pogo	6	+
chr2L	19464176	19464185	P-element_TIR_P	9	-
chr2L	19517786	19517790	Stalker2_LTR_Gypsy	24	-
chr2L	19561358	19561362	mdg1_LTR_Gypsy	12	-
chr2L	19635021	19635033	Quasimodo_LTR_Gypsy	16	-
chr2L	19636030	19636035	hopper_TIR_Transib	9	+
chr2L	19681041	19681049	hobo_TIR_hAT	12	+
chr2L	19681458	19681463	hopper_TIR_Transib	2	-
chr2L	19805678	19805685	1360_TIR_P	13	-
chr2L	19847573	19847581	hobo_TIR_hAT	4	+
chr2L	19999009	19999017	hobo_TIR_hAT	18	+
chr2L	20037270	20037274	412_LTR_Gypsy	13	-
chr2L	20065636	20065644	P-element_TIR_P	18	+
chr2L	20104757	20104765	P-element_TIR_P	28	-
chr2L	20105323	20105328	copia_LTR_Copia	2	-
chr2L	20108061	20108066	copia_LTR_Copia	8	-
chr2L	20116379	20116383	412_LTR_Gypsy	18	-
chr2L	20206408	20206412	Transpac_LTR_Gypsy	7	+
chr2L	20219818	20219822	Transpac_LTR_Gypsy	4	-
chr2L	20224459	20224463	297_LTR_Gypsy	7	-
chr2L	20258977	20258981	mdg1_LTR_Gypsy	10	-
chr2L	20264807	20264812	roo_LTR_Pao	3	-
chr2L	20271209	20271213	412_LTR_Gypsy	14	+
chr2L	20287563	20287571	hobo_TIR_hAT	18	+
chr2L	20297644	20297648	mdg1_LTR_Gypsy	7	+
chr2L	20331514	20331518	opus_LTR_Gypsy	28	+
chr2L	20331785	20331791	Transpac_LTR_Gypsy	11	-
chr2L	20429080	20429088	P-element_TIR_P	26	+
chr2L	20494096	20494100	Transpac_LTR_Gypsy	22	-
chr2L	20495043	20495047	412_LTR_Gypsy	9	-
chr2L	20542464	20542468	mdg1_LTR_Gypsy	13	-
chr2L	20548763	20548767	mdg1_LTR_Gypsy	9	+
chr2L	20549230	20549235	roo_LTR_Pao	4	-
chr2L	20554942	20554946	412_LTR_Gypsy	26	-
chr2L	20572498	20572502	412_LTR_Gypsy	12	-
chr2L	20607272	20607276	mdg1_LTR_Gypsy	11	-
chr2L	20609157	20609162	roo_LTR_Pao	12	+
chr2L	20629957	20629962	roo_LTR_Pao	8	+
chr2L	20694858	20694863	roo_LTR_Pao	6	-
chr2L	20700989	20700993	Tabor_LTR_Gypsy	18	+
chr2L	20710760	20710764	HMS-Beagle_LTR_Gypsy	34	+
chr2L	20800213	20800217	Burdock_LTR_Gypsy	28	-
chr2L	20821251	20821255	297_LTR_Gypsy	10	+
chr2L	20826435	20826439	opus_LTR_Gypsy	13	-
chr2L	20827012	20827014	pogo_TIR_Pogo	5	-
chr2L	20858391	20858399	hobo_TIR_hAT	8	+
chr2L	20865863	20865865	pogo_TIR_Pogo	7	+
chr2L	20880642	20880647	roo_LTR_Pao	3	-
chr2L	20915470	20915475	roo_LTR_Pao	2	+
chr2L	20915483	20915487	opus_LTR_Gypsy	13	-
chr2L	20922928	20922936	P-element_TIR_P	23	-
chr2L	20923091	20923093	pogo_TIR_Pogo	4	+
chr2L	20939564	20939569	hopper_TIR_Transib	21	+
chr2L	20986839	20986843	Transpac_LTR_Gypsy	20	+
chr2L	21063473	21063475	opus_LTR_Gypsy	23	+
chr2L	21070901	21070909	hobo_TIR_hAT	14	-
chr2L	21089441	21089445	412_LTR_Gypsy	16	+
chr2L	21105593	21105597	Burdock_LTR_Gypsy	6	-
chr2L	21168650	21168658	P-element_TIR_P	4	+
chr2L	21231584	21231588	412_LTR_Gypsy	13	+
chr2L	21243000	21243005	copia_LTR_Copia	6	+
chr2L	21292694	21292698	Tabor_LTR_Gypsy	2	-
chr2L	21321345	21321353	hobo_TIR_hAT	18	+
chr2L	21324453	21324458	hopper_TIR_Transib	12	-
chr2L	21414107	21414112	copia_LTR_Copia	3	+
chr2L	21557349	21557353	412_LTR_Gypsy	18	+
chr2L	21582866	21582870	blood_LTR_Gypsy	2	-
chr2L	21590880	21590884	opus_LTR_Gypsy	13	-
chr2L	21611457	21611462	copia_LTR_Copia	3	-
chr2L	21664866	21664870	opus_LTR_Gypsy	13	+
chr2L	21732203	21732207	opus_LTR_Gypsy	24	-
chr2L	21795599	21795603	Burdock_LTR_Gypsy	17	+
chr2L	21863390	21863394	Burdock_LTR_Gypsy	10	+
chr2L	21963555	21963559	opus_LTR_Gypsy	14	-
chr2L	21978516	21978520	Transpac_LTR_Gypsy	23	+
chr2L	22071061	22071065	mdg1_LTR_Gypsy	14	+
chr2L	22105529	22105537	P-element_TIR_P	7	-
chr2L	22106033	22106035	pogo_TIR_Pogo	15	-
chr2L	22108536	22108540	Burdock_LTR_Gypsy	32	+
chr2L	22133092	22133096	297_LTR_Gypsy	8	+
chr2L	22182442	22182446	412_LTR_Gypsy	8	+
chr2L	22187479	22187483	opus_LTR_Gypsy	6	+
chr2L	22210356	22210360	mdg1_LTR_Gypsy	16	+
chr2L	22219580	22219584	gypsy_LTR_Gypsy	18	-
chr2L	22241769	22241771	pogo_TIR_Pogo	13	-
chr2L	22255261	22255265	Stalker2_LTR_Gypsy	10	+
chr2L	22263655	22263659	blood_LTR_Gypsy	7	+
chr2L	22267877	22267881	invader2_LTR_Gypsy	2	+
chr2L	22271688	22271692	opus_LTR_Gypsy	20	-
chr2L	22282869	22282871	pogo_TIR_Pogo	11	-
chr2L	22287661	22287665	Stalker2_LTR_Gypsy	6	+
chr2L	22300352	22300356	gypsy_LTR_Gypsy	6	+
chr2L	22328003	22328007	HMS-Beagle_LTR_Gypsy	11	+
chr2L	22362156	22362158	pogo_TIR_Pogo	5	+
chr2L	22363391	22363395	Stalker2_LTR_Gypsy	35	-
chr2L	22370657	22370661	Tabor_LTR_Gypsy	22	+
chr2L	22390650	22390654	Burdock_LTR_Gypsy	16	+
chr2L	22392250	22392254	HMS-Beagle_LTR_Gypsy	15	-
chr2L	22409588	22409593	copia_LTR_Copia	2	+
chr2L	22413583	22413588	3S18_LTR_Pao	7	+
chr2L	22413984	22413988	Tabor_LTR_Gypsy	3	-
chr2L	22442676	22442684	hobo_TIR_hAT	2	+
chr2L	22472321	22472329	hobo_TIR_hAT	12	-
chr2L	22540127	22540131	412_LTR_Gypsy	10	+
chr2L	22546236	22546240	blood_LTR_Gypsy	5	+
chr2L	22650817	22650821	Burdock_LTR_Gypsy	4	-
chr2L	22658482	22658486	opus_LTR_Gypsy	4	-
chr2L	22668268	22668272	pogo_TIR_Pogo	5	+
chr2L	22676952	22676956	Stalker2_LTR_Gypsy	7	+
chr2L	22677192	22677196	blood_LTR_Gypsy	8	-
chr2L	22678216	22678218	pogo_TIR_Pogo	3	+
chr2L	22691291	22691295	opus_LTR_Gypsy	10	+
chr2L	22728839	22728844	Max-element_LTR_Pao	4	-
chr2L	22729386	22729388	pogo_TIR_Pogo	12	+
chr2L	22752807	22752811	Stalker2_LTR_Gypsy	9	+
chr2L	22786642	22786646	HMS-Beagle_LTR_Gypsy	3	-
chr2L	22786843	22786847	opus_LTR_Gypsy	2	+
chr2L	22792917	22792931	micropia_LTR_Gypsy	2	+
chr2L	22792923	22792927	opus_LTR_Gypsy	4	+
chr2L	22811241	22811245	gypsy_LTR_Gypsy	4	-
chr2L	22869328	22869332	gypsy_LTR_Gypsy	12	-
chr2L	22944296	22944301	copia_LTR_Copia	14	+
chr2L	22968302	22968306	Burdock_LTR_Gypsy	12	+
chr2L	23011159	23011164	1731_LTR_Copia	5	+
chr2R	11351	11356	hopper_TIR_Transib	8	-
chr2R	14885	14889	412_LTR_Gypsy	4	-
chr2R	26227	26232	3S18_LTR_Pao	23	+
chr2R	48308	48312	Transpac_LTR_Gypsy	42	+
chr2R	94986	94990	Tabor_LTR_Gypsy	10	+
chr2R	96937	96939	pogo_TIR_Pogo	5	-
chr2R	98930	98934	gypsy2_LTR_Gypsy	9	+
chr2R	104228	104232	Tabor_LTR_Gypsy	3	-
chr2R	134881	134883	opus_LTR_Gypsy	2	-
chr2R	135872	135876	gypsy_LTR_Gypsy	5	+
chr2R	149496	149500	gypsy_LTR_Gypsy	19	+
chr2R	158421	158429	P-element_TIR_P	14	+
chr2R	204086	204090	HMS-Beagle_LTR_Gypsy	14	-
chr2R	215736	215741	copia_LTR_Copia	14	-
chr2R	255240	255248	P-element_TIR_P	16	-
chr2R	261431	261433	opus_LTR_Gypsy	11	-
chr2R	302422	302426	412_LTR_Gypsy	3	+
chr2R	351979	351983	412_LTR_Gypsy	3	+
chr2R	405457	405461	gypsy_LTR_Gypsy	12	+
chr2R	428213	428217	opus_LTR_Gypsy	8	+
chr2R	440810	440815	Max-element_LTR_Pao	3	+
chr2R	446609	446611	pogo_TIR_Pogo	3	+
chr2R	483767	483771	blood_LTR_Gypsy	13	-
chr2R	485453	485458	copia_LTR_Copia	11	-
chr2R	513070	513074	gypsy_LTR_Gypsy	11	+
chr2R	514336	514340	blood_LTR_Gypsy	16	-
chr2R	520139	520143	blood_LTR_Gypsy	23	-
chr2R	521237	521241	opus_LTR_Gypsy	12	-
chr2R	530125	530130	copia_LTR_Copia	2	-
chr2R	542513	542517	opus_LTR_Gypsy	22	-
chr2R	564724	564729	copia_LTR_Copia	11	-
chr2R	621982	621986	412_LTR_Gypsy	2	-
chr2R	663773	663777	opus_LTR_Gypsy	21	-
chr2R	701751	701753	pogo_TIR_Pogo	3	+
chr2R	718910	718914	Tabor_LTR_Gypsy	9	-
chr2R	736530	736534	412_LTR_Gypsy	6	+
chr2R	737734	737738	Tabor_LTR_Gypsy	8	-
chr2R	777789	777793	Stalker2_LTR_Gypsy	3	+
chr2R	781182	781184	pogo_TIR_Pogo	15	+
chr2R	783576	783580	Transpac_LTR_Gypsy	7	+
chr2R	783783	783787	HMS-Beagle_LTR_Gypsy	11	-
chr2R	784382	784387	roo_LTR_Pao	6	+
chr2R	801669	801675	opus_LTR_Gypsy	13	-
chr2R	822039	822043	gtwin_LTR_Gypsy	5	-
chr2R	839211	839216	roo_LTR_Pao	6	+
chr2R	847894	847898	Tabor_LTR_Gypsy	8	+
chr2R	859390	859394	Tabor_LTR_Gypsy	17	+
chr2R	996626	996630	opus_LTR_Gypsy	26	-
chr2R	1029091	1029095	blood_LTR_Gypsy	3	+
chr2R	1056086	1056090	micropia_LTR_Gypsy	18	+
chr2R	1153493	1153497	opus_LTR_Gypsy	17	-
chr2R	1231114	1231118	gypsy_LTR_Gypsy	27	+
chr2R	1340405	1340410	copia_LTR_Copia	12	-
chr2R	1363167	1363171	blood_LTR_Gypsy	15	+
chr2R	1486146	1486150	opus_LTR_Gypsy	10	-
chr2R	1494576	1494580	Transpac_LTR_Gypsy	17	-
chr2R	1498381	1498386	roo_LTR_Pao	13	+
chr2R	1524180	1524185	roo_LTR_Pao	10	-
chr2R	1566568	1566572	Transpac_LTR_Gypsy	19	+
chr2R	1587602	1587607	roo_LTR_Pao	11	-
chr2R	1594860	1594862	pogo_TIR_Pogo	7	-
chr2R	1609701	1609706	3S18_LTR_Pao	16	-
chr2R	1661394	1661398	412_LTR_Gypsy	9	+
chr2R	1698563	1698565	pogo_TIR_Pogo	6	+
chr2R	1737620	1737628	hobo_TIR_hAT	21	-
chr2R	1738882	1738886	mdg1_LTR_Gypsy	16	-
chr2R	1780065	1780069	blood_LTR_Gypsy	8	+
chr2R	1802190	1802194	412_LTR_Gypsy	17	-
chr2R	1810719	1810724	Max-element_LTR_Pao	15	-
chr2R	1825843	1825847	opus_LTR_Gypsy	19	-
chr2R	1829117	1829121	mdg1_LTR_Gypsy	20	+
chr2R	1836700	1836705	copia_LTR_Copia	19	+
chr2R	1841102	1841106	mdg1_LTR_Gypsy	15	-
chr2R	1842922	1842926	mdg1_LTR_Gypsy	12	-
chr2R	1973878	1973880	pogo_TIR_Pogo	19	+
chr2R	2008234	2008242	P-element_TIR_P	9	-
chr2R	2049219	2049223	opus_LTR_Gypsy	16	+
chr2R	2053419	2053421	pogo_TIR_Pogo	5	+
chr2R	2060550	2060552	pogo_TIR_Pogo	8	+
chr2R	2117661	2117669	P-element_TIR_P	6	+
chr2R	2123609	2123617	P-element_TIR_P	10	+
chr2R	2130079	2130083	opus_LTR_Gypsy	21	-
chr2R	2146240	2146244	blood_LTR_Gypsy	6	-
chr2R	2174054	2174058	blood_LTR_Gypsy	12	-
chr2R	2184078	2184083	roo_LTR_Pao	3	+
chr2R	2197551	2197556	roo_LTR_Pao	5	-
chr2R	2268080	2268085	diver_LTR_Pao	4	-
chr2R	2286001	2286005	gypsy_LTR_Gypsy	10	-
chr2R	2286159	2286163	gypsy_LTR_Gypsy	12	-
chr2R	2286527	2286531	gypsy_LTR_Gypsy	9	-
chr2R	2306663	2306667	Transpac_LTR_Gypsy	4	+
chr2R	2307661	2307665	gypsy_LTR_Gypsy	16	-
chr2R	2310922	2310927	hopper_TIR_Transib	3	-
chr2R	2310932	2310936	Stalker2_LTR_Gypsy	2	+
chr2R	2320204	2320208	opus_LTR_Gypsy	5	-
chr2R	2326036	2326041	roo_LTR_Pao	12	-
chr2R	2347902	2347906	gypsy2_LTR_Gypsy	6	-
chr2R	2369673	2369677	HMS-Beagle_LTR_Gypsy	29	+
chr2R	2380460	2380465	copia_LTR_Copia	12	+
chr2R	2380663	2380664	copia_LTR_Copia	2	+
chr2R	2380773	2380774	copia_LTR_Copia	2	+
chr2R	2422007	2422012	roo_LTR_Pao	7	-
chr2R	2432837	2432841	Burdock_LTR_Gypsy	14	-
chr2R	2458178	2458180	pogo_TIR_Pogo	5	-
chr2R	2498593	2498601	P-element_TIR_P	16	-
chr2R	2509852	2509860	P-element_TIR_P	2	+
chr2R	2511287	2511294	1360_TIR_P	4	-
chr2R	2595891	2595895	mdg1_LTR_Gypsy	15	+
chr2R	2644866	2644874	P-element_TIR_P	21	+
chr2R	2646671	2646676	copia_LTR_Copia	12	-
chr2R	2678812	2678816	mdg1_LTR_Gypsy	18	-
chr2R	2711125	2711129	mdg1_LTR_Gypsy	17	+
chr2R	2734806	2734814	hobo_TIR_hAT	21	+
chr2R	2773210	2773214	Burdock_LTR_Gypsy	15	-
chr2R	2873320	2873328	P-element_TIR_P	10	+
chr2R	2903264	2903272	P-element_TIR_P	13	-
chr2R	2951458	2951460	pogo_TIR_Pogo	3	+
chr2R	2987055	2987060	roo_LTR_Pao	8	+
chr2R	3018800	3018804	Transpac_LTR_Gypsy	23	-
chr2R	3074771	3074779	P-element_TIR_P	3	+
chr2R	3083333	3083337	blood_LTR_Gypsy	14	+
chr2R	3113449	3113454	hopper_TIR_Transib	7	-
chr2R	3135282	3135289	1360_TIR_P	4	-
chr2R	3172698	3172703	roo_LTR_Pao	10	+
chr2R	3339913	3339917	opus_LTR_Gypsy	33	-
chr2R	3368581	3368583	pogo_TIR_Pogo	2	+
chr2R	3376227	3376234	1360_TIR_P	8	+
chr2R	3395966	3395970	Stalker2_LTR_Gypsy	28	-
chr2R	3436888	3436892	412_LTR_Gypsy	6	-
chr2R	3483244	3483248	opus_LTR_Gypsy	31	-
chr2R	3487777	3487782	roo_LTR_Pao	12	+
chr2R	3492666	3492674	hobo_TIR_hAT	24	+
chr2R	3519193	3519195	pogo_TIR_Pogo	23	-
chr2R	3610784	3610791	1360_TIR_P	8	+
chr2R	3662002	3662006	opus_LTR_Gypsy	10	-
chr2R	3692884	3692888	412_LTR_Gypsy	13	+
chr2R	3698304	3698309	roo_LTR_Pao	5	-
chr2R	3725896	3725900	Tabor_LTR_Gypsy	26	+
chr2R	3773605	3773610	hopper_TIR_Transib	10	-
chr2R	3871668	3871672	blood_LTR_Gypsy	21	+
chr2R	3880653	3880657	blood_LTR_Gypsy	7	-
chr2R	3971315	3971319	Burdock_LTR_Gypsy	25	-
chr2R	3974420	3974427	1360_TIR_P	10	-
chr2R	3974785	3974790	copia_LTR_Copia	8	-
chr2R	4034491	4034495	gypsy_LTR_Gypsy	20	+
chr2R	4044142	4044150	P-element_TIR_P	7	-
chr2R	4046603	4046608	mdg1_LTR_Gypsy	7	-
chr2R	4064560	4064564	mdg1_LTR_Gypsy	2	-
chr2R	4085350	4085355	roo_LTR_Pao	11	-
chr2R	4168022	4168030	hobo_TIR_hAT	15	+
chr2R	4185600	4185605	hopper_TIR_Transib	11	+
chr2R	4186978	4186986	hobo_TIR_hAT	28	-
chr2R	4192834	4192838	HMS-Beagle_LTR_Gypsy	20	-
chr2R	4198389	4198391	pogo_TIR_Pogo	5	-
chr2R	4200117	4200122	copia_LTR_Copia	4	-
chr2R	4207765	4207769	412_LTR_Gypsy	28	-
chr2R	4257974	4257979	copia_LTR_Copia	3	+
chr2R	4271212	4271216	opus_LTR_Gypsy	17	+
chr2R	4271402	4271406	mdg1_LTR_Gypsy	16	-
chr2R	4316422	4316426	blood_LTR_Gypsy	26	+
chr2R	4321073	4321077	Burdock_LTR_Gypsy	9	+
chr2R	4404653	4404657	412_LTR_Gypsy	10	+
chr2R	4413737	4413741	mdg1_LTR_Gypsy	11	-
chr2R	4429558	4429563	hopper_TIR_Transib	7	-
chr2R	4456228	4456232	Burdock_LTR_Gypsy	9	+
chr2R	4487590	4487594	Transpac_LTR_Gypsy	19	-
chr2R	4534994	4535003	P-element_TIR_P	20	-
chr2R	4542047	4542055	hobo_TIR_hAT	21	-
chr2R	4545369	4545374	hopper_TIR_Transib	13	+
chr2R	4582458	4582462	412_LTR_Gypsy	28	+
chr2R	4598886	4598894	hobo_TIR_hAT	14	-
chr2R	4611037	4611045	P-element_TIR_P	12	-
chr2R	4672517	4672521	opus_LTR_Gypsy	14	+
chr2R	4673843	4673847	HMS-Beagle_LTR_Gypsy	17	-
chr2R	4704867	4704871	HMS-Beagle_LTR_Gypsy	12	-
chr2R	4738388	4738392	412_LTR_Gypsy	12	-
chr2R	5029031	5029035	opus_LTR_Gypsy	2	-
chr2R	5032808	5032816	P-element_TIR_P	5	+
chr2R	5086264	5086271	1360_TIR_P	8	+
chr2R	5103185	5103189	Burdock_LTR_Gypsy	20	-
chr2R	5196063	5196071	P-element_TIR_P	28	-
chr2R	5222310	5222315	copia_LTR_Copia	7	+
chr2R	5259349	5259353	HMS-Beagle_LTR_Gypsy	23	-
chr2R	5268434	5268439	3S18_LTR_Pao	28	+
chr2R	5296338	5296342	Burdock_LTR_Gypsy	22	-
chr2R	5297214	5297222	P-element_TIR_P	14	+
chr2R	5311615	5311623	P-element_TIR_P	13	-
chr2R	5330494	5330498	412_LTR_Gypsy	13	-
chr2R	5334232	5334236	blood_LTR_Gypsy	14	+
chr2R	5412293	5412301	hobo_TIR_hAT	23	-
chr2R	5472162	5472170	P-element_TIR_P	24	+
chr2R	5520651	5520655	mdg1_LTR_Gypsy	19	+
chr2R	5541927	5541931	opus_LTR_Gypsy	14	+
chr2R	5655696	5655700	opus_LTR_Gypsy	10	+
chr2R	5707632	5707639	P-element_TIR_P	6	+
chr2R	5770896	5770903	1360_TIR_P	11	+
chr2R	5820264	5820268	412_LTR_Gypsy	21	+
chr2R	5826966	5826971	hopper_TIR_Transib	15	-
chr2R	5840828	5840830	pogo_TIR_Pogo	39	+
chr2R	5841677	5841683	3S18_LTR_Pao	11	+
chr2R	5894253	5894260	1360_TIR_P	2	-
chr2R	5920710	5920714	Tabor_LTR_Gypsy	30	+
chr2R	5928127	5928129	pogo_TIR_Pogo	17	-
chr2R	5936696	5936704	hobo_TIR_hAT	13	+
chr2R	5948067	5948071	412_LTR_Gypsy	18	-
chr2R	5965487	5965491	opus_LTR_Gypsy	10	-
chr2R	5999955	5999957	pogo_TIR_Pogo	16	+
chr2R	6017293	6017297	Burdock_LTR_Gypsy	27	+
chr2R	6043040	6043042	pogo_TIR_Pogo	19	-
chr2R	6084138	6084142	HMS-Beagle_LTR_Gypsy	17	-
chr2R	6143506	6143512	opus_LTR_Gypsy	11	-
chr2R	6166666	6166674	P-element_TIR_P	7	-
chr2R	6194617	6194621	HMS-Beagle_LTR_Gypsy	16	-
chr2R	6277736	6277740	opus_LTR_Gypsy	8	+
chr2R	6295304	6295308	opus_LTR_Gypsy	20	-
chr2R	6379129	6379133	blood_LTR_Gypsy	23	-
chr2R	6421774	6421782	P-element_TIR_P	19	+
chr2R	6429206	6429214	P-element_TIR_P	26	+
chr2R	6429679	6429686	1360_TIR_P	2	+
chr2R	6430811	6430819	P-element_TIR_P	2	-
chr2R	6505969	6505977	P-element_TIR_P	26	-
chr2R	6546102	6546104	pogo_TIR_Pogo	3	-
chr2R	6560774	6560782	P-element_TIR_P	8	-
chr2R	6611070	6611078	hobo_TIR_hAT	16	+
chr2R	6648643	6648651	hobo_TIR_hAT	16	+
chr2R	6651185	6651189	blood_LTR_Gypsy	14	-
chr2R	6664881	6664883	pogo_TIR_Pogo	13	-
chr2R	6672588	6672592	opus_LTR_Gypsy	17	+
chr2R	6843762	6843766	Transpac_LTR_Gypsy	22	-
chr2R	6844447	6844452	copia_LTR_Copia	6	+
chr2R	6864266	6864270	HMS-Beagle_LTR_Gypsy	20	+
chr2R	6871122	6871126	HMS-Beagle_LTR_Gypsy	16	-
chr2R	6937240	6937245	roo_LTR_Pao	8	+
chr2R	6946390	6946395	3S18_LTR_Pao	17	-
chr2R	6985526	6985531	hopper_TIR_Transib	8	-
chr2R	6990737	6990745	P-element_TIR_P	17	-
chr2R	6997927	6997931	412_LTR_Gypsy	14	-
chr2R	7048091	7048096	hopper_TIR_Transib	10	+
chr2R	7090101	7090108	1360_TIR_P	7	-
chr2R	7090662	7090667	copia_LTR_Copia	3	+
chr2R	7092098	7092106	P-element_TIR_P	21	-
chr2R	7092103	7092111	P-element_TIR_P	22	+
chr2R	7133937	7133941	HMS-Beagle_LTR_Gypsy	21	-
chr2R	7143767	7143775	P-element_TIR_P	17	-
chr2R	7183466	7183470	blood_LTR_Gypsy	13	+
chr2R	7226467	7226472	3S18_LTR_Pao	24	+
chr2R	7258647	7258655	P-element_TIR_P	20	-
chr2R	7272356	7272361	Max-element_LTR_Pao	6	-
chr2R	7284931	7284939	P-element_TIR_P	22	-
chr2R	7466112	7466116	blood_LTR_Gypsy	10	-
chr2R	7500328	7500333	copia_LTR_Copia	14	+
chr2R	7503277	7503285	P-element_TIR_P	11	+
chr2R	7561186	7561190	blood_LTR_Gypsy	2	-
chr2R	7564667	7564671	blood_LTR_Gypsy	23	-
chr2R	7571912	7571917	Max-element_LTR_Pao	13	-
chr2R	7589881	7589885	blood_LTR_Gypsy	10	-
chr2R	7592085	7592087	pogo_TIR_Pogo	5	-
chr2R	7622890	7622894	opus_LTR_Gypsy	12	-
chr2R	7624733	7624737	opus_LTR_Gypsy	10	-
chr2R	7765472	7765476	412_LTR_Gypsy	2	-
chr2R	7786400	7786402	pogo_TIR_Pogo	9	-
chr2R	7802240	7802244	412_LTR_Gypsy	17	-
chr2R	7960902	7960910	hobo_TIR_hAT	22	+
chr2R	8072880	8072884	accord_LTR_Gypsy	2	-
chr2R	8146543	8146547	Burdock_LTR_Gypsy	24	-
chr2R	8224128	8224130	pogo_TIR_Pogo	3	-
chr2R	8267038	8267040	pogo_TIR_Pogo	3	-
chr2R	8304410	8304412	pogo_TIR_Pogo	7	-
chr2R	8310390	8310394	blood_LTR_Gypsy	13	-
chr2R	8330539	8330543	HMS-Beagle_LTR_Gypsy	43	-
chr2R	8339780	8339782	pogo_TIR_Pogo	13	-
chr2R	8351049	8351053	opus_LTR_Gypsy	25	+
chr2R	8379895	8379903	hobo_TIR_hAT	4	-
chr2R	8432921	8432925	opus_LTR_Gypsy	12	+
chr2R	8481189	8481197	P-element_TIR_P	11	+
chr2R	8561198	8561202	mdg3_LTR_Gypsy	13	-
chr2R	8610427	8610435	hobo_TIR_hAT	20	-
chr2R	8613015	8613023	P-element_TIR_P	3	+
chr2R	8667927	8667935	P-element_TIR_P	19	+
chr2R	8671031	8671035	Burdock_LTR_Gypsy	12	-
chr2R	8676347	8676355	hobo_TIR_hAT	26	+
chr2R	8714115	8714119	Transpac_LTR_Gypsy	26	-
chr2R	8725460	8725468	hobo_TIR_hAT	28	-
chr2R	8743559	8743563	opus_LTR_Gypsy	17	+
chr2R	8754432	8754441	1360_TIR_P	2	-
chr2R	8797811	8797818	1360_TIR_P	15	-
chr2R	8845408	8845416	P-element_TIR_P	18	+
chr2R	8877964	8877966	S-element_TIR_Tc1	4	+
chr2R	8897167	8897174	1360_TIR_P	11	-
chr2R	8941699	8941703	Burdock_LTR_Gypsy	21	-
chr2R	8966425	8966433	hobo_TIR_hAT	12	-
chr2R	8968412	8968416	HMS-Beagle_LTR_Gypsy	15	-
chr2R	8980377	8980381	mdg1_LTR_Gypsy	15	-
chr2R	8981593	8981597	mdg3_LTR_Gypsy	14	-
chr2R	9129924	9129928	opus_LTR_Gypsy	22	-
chr2R	9157402	9157406	blood_LTR_Gypsy	14	+
chr2R	9176448	9176452	Tabor_LTR_Gypsy	21	+
chr2R	9209045	9209053	hobo_TIR_hAT	16	-
chr2R	9248628	9248632	Tabor_LTR_Gypsy	2	+
chr2R	9275074	9275080	Transpac_LTR_Gypsy	10	-
chr2R	9279871	9279875	blood_LTR_Gypsy	12	-
chr2R	9291055	9291059	Burdock_LTR_Gypsy	23	+
chr2R	9312690	9312694	412_LTR_Gypsy	8	+
chr2R	9416464	9416469	roo_LTR_Pao	12	+
chr2R	9512392	9512397	hopper_TIR_Transib	8	+
chr2R	9512453	9512457	Transpac_LTR_Gypsy	30	-
chr2R	9515708	9515716	hobo_TIR_hAT	14	-
chr2R	9527516	9527524	hobo_TIR_hAT	11	-
chr2R	9533300	9533308	hobo_TIR_hAT	9	-
chr2R	9536914	9536918	opus_LTR_Gypsy	7	-
chr2R	9551663	9551668	hopper_TIR_Transib	12	-
chr2R	9561496	9561504	hobo_TIR_hAT	17	+
chr2R	9565242	9565247	hopper_TIR_Transib	11	-
chr2R	9584293	9584301	hobo_TIR_hAT	28	-
chr2R	9588030	9588035	hopper_TIR_Transib	7	+
chr2R	9592183	9592191	hobo_TIR_hAT	14	-
chr2R	9603840	9603844	mdg1_LTR_Gypsy	9	+
chr2R	9651560	9651566	opus_LTR_Gypsy	22	-
chr2R	9729597	9729601	opus_LTR_Gypsy	7	+
chr2R	9785838	9785843	Quasimodo_LTR_Gypsy	7	+
chr2R	9859098	9859102	412_LTR_Gypsy	12	+
chr2R	9866060	9866068	P-element_TIR_P	22	+
chr2R	9971848	9971852	Transpac_LTR_Gypsy	4	-
chr2R	10010994	10010998	412_LTR_Gypsy	20	+
chr2R	10059119	10059123	Burdock_LTR_Gypsy	16	+
chr2R	10172398	10172400	pogo_TIR_Pogo	2	-
chr2R	10194823	10194831	P-element_TIR_P	15	-
chr2R	10280751	10280755	opus_LTR_Gypsy	6	-
chr2R	10286876	10286880	opus_LTR_Gypsy	16	+
chr2R	10435455	10435459	412_LTR_Gypsy	7	-
chr2R	10437262	10437268	opus_LTR_Gypsy	15	+
chr2R	10437569	10437574	copia_LTR_Copia	10	+
chr2R	10449675	10449679	Burdock_LTR_Gypsy	5	+
chr2R	10465477	10465481	opus_LTR_Gypsy	8	+
chr2R	10466070	10466074	copia_LTR_Copia	10	-
chr2R	10467032	10467034	S-element_TIR_Tc1	11	-
chr2R	10469019	10469021	opus_LTR_Gypsy	14	+
chr2R	10473300	10473308	hobo_TIR_hAT	13	-
chr2R	10475632	10475640	hobo_TIR_hAT	10	-
chr2R	10491963	10491965	pogo_TIR_Pogo	4	+
chr2R	10529143	10529151	hobo_TIR_hAT	2	-
chr2R	10529928	10529936	hobo_TIR_hAT	31	+
chr2R	10543919	10543927	hobo_TIR_hAT	10	-
chr2R	10548853	10548857	412_LTR_Gypsy	6	-
chr2R	10570457	10570465	hobo_TIR_hAT	2	-
chr2R	10573948	10573952	roo_LTR_Pao	14	-
chr2R	10576124	10576129	roo_LTR_Pao	4	-
chr2R	10579574	10579579	hopper_TIR_Transib	7	-
chr2R	10585311	10585316	copia_LTR_Copia	11	+
chr2R	10598751	10598756	roo_LTR_Pao	5	-
chr2R	10602110	10602118	hobo_TIR_hAT	23	+
chr2R	10609020	10609029	opus_LTR_Gypsy	7	+
chr2R	10614093	10614097	Tabor_LTR_Gypsy	7	+
chr2R	10623137	10623145	hobo_TIR_hAT	9	+
chr2R	10701224	10701226	pogo_TIR_Pogo	3	-
chr2R	10809041	10809043	pogo_TIR_Pogo	5	+
chr2R	10822239	10822243	mdg1_LTR_Gypsy	19	+
chr2R	10844175	10844179	Burdock_LTR_Gypsy	6	+
chr2R	10846740	10846748	P-element_TIR_P	7	-
chr2R	10899860	10899864	blood_LTR_Gypsy	11	+
chr2R	10912379	10912384	mdg3_LTR_Gypsy	12	+
chr2R	10940570	10940574	opus_LTR_Gypsy	11	+
chr2R	10942635	10942637	pogo_TIR_Pogo	6	+
chr2R	10965325	10965329	blood_LTR_Gypsy	11	-
chr2R	10966984	10966992	hobo_TIR_hAT	20	+
chr2R	11046506	11046511	roo_LTR_Pao	3	-
chr2R	11064628	11064632	gypsy_LTR_Gypsy	24	-
chr2R	11072594	11072598	opus_LTR_Gypsy	5	+
chr2R	11188414	11188418	412_LTR_Gypsy	6	-
chr2R	11188807	11188812	hopper_TIR_Transib	5	-
chr2R	11284867	11284871	Tabor_LTR_Gypsy	21	-
chr2R	11304635	11304637	pogo_TIR_Pogo	6	+
chr2R	11332250	11332255	hopper_TIR_Transib	12	-
chr2R	11348216	11348220	opus_LTR_Gypsy	18	+
chr2R	11350785	11350789	Tabor_LTR_Gypsy	18	-
chr2R	11359395	11359403	hobo_TIR_hAT	13	+
chr2R	11498409	11498417	P-element_TIR_P	4	+
chr2R	11501305	11501313	P-element_TIR_P	13	+
chr2R	11501471	11501479	hobo_TIR_hAT	20	-
chr2R	11521487	11521491	mdg3_LTR_Gypsy	18	-
chr2R	11615772	11615780	hobo_TIR_hAT	4	-
chr2R	11672895	11672903	hobo_TIR_hAT	23	-
chr2R	11673583	11673587	opus_LTR_Gypsy	19	-
chr2R	11804784	11804786	pogo_TIR_Pogo	2	+
chr2R	11818817	11818825	P-element_TIR_P	8	+
chr2R	11840167	11840171	HMS-Beagle_LTR_Gypsy	26	+
chr2R	11920814	11920816	pogo_TIR_Pogo	12	+
chr2R	11923326	11923334	hobo_TIR_hAT	14	+
chr2R	11974346	11974354	hobo_TIR_hAT	22	+
chr2R	12037700	12037708	P-element_TIR_P	19	-
chr2R	12072587	12072589	pogo_TIR_Pogo	4	+
chr2R	12095077	12095084	1360_TIR_P	5	+
chr2R	12264359	12264367	hobo_TIR_hAT	9	+
chr2R	12273930	12273938	P-element_TIR_P	5	+
chr2R	12274024	12274032	P-element_TIR_P	19	+
chr2R	12275787	12275792	copia_LTR_Copia	11	-
chr2R	12275994	12276002	hobo_TIR_hAT	24	-
chr2R	12275996	12276004	hobo_TIR_hAT	13	+
chr2R	12287366	12287371	roo_LTR_Pao	9	+
chr2R	12320303	12320307	mdg1_LTR_Gypsy	16	+
chr2R	12346005	12346013	hobo_TIR_hAT	18	+
chr2R	12364097	12364101	Stalker2_LTR_Gypsy	10	+
chr2R	12390697	12390705	hobo_TIR_hAT	27	-
chr2R	12400439	12400443	opus_LTR_Gypsy	17	-
chr2R	12403262	12403266	mdg1_LTR_Gypsy	14	+
chr2R	12531222	12531230	hobo_TIR_hAT	30	+
chr2R	12547389	12547397	hobo_TIR_hAT	22	+
chr2R	12550253	12550257	412_LTR_Gypsy	18	+
chr2R	12570561	12570565	opus_LTR_Gypsy	15	+
chr2R	12570849	12570853	mdg1_LTR_Gypsy	10	+
chr2R	12617464	12617466	pogo_TIR_Pogo	10	-
chr2R	12635349	12635353	opus_LTR_Gypsy	25	-
chr2R	12710534	12710538	opus_LTR_Gypsy	3	-
chr2R	12743957	12743965	P-element_TIR_P	27	-
chr2R	12780839	12780847	hobo_TIR_hAT	32	+
chr2R	12783596	12783603	1360_TIR_P	6	+
chr2R	12809518	12809520	pogo_TIR_Pogo	4	-
chr2R	12812960	12812964	Tabor_LTR_Gypsy	19	-
chr2R	12858473	12858477	Tabor_LTR_Gypsy	17	+
chr2R	12859837	12859841	Burdock_LTR_Gypsy	14	+
chr2R	12865411	12865416	hopper_TIR_Transib	11	-
chr2R	12961020	12961024	412_LTR_Gypsy	16	+
chr2R	12971233	12971237	opus_LTR_Gypsy	28	+
chr2R	12985295	12985303	P-element_TIR_P	16	+
chr2R	13020588	13020593	copia_LTR_Copia	12	-
chr2R	13021185	13021187	pogo_TIR_Pogo	16	-
chr2R	13022368	13022370	412_LTR_Gypsy	8	-
chr2R	13074985	13074990	copia_LTR_Copia	14	-
chr2R	13132272	13132277	3S18_LTR_Pao	36	+
chr2R	13166441	13166449	P-element_TIR_P	14	+
chr2R	13174786	13174794	hobo_TIR_hAT	6	-
chr2R	13191229	13191234	roo_LTR_Pao	2	+
chr2R	13202889	13202896	1360_TIR_P	23	-
chr2R	13205132	13205138	Burdock_LTR_Gypsy	9	-
chr2R	13227616	13227624	hobo_TIR_hAT	29	-
chr2R	13236345	13236353	hobo_TIR_hAT	10	-
chr2R	13246083	13246088	roo_LTR_Pao	7	-
chr2R	13262548	13262556	hobo_TIR_hAT	13	-
chr2R	13262936	13262941	hopper_TIR_Transib	13	+
chr2R	13276728	13276732	blood_LTR_Gypsy	20	+
chr2R	13309524	13309528	opus_LTR_Gypsy	4	-
chr2R	13322535	13322539	HMS-Beagle_LTR_Gypsy	19	-
chr2R	13350006	13350014	P-element_TIR_P	3	-
chr2R	13462539	13462544	roo_LTR_Pao	12	+
chr2R	13558288	13558293	3S18_LTR_Pao	19	+
chr2R	13602322	13602329	1360_TIR_P	5	+
chr2R	13606959	13606967	P-element_TIR_P	17	-
chr2R	13644327	13644331	opus_LTR_Gypsy	26	-
chr2R	13648450	13648458	P-element_TIR_P	15	+
chr2R	13802222	13802230	hobo_TIR_hAT	36	-
chr2R	13817769	13817773	Tabor_LTR_Gypsy	27	+
chr2R	13873804	13873812	hobo_TIR_hAT	6	-
chr2R	13912057	13912065	hobo_TIR_hAT	9	-
chr2R	13914584	13914588	Burdock_LTR_Gypsy	14	+
chr2R	13920385	13920389	412_LTR_Gypsy	10	+
chr2R	13938532	13938536	mdg1_LTR_Gypsy	6	+
chr2R	13960374	13960379	blood_LTR_Gypsy	5	-
chr2R	14062337	14062341	297_LTR_Gypsy	23	+
chr2R	14147218	14147223	Max-element_LTR_Pao	8	-
chr2R	14184427	14184429	pogo_TIR_Pogo	9	+
chr2R	14279160	14279164	HMS-Beagle_LTR_Gypsy	19	-
chr2R	14286655	14286660	copia_LTR_Copia	17	+
chr2R	14342519	14342523	Transpac_LTR_Gypsy	5	-
chr2R	14353736	14353740	mdg1_LTR_Gypsy	8	+
chr2R	14367711	14367719	hobo_TIR_hAT	19	+
chr2R	14370206	14370208	pogo_TIR_Pogo	5	+
chr2R	14390820	14390825	copia_LTR_Copia	16	+
chr2R	14414895	14414899	mdg1_LTR_Gypsy	31	-
chr2R	14602700	14602708	hobo_TIR_hAT	11	+
chr2R	14605538	14605546	hobo_TIR_hAT	13	-
chr2R	14687006	14687013	P-element_TIR_P	9	-
chr2R	14695296	14695304	hobo_TIR_hAT	10	-
chr2R	14838783	14838788	hopper_TIR_Transib	13	-
chr2R	14871168	14871176	hobo_TIR_hAT	29	+
chr2R	14891866	14891874	hobo_TIR_hAT	21	-
chr2R	14934592	14934594	pogo_TIR_Pogo	20	-
chr2R	14964833	14964837	mdg1_LTR_Gypsy	20	-
chr2R	14987604	14987609	copia_LTR_Copia	4	-
chr2R	14989709	14989717	hobo_TIR_hAT	19	+
chr2R	14996658	14996666	hobo_TIR_hAT	24	-
chr2R	15033222	15033224	pogo_TIR_Pogo	6	+
chr2R	15051412	15051416	opus_LTR_Gypsy	16	+
chr2R	15056571	15056580	P-element_TIR_P	7	-
chr2R	15092755	15092763	hobo_TIR_hAT	16	-
chr2R	15156595	15156603	P-element_TIR_P	14	-
chr2R	15313104	15313112	P-element_TIR_P	29	+
chr2R	15340745	15340747	pogo_TIR_Pogo	22	-
chr2R	15406122	15406130	hobo_TIR_hAT	13	+
chr2R	15407680	15407688	hobo_TIR_hAT	12	-
chr2R	15412538	15412546	hobo_TIR_hAT	19	-
chr2R	15448188	15448196	hobo_TIR_hAT	18	+
chr2R	15478054	15478062	hobo_TIR_hAT	22	-
chr2R	15515035	15515039	mdg3_LTR_Gypsy	10	-
chr2R	15685067	15685071	HMS-Beagle_LTR_Gypsy	15	-
chr2R	15698826	15698831	roo_LTR_Pao	7	-
chr2R	15894388	15894392	Transpac_LTR_Gypsy	25	+
chr2R	15954971	15954975	blood_LTR_Gypsy	22	-
chr2R	16037189	16037193	blood_LTR_Gypsy	14	-
chr2R	16039560	16039564	Transpac_LTR_Gypsy	18	-
chr2R	16139940	16139944	Burdock_LTR_Gypsy	13	-
chr2R	16162073	16162081	P-element_TIR_P	17	+
chr2R	16184860	16184864	opus_LTR_Gypsy	18	+
chr2R	16240441	16240445	Stalker2_LTR_Gypsy	13	-
chr2R	16277938	16277946	hobo_TIR_hAT	16	+
chr2R	16291508	16291512	Tabor_LTR_Gypsy	17	+
chr2R	16314295	16314303	hobo_TIR_hAT	18	-
chr2R	16360283	16360291	hobo_TIR_hAT	9	+
chr2R	16387357	16387362	roo_LTR_Pao	8	-
chr2R	16420537	16420541	opus_LTR_Gypsy	18	+
chr2R	16430217	16430221	Transpac_LTR_Gypsy	14	-
chr2R	16431215	16431219	297_LTR_Gypsy	7	-
chr2R	16468081	16468087	Burdock_LTR_Gypsy	10	-
chr2R	16477176	16477183	1360_TIR_P	25	-
chr2R	16477819	16477824	copia_LTR_Copia	3	-
chr2R	16490355	16490363	P-element_TIR_P	20	-
chr2R	16563537	16563545	hobo_TIR_hAT	14	+
chr2R	16597389	16597394	roo_LTR_Pao	5	-
chr2R	16599571	16599579	hobo_TIR_hAT	16	-
chr2R	16611477	16611481	Tabor_LTR_Gypsy	10	+
chr2R	16642267	16642272	copia_LTR_Copia	14	-
chr2R	16693663	16693671	hobo_TIR_hAT	19	+
chr2R	16696794	16696799	roo_LTR_Pao	2	-
chr2R	16706332	16706336	blood_LTR_Gypsy	17	+
chr2R	16707918	16707926	hobo_TIR_hAT	2	-
chr2R	16723614	16723622	P-element_TIR_P	20	+
chr2R	16728270	16728278	hobo_TIR_hAT	20	+
chr2R	16728555	16728563	hobo_TIR_hAT	20	+
chr2R	16755946	16755951	hopper_TIR_Transib	11	+
chr2R	16774844	16774852	hobo_TIR_hAT	16	-
chr2R	16802184	16802188	mdg1_LTR_Gypsy	20	-
chr2R	16840076	16840080	opus_LTR_Gypsy	26	-
chr2R	16859535	16859539	412_LTR_Gypsy	12	-
chr2R	16910215	16910219	opus_LTR_Gypsy	11	-
chr2R	16960335	16960343	P-element_TIR_P	17	-
chr2R	16989213	16989218	hopper_TIR_Transib	9	-
chr2R	16998050	16998054	blood_LTR_Gypsy	9	+
chr2R	17031114	17031122	P-element_TIR_P	28	+
chr2R	17131547	17131551	mdg1_LTR_Gypsy	9	-
chr2R	17132532	17132536	opus_LTR_Gypsy	2	-
chr2R	17143697	17143702	roo_LTR_Pao	12	-
chr2R	17155413	17155417	Tabor_LTR_Gypsy	31	+
chr2R	17289170	17289174	mdg1_LTR_Gypsy	12	+
chr2R	17323053	17323061	hobo_TIR_hAT	20	-
chr2R	17323058	17323063	hopper_TIR_Transib	14	-
chr2R	17459657	17459662	hopper_TIR_Transib	18	-
chr2R	17526213	17526218	copia_LTR_Copia	5	-
chr2R	17533103	17533105	pogo_TIR_Pogo	5	-
chr2R	17549483	17549491	P-element_TIR_P	15	+
chr2R	17592461	17592466	hopper_TIR_Transib	11	-
chr2R	17679396	17679400	412_LTR_Gypsy	12	-
chr2R	17684845	17684849	412_LTR_Gypsy	7	-
chr2R	17721263	17721267	mdg1_LTR_Gypsy	13	+
chr2R	17732074	17732076	pogo_TIR_Pogo	2	-
chr2R	17759472	17759480	P-element_TIR_P	22	+
chr2R	17812191	17812193	pogo_TIR_Pogo	6	+
chr2R	17834649	17834653	412_LTR_Gypsy	9	+
chr2R	17847062	17847070	hobo_TIR_hAT	28	+
chr2R	17847119	17847124	copia_LTR_Copia	8	+
chr2R	17877391	17877395	opus_LTR_Gypsy	25	-
chr2R	17940015	17940019	opus_LTR_Gypsy	9	+
chr2R	17941403	17941407	opus_LTR_Gypsy	12	-
chr2R	17942499	17942505	Burdock_LTR_Gypsy	15	+
chr2R	17993641	17993643	pogo_TIR_Pogo	5	+
chr2R	18005725	18005732	1360_TIR_P	14	+
chr2R	18084537	18084544	1360_TIR_P	11	-
chr2R	18085689	18085691	pogo_TIR_Pogo	23	-
chr2R	18129677	18129685	P-element_TIR_P	9	-
chr2R	18158099	18158107	P-element_TIR_P	18	+
chr2R	18236934	18236938	opus_LTR_Gypsy	24	+
chr2R	18242917	18242921	opus_LTR_Gypsy	6	-
chr2R	18244369	18244373	Burdock_LTR_Gypsy	24	+
chr2R	18281422	18281426	opus_LTR_Gypsy	9	-
chr2R	18327624	18327632	hobo_TIR_hAT	17	-
chr2R	18327981	18327989	hobo_TIR_hAT	29	+
chr2R	18329894	18329898	3S18_LTR_Pao	8	+
chr2R	18339005	18339009	mdg1_LTR_Gypsy	21	-
chr2R	18345886	18345891	hopper_TIR_Transib	14	+
chr2R	18348496	18348501	hopper_TIR_Transib	4	+
chr2R	18365859	18365865	Burdock_LTR_Gypsy	13	-
chr2R	18401646	18401654	P-element_TIR_P	21	+
chr2R	18403702	18403706	Transpac_LTR_Gypsy	15	+
chr2R	18464749	18464753	opus_LTR_Gypsy	15	-
chr2R	18532116	18532118	pogo_TIR_Pogo	4	+
chr2R	18548627	18548634	1360_TIR_P	7	-
chr2R	18576570	18576578	P-element_TIR_P	11	-
chr2R	18638612	18638620	hobo_TIR_hAT	24	+
chr2R	18644982	18644986	blood_LTR_Gypsy	14	+
chr2R	18655892	18655897	hopper_TIR_Transib	18	+
chr2R	18656715	18656723	hobo_TIR_hAT	28	+
chr2R	18657033	18657038	roo_LTR_Pao	9	-
chr2R	18672594	18672599	roo_LTR_Pao	9	-
chr2R	18676559	18676563	mdg1_LTR_Gypsy	18	-
chr2R	18685910	18685918	P-element_TIR_P	15	+
chr2R	18787536	18787541	roo_LTR_Pao	2	+
chr2R	18979959	18979967	P-element_TIR_P	14	+
chr2R	19003560	19003564	opus_LTR_Gypsy	15	+
chr2R	19004104	19004112	hobo_TIR_hAT	26	-
chr2R	19009806	19009811	copia_LTR_Copia	11	-
chr2R	19010814	19010818	mdg1_LTR_Gypsy	21	+
chr2R	19076444	19076449	roo_LTR_Pao	3	+
chr2R	19192053	19192058	Max-element_LTR_Pao	20	-
chr2R	19264829	19264836	1360_TIR_P	10	-
chr2R	19298148	19298153	hopper_TIR_Transib	7	-
chr2R	19364135	19364139	blood_LTR_Gypsy	12	-
chr2R	19368717	19368721	412_LTR_Gypsy	14	+
chr2R	19382337	19382342	copia_LTR_Copia	2	-
chr2R	19382914	19382918	Transpac_LTR_Gypsy	27	-
chr2R	19391483	19391488	hopper_TIR_Transib	13	+
chr2R	19392199	19392207	hobo_TIR_hAT	30	-
chr2R	19396100	19396108	hobo_TIR_hAT	16	-
chr2R	19396277	19396285	hobo_TIR_hAT	35	-
chr2R	19405153	19405161	hobo_TIR_hAT	22	+
chr2R	19405711	19405715	HMS-Beagle_LTR_Gypsy	16	-
chr2R	19456215	19456219	opus_LTR_Gypsy	9	+
chr2R	19460173	19460177	roo_LTR_Pao	3	-
chr2R	19545078	19545086	hobo_TIR_hAT	22	+
chr2R	19549387	19549391	opus_LTR_Gypsy	19	-
chr2R	19551084	19551092	P-element_TIR_P	21	+
chr2R	19637784	19637788	blood_LTR_Gypsy	11	-
chr2R	19709181	19709186	roo_LTR_Pao	6	-
chr2R	19921532	19921540	P-element_TIR_P	17	+
chr2R	19968435	19968439	opus_LTR_Gypsy	14	-
chr2R	19986330	19986334	opus_LTR_Gypsy	21	+
chr2R	20020221	20020223	pogo_TIR_Pogo	5	+
chr2R	20074264	20074272	P-element_TIR_P	29	-
chr2R	20089824	20089828	mdg1_LTR_Gypsy	17	-
chr2R	20108142	20108146	opus_LTR_Gypsy	17	-
chr2R	20178265	20178273	hobo_TIR_hAT	31	+
chr2R	20180959	20180964	hopper_TIR_Transib	16	+
chr2R	20181610	20181613	412_LTR_Gypsy	7	+
chr2R	20188446	20188451	hopper_TIR_Transib	11	+
chr2R	20278198	20278202	412_LTR_Gypsy	18	+
chr2R	20322433	20322438	copia_LTR_Copia	19	+
chr2R	20324166	20324170	opus_LTR_Gypsy	15	-
chr2R	20358415	20358419	Burdock_LTR_Gypsy	10	-
chr2R	20359740	20359748	hobo_TIR_hAT	37	-
chr2R	20413681	20413689	P-element_TIR_P	22	-
chr2R	20433265	20433269	opus_LTR_Gypsy	17	-
chr2R	20627418	20627422	Stalker2_LTR_Gypsy	28	+
chr2R	20724989	20724994	roo_LTR_Pao	5	-
chr2R	20827958	20827966	P-element_TIR_P	22	-
chr2R	20898335	20898343	P-element_TIR_P	15	+
chr2R	20968689	20968694	roo_LTR_Pao	14	-
chr2R	21036590	21036594	gypsy_LTR_Gypsy	3	-
chr2R	21085621	21085625	opus_LTR_Gypsy	17	+
chr2R	21091899	21091903	Burdock_LTR_Gypsy	13	+
chr2R	21136354	21136356	pogo_TIR_Pogo	8	+
chr2R	21144625	21144629	412_LTR_Gypsy	11	+
chr2R	21146165	21146180	P-element_TIR_P	4	+
chr2R	21146266	21146274	P-element_TIR_P	6	-
chr2R	21146275	21146283	P-element_TIR_P	17	-
chr3L	40381	40389	P-element_TIR_P	3	+
chr3L	69014	69018	Stalker2_LTR_Gypsy	6	+
chr3L	80753	80757	opus_LTR_Gypsy	9	-
chr3L	129111	129116	copia_LTR_Copia	4	+
chr3L	140932	140940	P-element_TIR_P	16	+
chr3L	159121	159126	roo_LTR_Pao	13	+
chr3L	165500	165505	copia_LTR_Copia	6	+
chr3L	223432	223436	blood_LTR_Gypsy	7	+
chr3L	319726	319734	P-element_TIR_P	26	+
chr3L	493904	493908	opus_LTR_Gypsy	25	+
chr3L	616636	616644	P-element_TIR_P	17	-
chr3L	708236	708244	P-element_TIR_P	19	+
chr3L	711894	711902	P-element_TIR_P	15	+
chr3L	739209	739217	P-element_TIR_P	18	+
chr3L	739541	739545	Burdock_LTR_Gypsy	24	+
chr3L	748596	748604	P-element_TIR_P	15	-
chr3L	754988	754993	hopper_TIR_Transib	6	+
chr3L	779073	779077	Burdock_LTR_Gypsy	9	-
chr3L	781355	781359	opus_LTR_Gypsy	27	+
chr3L	882011	882019	P-element_TIR_P	20	-
chr3L	934837	934845	hobo_TIR_hAT	12	+
chr3L	938923	938926	blood_LTR_Gypsy	14	-
chr3L	943495	943499	blood_LTR_Gypsy	16	+
chr3L	996756	996760	opus_LTR_Gypsy	14	-
chr3L	1106920	1106928	hobo_TIR_hAT	29	+
chr3L	1109573	1109575	pogo_TIR_Pogo	4	+
chr3L	1111504	1111508	blood_LTR_Gypsy	18	-
chr3L	1189095	1189097	pogo_TIR_Pogo	4	-
chr3L	1193563	1193565	pogo_TIR_Pogo	7	-
chr3L	1218007	1218012	roo_LTR_Pao	11	-
chr3L	1277722	1277730	hobo_TIR_hAT	8	+
chr3L	1320010	1320015	roo_LTR_Pao	15	-
chr3L	1321537	1321541	Burdock_LTR_Gypsy	11	-
chr3L	1337171	1337175	blood_LTR_Gypsy	36	-
chr3L	1479247	1479252	copia_LTR_Copia	6	+
chr3L	1573322	1573327	roo_LTR_Pao	3	-
chr3L	1586543	1586551	P-element_TIR_P	22	-
chr3L	1586543	1586551	P-element_TIR_P	14	+
chr3L	1747013	1747021	P-element_TIR_P	9	+
chr3L	1895694	1895699	roo_LTR_Pao	5	+
chr3L	1903245	1903250	3S18_LTR_Pao	14	+
chr3L	1994329	1994333	opus_LTR_Gypsy	19	-
chr3L	2003052	2003054	pogo_TIR_Pogo	11	-
chr3L	2107629	2107637	P-element_TIR_P	15	-
chr3L	2107714	2107722	P-element_TIR_P	16	-
chr3L	2169060	2169067	1360_TIR_P	4	-
chr3L	2172323	2172327	Tabor_LTR_Gypsy	14	-
chr3L	2189214	2189218	Tabor_LTR_Gypsy	11	+
chr3L	2216746	2216754	hobo_TIR_hAT	27	+
chr3L	2328561	2328565	Burdock_LTR_Gypsy	22	-
chr3L	2354448	2354452	mdg1_LTR_Gypsy	24	-
chr3L	2420353	2420357	Transpac_LTR_Gypsy	3	+
chr3L	2426709	2426711	pogo_TIR_Pogo	8	-
chr3L	2589432	2589440	P-element_TIR_P	5	-
chr3L	2595682	2595686	blood_LTR_Gypsy	15	+
chr3L	2618880	2618888	hobo_TIR_hAT	25	-
chr3L	2677043	2677051	hobo_TIR_hAT	20	-
chr3L	2686444	2686448	opus_LTR_Gypsy	32	-
chr3L	2698504	2698508	HMS-Beagle_LTR_Gypsy	33	+
chr3L	2734152	2734156	Burdock_LTR_Gypsy	9	+
chr3L	2749810	2749818	hobo_TIR_hAT	2	+
chr3L	2795421	2795429	hobo_TIR_hAT	24	+
chr3L	2800452	2800457	copia_LTR_Copia	12	+
chr3L	2821244	2821249	hopper_TIR_Transib	9	+
chr3L	2996121	2996125	412_LTR_Gypsy	18	-
chr3L	2996946	2996950	Burdock_LTR_Gypsy	10	+
chr3L	3014077	3014085	hobo_TIR_hAT	10	-
chr3L	3078436	3078441	copia_LTR_Copia	3	-
chr3L	3084287	3084289	pogo_TIR_Pogo	6	-
chr3L	3102523	3102528	roo_LTR_Pao	18	-
chr3L	3245692	3245696	mdg1_LTR_Gypsy	16	-
chr3L	3250419	3250427	P-element_TIR_P	15	-
chr3L	3280071	3280075	412_LTR_Gypsy	24	+
chr3L	3339901	3339905	Burdock_LTR_Gypsy	22	-
chr3L	3341474	3341478	opus_LTR_Gypsy	26	-
chr3L	3397314	3397321	1360_TIR_P	8	+
chr3L	3500589	3500593	mdg1_LTR_Gypsy	10	-
chr3L	3592780	3592785	roo_LTR_Pao	5	+
chr3L	3662947	3662951	opus_LTR_Gypsy	26	+
chr3L	3704093	3704097	Max-element_LTR_Pao	14	-
chr3L	3755983	3755991	hobo_TIR_hAT	20	-
chr3L	3756009	3756017	hobo_TIR_hAT	15	-
chr3L	3756865	3756870	hopper_TIR_Transib	5	-
chr3L	3808815	3808819	blood_LTR_Gypsy	17	+
chr3L	3879593	3879598	hopper_TIR_Transib	9	+
chr3L	3885675	3885677	pogo_TIR_Pogo	5	-
chr3L	3890958	3890962	412_LTR_Gypsy	17	-
chr3L	3925919	3925927	P-element_TIR_P	15	+
chr3L	3967010	3967014	412_LTR_Gypsy	8	-
chr3L	4080699	4080707	hobo_TIR_hAT	15	+
chr3L	4086702	4086710	hobo_TIR_hAT	27	-
chr3L	4187289	4187297	hobo_TIR_hAT	31	+
chr3L	4205064	4205069	roo_LTR_Pao	14	-
chr3L	4233921	4233928	1360_TIR_P	4	+
chr3L	4351446	4351450	opus_LTR_Gypsy	14	+
chr3L	4367785	4367787	pogo_TIR_Pogo	5	-
chr3L	4407127	4407135	hobo_TIR_hAT	26	-
chr3L	4409868	4409872	gtwin_LTR_Gypsy	5	-
chr3L	4561838	4561842	Burdock_LTR_Gypsy	33	-
chr3L	4564264	4564268	opus_LTR_Gypsy	22	-
chr3L	4580452	4580456	opus_LTR_Gypsy	20	-
chr3L	4596501	4596509	hobo_TIR_hAT	11	-
chr3L	4601535	4601540	hopper_TIR_Transib	2	-
chr3L	4603820	4603828	hobo_TIR_hAT	4	+
chr3L	4641061	4641069	hobo_TIR_hAT	14	+
chr3L	4661874	4661878	blood_LTR_Gypsy	13	-
chr3L	4662131	4662135	blood_LTR_Gypsy	14	+
chr3L	4682125	4682129	opus_LTR_Gypsy	16	+
chr3L	4758422	4758424	pogo_TIR_Pogo	8	-
chr3L	4759548	4759556	hobo_TIR_hAT	21	-
chr3L	4797423	4797431	hobo_TIR_hAT	25	+
chr3L	4886156	4886164	hobo_TIR_hAT	16	-
chr3L	4917057	4917059	pogo_TIR_Pogo	10	-
chr3L	4921378	4921386	hobo_TIR_hAT	26	+
chr3L	4926040	4926044	HMS-Beagle_LTR_Gypsy	31	+
chr3L	5000888	5000893	copia_LTR_Copia	7	-
chr3L	5076345	5076353	hobo_TIR_hAT	30	+
chr3L	5100209	5100217	hobo_TIR_hAT	11	-
chr3L	5167026	5167030	blood_LTR_Gypsy	8	-
chr3L	5178410	5178417	1360_TIR_P	10	-
chr3L	5179544	5179548	Transpac_LTR_Gypsy	22	-
chr3L	5194623	5194627	opus_LTR_Gypsy	8	-
chr3L	5333238	5333242	412_LTR_Gypsy	21	+
chr3L	5335507	5335509	S-element_TIR_Tc1	9	+
chr3L	5346196	5346201	roo_LTR_Pao	3	+
chr3L	5348493	5348501	P-element_TIR_P	6	+
chr3L	5362235	5362237	pogo_TIR_Pogo	14	+
chr3L	5389061	5389065	opus_LTR_Gypsy	23	-
chr3L	5431888	5431893	hopper_TIR_Transib	13	-
chr3L	5434806	5434810	412_LTR_Gypsy	12	-
chr3L	5483214	5483218	opus_LTR_Gypsy	14	-
chr3L	5531262	5531266	opus_LTR_Gypsy	15	+
chr3L	5605315	5605323	P-element_TIR_P	16	+
chr3L	5623902	5623907	hopper_TIR_Transib	18	-
chr3L	5631473	5631477	blood_LTR_Gypsy	14	+
chr3L	5636116	5636124	hobo_TIR_hAT	22	+
chr3L	5651485	5651493	hobo_TIR_hAT	14	+
chr3L	5683145	5683150	3S18_LTR_Pao	6	-
chr3L	5687822	5687826	412_LTR_Gypsy	8	-
chr3L	5713852	5713856	412_LTR_Gypsy	3	+
chr3L	5764047	5764051	Tabor_LTR_Gypsy	6	+
chr3L	5814674	5814688	297_LTR_Gypsy	2	-
chr3L	5863597	5863601	blood_LTR_Gypsy	30	-
chr3L	5871221	5871226	copia_LTR_Copia	9	-
chr3L	5965316	5965324	hobo_TIR_hAT	35	+
chr3L	5987893	5987895	pogo_TIR_Pogo	14	-
chr3L	5988028	5988032	Burdock_LTR_Gypsy	18	+
chr3L	5991280	5991284	HMS-Beagle_LTR_Gypsy	23	+
chr3L	5993225	5993233	hobo_TIR_hAT	14	+
chr3L	5994337	5994345	hobo_TIR_hAT	22	+
chr3L	6005306	6005314	hobo_TIR_hAT	26	+
chr3L	6102806	6102814	hobo_TIR_hAT	35	-
chr3L	6157783	6157788	hopper_TIR_Transib	11	-
chr3L	6211151	6211159	P-element_TIR_P	9	+
chr3L	6257371	6257375	mdg1_LTR_Gypsy	22	+
chr3L	6278804	6278812	P-element_TIR_P	14	+
chr3L	6434507	6434513	opus_LTR_Gypsy	5	-
chr3L	6442467	6442475	hobo_TIR_hAT	3	-
chr3L	6494159	6494161	pogo_TIR_Pogo	8	-
chr3L	6496085	6496087	opus_LTR_Gypsy	11	-
chr3L	6500022	6500030	hobo_TIR_hAT	18	+
chr3L	6542607	6542611	opus_LTR_Gypsy	16	-
chr3L	6543807	6543816	P-element_TIR_P	7	-
chr3L	6605038	6605045	1360_TIR_P	7	+
chr3L	6607063	6607067	HMS-Beagle_LTR_Gypsy	20	+
chr3L	6622139	6622147	hobo_TIR_hAT	25	+
chr3L	6622851	6622859	hobo_TIR_hAT	18	+
chr3L	6771165	6771169	Burdock_LTR_Gypsy	6	+
chr3L	6829556	6829561	hopper_TIR_Transib	6	-
chr3L	6867170	6867174	opus_LTR_Gypsy	26	-
chr3L	6892969	6892974	hopper_TIR_Transib	3	-
chr3L	6962812	6962821	P-element_TIR_P	11	+
chr3L	6968228	6968235	1360_TIR_P	3	-
chr3L	7012079	7012083	mdg1_LTR_Gypsy	18	-
chr3L	7047100	7047104	412_LTR_Gypsy	5	-
chr3L	7148360	7148364	Burdock_LTR_Gypsy	21	-
chr3L	7152373	7152377	412_LTR_Gypsy	10	+
chr3L	7186088	7186093	hopper_TIR_Transib	14	-
chr3L	7201502	7201506	Tabor_LTR_Gypsy	2	-
chr3L	7223121	7223126	copia_LTR_Copia	13	-
chr3L	7223681	7223689	hobo_TIR_hAT	21	-
chr3L	7224278	7224284	opus_LTR_Gypsy	6	-
chr3L	7225360	7225365	copia_LTR_Copia	5	+
chr3L	7225726	7225728	pogo_TIR_Pogo	15	+
chr3L	7249211	7249215	Burdock_LTR_Gypsy	8	+
chr3L	7252159	7252163	Transpac_LTR_Gypsy	8	-
chr3L	7255965	7255969	Burdock_LTR_Gypsy	17	-
chr3L	7307380	7307385	roo_LTR_Pao	7	-
chr3L	7363931	7363939	P-element_TIR_P	5	-
chr3L	7407096	7407100	mdg1_LTR_Gypsy	27	-
chr3L	7461936	7461940	Transpac_LTR_Gypsy	27	-
chr3L	7479400	7479404	opus_LTR_Gypsy	16	-
chr3L	7501515	7501519	blood_LTR_Gypsy	26	+
chr3L	7521641	7521649	P-element_TIR_P	15	-
chr3L	7644178	7644182	Burdock_LTR_Gypsy	6	-
chr3L	7742282	7742284	pogo_TIR_Pogo	3	-
chr3L	7808321	7808329	hobo_TIR_hAT	19	+
chr3L	7866383	7866390	1360_TIR_P	4	+
chr3L	7945534	7945538	opus_LTR_Gypsy	8	-
chr3L	7977442	7977450	hobo_TIR_hAT	20	-
chr3L	7986716	7986724	hobo_TIR_hAT	13	-
chr3L	8000215	8000219	412_LTR_Gypsy	11	-
chr3L	8009715	8009724	hobo_TIR_hAT	13	-
chr3L	8021771	8021779	hobo_TIR_hAT	24	+
chr3L	8031501	8031505	mdg3_LTR_Gypsy	6	-
chr3L	8054648	8054652	mdg1_LTR_Gypsy	15	+
chr3L	8057642	8057644	S-element_TIR_Tc1	9	-
chr3L	8193737	8193741	opus_LTR_Gypsy	21	-
chr3L	8274535	8274539	Tabor_LTR_Gypsy	14	+
chr3L	8313562	8313568	HMS-Beagle_LTR_Gypsy	19	-
chr3L	8313562	8313566	HMS-Beagle_LTR_Gypsy	18	-
chr3L	8354077	8354085	P-element_TIR_P	29	-
chr3L	8511542	8511546	412_LTR_Gypsy	4	+
chr3L	8578773	8578775	pogo_TIR_Pogo	4	+
chr3L	8689582	8689586	opus_LTR_Gypsy	27	-
chr3L	8748543	8748547	mdg1_LTR_Gypsy	2	-
chr3L	8759473	8759481	P-element_TIR_P	13	+
chr3L	8820563	8820571	P-element_TIR_P	5	+
chr3L	8944835	8944840	hopper_TIR_Transib	13	+
chr3L	9096681	9096685	opus_LTR_Gypsy	4	-
chr3L	9104932	9104934	pogo_TIR_Pogo	3	+
chr3L	9110647	9110651	mdg1_LTR_Gypsy	15	+
chr3L	9152655	9152659	opus_LTR_Gypsy	11	+
chr3L	9203806	9203811	hopper_TIR_Transib	8	+
chr3L	9227870	9227872	pogo_TIR_Pogo	8	+
chr3L	9237891	9237899	hobo_TIR_hAT	31	-
chr3L	9348661	9348665	Tabor_LTR_Gypsy	30	+
chr3L	9374614	9374622	P-element_TIR_P	16	-
chr3L	9376747	9376751	297_LTR_Gypsy	5	+
chr3L	9416257	9416265	P-element_TIR_P	17	+
chr3L	9436316	9436320	HMS-Beagle_LTR_Gypsy	5	+
chr3L	9603367	9603372	3S18_LTR_Pao	17	-
chr3L	9654434	9654441	1360_TIR_P	3	+
chr3L	9706002	9706009	1360_TIR_P	5	-
chr3L	9754023	9754027	mdg1_LTR_Gypsy	16	+
chr3L	9756478	9756480	pogo_TIR_Pogo	20	+
chr3L	9844869	9844871	pogo_TIR_Pogo	3	+
chr3L	9868830	9868834	mdg1_LTR_Gypsy	30	-
chr3L	9910524	9910526	pogo_TIR_Pogo	5	+
chr3L	9957659	9957663	opus_LTR_Gypsy	10	-
chr3L	9984932	9984936	412_LTR_Gypsy	10	-
chr3L	10006717	10006722	hopper_TIR_Transib	4	-
chr3L	10048807	10048811	blood_LTR_Gypsy	7	+
chr3L	10130262	10130267	hopper_TIR_Transib	7	-
chr3L	10133611	10133618	1360_TIR_P	7	-
chr3L	10169727	10169731	mdg1_LTR_Gypsy	14	+
chr3L	10232587	10232589	pogo_TIR_Pogo	2	+
chr3L	10310264	10310269	roo_LTR_Pao	15	-
chr3L	10388000	10388002	pogo_TIR_Pogo	3	+
chr3L	10432830	10432835	roo_LTR_Pao	4	-
chr3L	10467620	10467622	pogo_TIR_Pogo	6	-
chr3L	10555052	10555056	opus_LTR_Gypsy	16	-
chr3L	10557736	10557741	roo_LTR_Pao	8	+
chr3L	10562564	10562572	hobo_TIR_hAT	9	-
chr3L	10595832	10595837	roo_LTR_Pao	10	-
chr3L	10599673	10599675	pogo_TIR_Pogo	6	+
chr3L	10600017	10600021	mdg3_LTR_Gypsy	10	-
chr3L	10606210	10606214	HMS-Beagle_LTR_Gypsy	14	-
chr3L	10615801	10615805	mdg1_LTR_Gypsy	13	-
chr3L	10712906	10712911	hopper_TIR_Transib	12	-
chr3L	10803092	10803097	copia_LTR_Copia	9	+
chr3L	10899344	10899348	opus_LTR_Gypsy	8	-
chr3L	10916209	10916213	Burdock_LTR_Gypsy	15	-
chr3L	10925973	10925977	opus_LTR_Gypsy	20	-
chr3L	10926397	10926405	P-element_TIR_P	11	-
chr3L	10966697	10966702	roo_LTR_Pao	4	+
chr3L	11039771	11039778	P-element_TIR_P	2	+
chr3L	11063637	11063645	P-element_TIR_P	5	-
chr3L	11063637	11063645	P-element_TIR_P	6	+
chr3L	11100637	11100639	pogo_TIR_Pogo	11	-
chr3L	11118536	11118538	pogo_TIR_Pogo	5	+
chr3L	11127203	11127207	412_LTR_Gypsy	22	-
chr3L	11169602	11169604	pogo_TIR_Pogo	10	-
chr3L	11176433	11176435	pogo_TIR_Pogo	3	+
chr3L	11189500	11189502	pogo_TIR_Pogo	2	-
chr3L	11208860	11208868	P-element_TIR_P	23	-
chr3L	11280944	11280949	roo_LTR_Pao	15	+
chr3L	11321608	11321612	HMS-Beagle_LTR_Gypsy	24	+
chr3L	11343621	11343625	412_LTR_Gypsy	13	-
chr3L	11347663	11347667	opus_LTR_Gypsy	12	+
chr3L	11461072	11461076	blood_LTR_Gypsy	14	-
chr3L	11513370	11513374	opus_LTR_Gypsy	17	+
chr3L	11546232	11546240	P-element_TIR_P	16	+
chr3L	11546494	11546502	P-element_TIR_P	18	-
chr3L	11654858	11654863	hopper_TIR_Transib	15	-
chr3L	11664442	11664450	hobo_TIR_hAT	10	+
chr3L	11677991	11677999	P-element_TIR_P	16	-
chr3L	11699798	11699802	HMS-Beagle_LTR_Gypsy	25	-
chr3L	11841469	11841473	opus_LTR_Gypsy	10	-
chr3L	11894222	11894230	hobo_TIR_hAT	14	-
chr3L	11895467	11895471	mdg3_LTR_Gypsy	7	-
chr3L	11907737	11907741	opus_LTR_Gypsy	12	+
chr3L	11908976	11908981	copia_LTR_Copia	10	+
chr3L	11947677	11947681	blood_LTR_Gypsy	14	-
chr3L	11951356	11951360	Burdock_LTR_Gypsy	17	-
chr3L	12040227	12040231	Burdock_LTR_Gypsy	13	-
chr3L	12080187	12080191	Burdock_LTR_Gypsy	10	-
chr3L	12211519	12211523	Burdock_LTR_Gypsy	14	-
chr3L	12220776	12220780	blood_LTR_Gypsy	23	+
chr3L	12222505	12222509	412_LTR_Gypsy	17	-
chr3L	12294334	12294339	hopper_TIR_Transib	4	+
chr3L	12301952	12301956	412_LTR_Gypsy	16	+
chr3L	12352136	12352144	hobo_TIR_hAT	18	-
chr3L	12370459	12370464	roo_LTR_Pao	6	+
chr3L	12384636	12384644	P-element_TIR_P	11	+
chr3L	12395231	12395235	blood_LTR_Gypsy	24	-
chr3L	12403383	12403387	opus_LTR_Gypsy	17	+
chr3L	12626388	12626396	hobo_TIR_hAT	17	+
chr3L	12676953	12676957	Burdock_LTR_Gypsy	4	-
chr3L	12714458	12714460	pogo_TIR_Pogo	14	-
chr3L	12797400	12797404	HMS-Beagle_LTR_Gypsy	25	-
chr3L	12821294	12821296	pogo_TIR_Pogo	11	+
chr3L	12857125	12857129	mdg1_LTR_Gypsy	14	-
chr3L	12870538	12870546	hobo_TIR_hAT	11	+
chr3L	12882624	12882631	1360_TIR_P	6	+
chr3L	12884740	12884746	297_LTR_Gypsy	4	-
chr3L	12892387	12892395	hobo_TIR_hAT	16	-
chr3L	12907063	12907068	Max-element_LTR_Pao	2	-
chr3L	12924463	12924471	hobo_TIR_hAT	20	-
chr3L	12930127	12930131	412_LTR_Gypsy	10	-
chr3L	12948626	12948630	mdg1_LTR_Gypsy	9	+
chr3L	12964786	12964790	opus_LTR_Gypsy	20	-
chr3L	12974247	12974251	412_LTR_Gypsy	10	+
chr3L	12979539	12979545	opus_LTR_Gypsy	14	+
chr3L	12993342	12993350	hobo_TIR_hAT	24	-
chr3L	13049635	13049639	Transpac_LTR_Gypsy	18	-
chr3L	13060425	13060429	412_LTR_Gypsy	9	-
chr3L	13140391	13140395	Burdock_LTR_Gypsy	18	-
chr3L	13204995	13204997	pogo_TIR_Pogo	5	-
chr3L	13215711	13215715	Burdock_LTR_Gypsy	27	-
chr3L	13254631	13254635	Tabor_LTR_Gypsy	18	-
chr3L	13291734	13291738	opus_LTR_Gypsy	16	-
chr3L	13297176	13297180	Stalker2_LTR_Gypsy	7	+
chr3L	13314034	13314038	Transpac_LTR_Gypsy	6	-
chr3L	13318306	13318310	opus_LTR_Gypsy	10	-
chr3L	13332668	13332676	hobo_TIR_hAT	14	+
chr3L	13335966	13335974	hobo_TIR_hAT	38	-
chr3L	13339579	13339587	hobo_TIR_hAT	22	+
chr3L	13339859	13339867	hobo_TIR_hAT	5	+
chr3L	13339930	13339933	hobo_TIR_hAT	3	+
chr3L	13364050	13364054	Transpac_LTR_Gypsy	17	-
chr3L	13403957	13403961	blood_LTR_Gypsy	19	-
chr3L	13419855	13419859	Transpac_LTR_Gypsy	31	-
chr3L	13449872	13449876	Transpac_LTR_Gypsy	30	-
chr3L	13532578	13532582	opus_LTR_Gypsy	27	+
chr3L	13538132	13538140	hobo_TIR_hAT	32	-
chr3L	13539708	13539716	hobo_TIR_hAT	29	+
chr3L	13545275	13545283	hobo_TIR_hAT	9	-
chr3L	13557773	13557781	hobo_TIR_hAT	19	-
chr3L	13561596	13561605	hobo_TIR_hAT	10	+
chr3L	13566970	13566972	pogo_TIR_Pogo	10	-
chr3L	13581735	13581743	P-element_TIR_P	20	+
chr3L	13591812	13591820	hobo_TIR_hAT	26	-
chr3L	13592515	13592523	hobo_TIR_hAT	29	+
chr3L	13612597	13612602	copia_LTR_Copia	8	-
chr3L	13621862	13621867	copia_LTR_Copia	6	-
chr3L	13626704	13626712	hobo_TIR_hAT	21	-
chr3L	13670005	13670013	hobo_TIR_hAT	29	-
chr3L	13677982	13677987	hopper_TIR_Transib	14	-
chr3L	13681004	13681012	hobo_TIR_hAT	17	+
chr3L	13681709	13681717	hobo_TIR_hAT	24	+
chr3L	13681880	13681884	Stalker4_LTR_Gypsy	5	+
chr3L	13689217	13689225	hobo_TIR_hAT	21	-
chr3L	13724499	13724503	Burdock_LTR_Gypsy	15	+
chr3L	13744031	13744035	412_LTR_Gypsy	10	-
chr3L	13747723	13747727	opus_LTR_Gypsy	8	-
chr3L	13833714	13833719	Max-element_LTR_Pao	15	-
chr3L	13861276	13861280	HMS-Beagle_LTR_Gypsy	14	-
chr3L	13881663	13881667	opus_LTR_Gypsy	17	+
chr3L	13905854	13905858	HMS-Beagle_LTR_Gypsy	32	+
chr3L	13913090	13913098	P-element_TIR_P	14	-
chr3L	13976732	13976736	Burdock_LTR_Gypsy	13	-
chr3L	13985133	13985138	hopper_TIR_Transib	8	-
chr3L	13985477	13985485	hobo_TIR_hAT	26	-
chr3L	13986643	13986651	P-element_TIR_P	13	+
chr3L	14002919	14002927	hobo_TIR_hAT	2	+
chr3L	14046226	14046234	P-element_TIR_P	18	-
chr3L	14082754	14082756	pogo_TIR_Pogo	3	-
chr3L	14117236	14117240	opus_LTR_Gypsy	9	+
chr3L	14214170	14214174	Burdock_LTR_Gypsy	8	-
chr3L	14215881	14215883	pogo_TIR_Pogo	3	+
chr3L	14222912	14222914	pogo_TIR_Pogo	4	+
chr3L	14295337	14295343	opus_LTR_Gypsy	18	+
chr3L	14433309	14433311	pogo_TIR_Pogo	4	-
chr3L	14437935	14437939	Tabor_LTR_Gypsy	18	-
chr3L	14469271	14469275	Burdock_LTR_Gypsy	9	-
chr3L	14540753	14540758	copia_LTR_Copia	11	-
chr3L	14544111	14544119	P-element_TIR_P	16	+
chr3L	14544412	14544420	P-element_TIR_P	3	+
chr3L	14560509	14560513	Tabor_LTR_Gypsy	5	-
chr3L	14599513	14599517	opus_LTR_Gypsy	19	+
chr3L	14644080	14644084	412_LTR_Gypsy	17	-
chr3L	14651881	14651885	HMS-Beagle_LTR_Gypsy	40	+
chr3L	14733718	14733726	hobo_TIR_hAT	10	-
chr3L	14755130	14755138	P-element_TIR_P	17	+
chr3L	14759510	14759514	opus_LTR_Gypsy	14	-
chr3L	14796614	14796618	opus_LTR_Gypsy	18	-
chr3L	14869498	14869503	roo_LTR_Pao	10	+
chr3L	14875893	14875899	hobo_TIR_hAT	9	-
chr3L	14881159	14881164	roo_LTR_Pao	9	+
chr3L	14892397	14892405	hobo_TIR_hAT	17	-
chr3L	15030514	15030519	copia_LTR_Copia	15	-
chr3L	15190973	15190977	412_LTR_Gypsy	10	+
chr3L	15209410	15209414	Burdock_LTR_Gypsy	20	-
chr3L	15227634	15227642	P-element_TIR_P	11	+
chr3L	15234443	15234447	412_LTR_Gypsy	6	-
chr3L	15271283	15271287	opus_LTR_Gypsy	10	-
chr3L	15275875	15275879	blood_LTR_Gypsy	14	-
chr3L	15277609	15277614	roo_LTR_Pao	10	+
chr3L	15290621	15290628	1360_TIR_P	3	-
chr3L	15290933	15290937	gypsy_LTR_Gypsy	12	-
chr3L	15290933	15290937	Burdock_LTR_Gypsy	11	+
chr3L	15356975	15356980	roo_LTR_Pao	4	-
chr3L	15364225	15364229	412_LTR_Gypsy	10	+
chr3L	15393892	15393894	pogo_TIR_Pogo	2	+
chr3L	15483581	15483585	Stalker2_LTR_Gypsy	16	-
chr3L	15508250	15508254	Transpac_LTR_Gypsy	29	+
chr3L	15509553	15509561	hobo_TIR_hAT	22	+
chr3L	15540646	15540654	hobo_TIR_hAT	20	+
chr3L	15601380	15601382	pogo_TIR_Pogo	4	-
chr3L	15636138	15636146	hobo_TIR_hAT	19	-
chr3L	15660655	15660659	Tabor_LTR_Gypsy	16	+
chr3L	15718289	15718297	hobo_TIR_hAT	15	+
chr3L	15745029	15745034	Max-element_LTR_Pao	4	+
chr3L	15767191	15767195	412_LTR_Gypsy	12	+
chr3L	15804555	15804562	1360_TIR_P	5	+
chr3L	15853298	15853306	hobo_TIR_hAT	6	-
chr3L	15882479	15882483	mdg1_LTR_Gypsy	10	+
chr3L	15884184	15884189	copia_LTR_Copia	18	-
chr3L	15905417	15905422	copia_LTR_Copia	9	+
chr3L	15919031	15919036	copia_LTR_Copia	3	+
chr3L	15934618	15934620	pogo_TIR_Pogo	21	+
chr3L	15969983	15969988	roo_LTR_Pao	9	+
chr3L	16005464	16005468	HMS-Beagle_LTR_Gypsy	28	-
chr3L	16080651	16080659	P-element_TIR_P	20	-
chr3L	16121183	16121190	1360_TIR_P	11	+
chr3L	16122389	16122393	Burdock_LTR_Gypsy	16	+
chr3L	16128981	16128983	pogo_TIR_Pogo	14	+
chr3L	16133286	16133290	opus_LTR_Gypsy	7	+
chr3L	16162508	16162513	Max-element_LTR_Pao	19	-
chr3L	16174034	16174038	Transpac_LTR_Gypsy	30	-
chr3L	16234774	16234782	hobo_TIR_hAT	4	-
chr3L	16277648	16277650	pogo_TIR_Pogo	6	-
chr3L	16308616	16308620	blood_LTR_Gypsy	16	-
chr3L	16316144	16316149	roo_LTR_Pao	10	+
chr3L	16328891	16328896	roo_LTR_Pao	3	+
chr3L	16338738	16338742	HMS-Beagle_LTR_Gypsy	21	+
chr3L	16364284	16364288	mdg1_LTR_Gypsy	13	+
chr3L	16364610	16364617	1360_TIR_P	7	+
chr3L	16388210	16388218	hobo_TIR_hAT	27	+
chr3L	16432034	16432039	roo_LTR_Pao	2	-
chr3L	16482007	16482015	hobo_TIR_hAT	21	-
chr3L	16528320	16528325	copia_LTR_Copia	14	-
chr3L	16548812	16548820	hobo_TIR_hAT	12	+
chr3L	16552873	16552878	copia_LTR_Copia	12	-
chr3L	16596086	16596094	P-element_TIR_P	15	+
chr3L	16623502	16623510	hobo_TIR_hAT	34	-
chr3L	16654178	16654186	P-element_TIR_P	17	+
chr3L	16691420	16691424	412_LTR_Gypsy	9	+
chr3L	16691970	16691972	pogo_TIR_Pogo	6	+
chr3L	16718658	16718662	opus_LTR_Gypsy	18	+
chr3L	16735044	16735048	opus_LTR_Gypsy	24	-
chr3L	16743911	16743915	mdg3_LTR_Gypsy	6	+
chr3L	16745382	16745386	opus_LTR_Gypsy	15	-
chr3L	16800933	16800935	S-element_TIR_Tc1	8	-
chr3L	16821264	16821268	412_LTR_Gypsy	7	+
chr3L	16850803	16850811	hobo_TIR_hAT	20	-
chr3L	16860276	16860280	opus_LTR_Gypsy	4	-
chr3L	16863298	16863303	roo_LTR_Pao	5	-
chr3L	16884233	16884241	P-element_TIR_P	24	+
chr3L	16894824	16894828	412_LTR_Gypsy	2	-
chr3L	16906762	16906770	hobo_TIR_hAT	29	+
chr3L	16930478	16930482	Burdock_LTR_Gypsy	45	+
chr3L	16978672	16978674	pogo_TIR_Pogo	15	+
chr3L	16997884	16997888	HMS-Beagle_LTR_Gypsy	15	-
chr3L	17075873	17075881	hobo_TIR_hAT	24	-
chr3L	17106504	17106508	opus_LTR_Gypsy	18	+
chr3L	17106510	17106512	pogo_TIR_Pogo	4	+
chr3L	17119604	17119609	roo_LTR_Pao	16	-
chr3L	17145691	17145695	412_LTR_Gypsy	10	+
chr3L	17154792	17154800	hobo_TIR_hAT	19	-
chr3L	17159976	17159981	roo_LTR_Pao	3	-
chr3L	17174631	17174635	412_LTR_Gypsy	12	+
chr3L	17182350	17182354	mdg1_LTR_Gypsy	14	-
chr3L	17248544	17248546	pogo_TIR_Pogo	4	-
chr3L	17274443	17274447	blood_LTR_Gypsy	6	+
chr3L	17283904	17283909	roo_LTR_Pao	7	-
chr3L	17294307	17294312	hopper_TIR_Transib	14	+
chr3L	17319105	17319110	hopper_TIR_Transib	10	-
chr3L	17345050	17345058	P-element_TIR_P	10	-
chr3L	17435295	17435300	hopper_TIR_Transib	13	+
chr3L	17462487	17462491	blood_LTR_Gypsy	30	-
chr3L	17486164	17486168	Burdock_LTR_Gypsy	17	-
chr3L	17582228	17582230	pogo_TIR_Pogo	9	+
chr3L	17604764	17604772	P-element_TIR_P	17	-
chr3L	17633283	17633285	pogo_TIR_Pogo	10	+
chr3L	17647351	17647359	P-element_TIR_P	5	-
chr3L	17654058	17654062	opus_LTR_Gypsy	11	+
chr3L	17666827	17666831	412_LTR_Gypsy	10	+
chr3L	17740457	17740462	copia_LTR_Copia	6	-
chr3L	17781892	17781896	Stalker2_LTR_Gypsy	19	+
chr3L	17789988	17789992	mdg3_LTR_Gypsy	4	-
chr3L	17850820	17850824	297_LTR_Gypsy	11	-
chr3L	17851064	17851068	Burdock_LTR_Gypsy	24	-
chr3L	17891412	17891416	Burdock_LTR_Gypsy	23	+
chr3L	18027244	18027248	412_LTR_Gypsy	10	+
chr3L	18057227	18057229	S-element_TIR_Tc1	3	+
chr3L	18065286	18065291	copia_LTR_Copia	4	+
chr3L	18145703	18145707	opus_LTR_Gypsy	16	+
chr3L	18167291	18167293	pogo_TIR_Pogo	3	+
chr3L	18226840	18226845	copia_LTR_Copia	5	-
chr3L	18226948	18226955	1360_TIR_P	3	+
chr3L	18261630	18261634	opus_LTR_Gypsy	15	+
chr3L	18261889	18261891	pogo_TIR_Pogo	6	+
chr3L	18386529	18386533	blood_LTR_Gypsy	8	+
chr3L	18410714	18410717	3S18_LTR_Pao	26	+
chr3L	18461991	18461994	mdg1_LTR_Gypsy	4	-
chr3L	18472363	18472368	copia_LTR_Copia	2	+
chr3L	18519287	18519291	opus_LTR_Gypsy	26	+
chr3L	18548594	18548598	opus_LTR_Gypsy	17	-
chr3L	18563339	18563347	hobo_TIR_hAT	17	+
chr3L	18583483	18583496	1360_TIR_P	2	+
chr3L	18585524	18585529	roo_LTR_Pao	6	+
chr3L	18609240	18609244	HMS-Beagle_LTR_Gypsy	29	-
chr3L	18699812	18699817	3S18_LTR_Pao	27	-
chr3L	18699892	18699900	hobo_TIR_hAT	27	+
chr3L	18720600	18720608	hobo_TIR_hAT	23	+
chr3L	18804856	18804860	412_LTR_Gypsy	2	+
chr3L	18805900	18805904	HMS-Beagle_LTR_Gypsy	8	-
chr3L	18809586	18809590	opus_LTR_Gypsy	19	+
chr3L	18816208	18816213	hopper_TIR_Transib	3	+
chr3L	18872586	18872590	HMS-Beagle_LTR_Gypsy	37	+
chr3L	18904407	18904411	412_LTR_Gypsy	13	-
chr3L	18959410	18959414	mdg1_LTR_Gypsy	12	+
chr3L	19066882	19066886	opus_LTR_Gypsy	14	-
chr3L	19077246	19077248	pogo_TIR_Pogo	4	-
chr3L	19098469	19098473	412_LTR_Gypsy	8	-
chr3L	19123318	19123323	roo_LTR_Pao	8	+
chr3L	19199646	19199650	opus_LTR_Gypsy	14	+
chr3L	19208179	19208183	opus_LTR_Gypsy	27	-
chr3L	19250921	19250927	opus_LTR_Gypsy	11	-
chr3L	19252994	19252999	transib2_TIR_Transib	18	+
chr3L	19273265	19273269	412_LTR_Gypsy	24	+
chr3L	19324116	19324120	412_LTR_Gypsy	15	+
chr3L	19375427	19375431	mdg3_LTR_Gypsy	8	+
chr3L	19376858	19376862	opus_LTR_Gypsy	14	-
chr3L	19424850	19424858	P-element_TIR_P	9	-
chr3L	19493409	19493414	copia_LTR_Copia	23	-
chr3L	19560796	19560800	Burdock_LTR_Gypsy	9	-
chr3L	19579397	19579405	P-element_TIR_P	21	+
chr3L	19600311	19600318	1360_TIR_P	4	-
chr3L	19784616	19784624	P-element_TIR_P	14	+
chr3L	19796037	19796042	Max-element_LTR_Pao	10	-
chr3L	19890788	19890796	P-element_TIR_P	3	-
chr3L	19937078	19937083	copia_LTR_Copia	12	-
chr3L	19992638	19992642	opus_LTR_Gypsy	15	+
chr3L	19997802	19997809	1360_TIR_P	6	+
chr3L	20020447	20020452	Max-element_LTR_Pao	2	-
chr3L	20023488	20023490	pogo_TIR_Pogo	5	-
chr3L	20026326	20026334	hobo_TIR_hAT	4	-
chr3L	20038669	20038674	roo_LTR_Pao	15	+
chr3L	20058409	20058411	pogo_TIR_Pogo	5	-
chr3L	20073280	20073288	hobo_TIR_hAT	7	-
chr3L	20163911	20163915	blood_LTR_Gypsy	20	-
chr3L	20189665	20189672	1360_TIR_P	4	-
chr3L	20195059	20195064	roo_LTR_Pao	8	+
chr3L	20245851	20245855	mdg1_LTR_Gypsy	15	-
chr3L	20260284	20260292	hobo_TIR_hAT	15	+
chr3L	20265176	20265178	pogo_TIR_Pogo	2	-
chr3L	20280494	20280499	hopper_TIR_Transib	12	-
chr3L	20310142	20310146	mdg1_LTR_Gypsy	2	-
chr3L	20311016	20311020	opus_LTR_Gypsy	17	-
chr3L	20313420	20313427	1360_TIR_P	4	+
chr3L	20321282	20321290	1360_TIR_P	3	-
chr3L	20321282	20321289	1360_TIR_P	3	-
chr3L	20354838	20354840	pogo_TIR_Pogo	19	-
chr3L	20512489	20512497	P-element_TIR_P	24	+
chr3L	20620130	20620135	Max-element_LTR_Pao	11	+
chr3L	20649474	20649478	Burdock_LTR_Gypsy	35	+
chr3L	20672738	20672743	roo_LTR_Pao	5	+
chr3L	20740252	20740256	Burdock_LTR_Gypsy	17	+
chr3L	20778606	20778614	P-element_TIR_P	2	+
chr3L	20814071	20814075	297_LTR_Gypsy	26	+
chr3L	20864634	20864636	pogo_TIR_Pogo	3	-
chr3L	20886719	20886723	mdg1_LTR_Gypsy	22	+
chr3L	20918908	20918912	Transpac_LTR_Gypsy	24	+
chr3L	20939767	20939772	copia_LTR_Copia	10	-
chr3L	20942750	20942758	P-element_TIR_P	5	+
chr3L	21000090	21000092	pogo_TIR_Pogo	4	+
chr3L	21002182	21002190	P-element_TIR_P	11	-
chr3L	21004637	21004645	P-element_TIR_P	15	-
chr3L	21027632	21027640	P-element_TIR_P	16	+
chr3L	21116928	21116932	mdg1_LTR_Gypsy	11	-
chr3L	21122207	21122211	roo_LTR_Pao	9	-
chr3L	21128623	21128631	P-element_TIR_P	18	+
chr3L	21233216	21233225	P-element_TIR_P	2	-
chr3L	21268903	21268907	opus_LTR_Gypsy	22	+
chr3L	21279244	21279252	P-element_TIR_P	13	+
chr3L	21283119	21283123	opus_LTR_Gypsy	21	+
chr3L	21319832	21319840	hobo_TIR_hAT	8	+
chr3L	21353777	21353781	opus_LTR_Gypsy	21	-
chr3L	21375270	21375274	opus_LTR_Gypsy	9	+
chr3L	21575901	21575906	roo_LTR_Pao	11	-
chr3L	21629019	21629021	pogo_TIR_Pogo	7	+
chr3L	21629590	21629594	HMS-Beagle2_LTR_Gypsy	15	+
chr3L	21690126	21690128	pogo_TIR_Pogo	13	+
chr3L	21725285	21725289	opus_LTR_Gypsy	33	-
chr3L	21756289	21756298	hobo_TIR_hAT	10	+
chr3L	21756962	21756970	hobo_TIR_hAT	29	-
chr3L	21762212	21762216	mdg3_LTR_Gypsy	11	+
chr3L	21779918	21779922	opus_LTR_Gypsy	15	-
chr3L	21801236	21801244	P-element_TIR_P	25	-
chr3L	21833949	21833957	P-element_TIR_P	14	-
chr3L	21847375	21847379	Transpac_LTR_Gypsy	15	-
chr3L	21857942	21857944	pogo_TIR_Pogo	8	-
chr3L	21864292	21864296	opus_LTR_Gypsy	27	-
chr3L	21869779	21869785	hopper_TIR_Transib	7	+
chr3L	21872530	21872538	P-element_TIR_P	24	+
chr3L	21873777	21873785	P-element_TIR_P	9	-
chr3L	21881761	21881766	roo_LTR_Pao	12	-
chr3L	21948058	21948060	pogo_TIR_Pogo	4	-
chr3L	21989326	21989330	Burdock_LTR_Gypsy	13	-
chr3L	21990083	21990087	mdg3_LTR_Gypsy	7	+
chr3L	22004383	22004386	Max-element_LTR_Pao	5	-
chr3L	22033699	22033704	Max-element_LTR_Pao	21	-
chr3L	22091410	22091414	mdg1_LTR_Gypsy	25	+
chr3L	22101237	22101241	Transpac_LTR_Gypsy	15	-
chr3L	22116390	22116394	opus_LTR_Gypsy	7	+
chr3L	22129150	22129158	P-element_TIR_P	23	-
chr3L	22161757	22161762	hopper_TIR_Transib	11	-
chr3L	22198108	22198112	412_LTR_Gypsy	15	-
chr3L	22203395	22203399	Transpac_LTR_Gypsy	19	+
chr3L	22208210	22208218	hobo_TIR_hAT	15	-
chr3L	22220294	22220299	copia_LTR_Copia	7	-
chr3L	22270451	22270459	hobo_TIR_hAT	14	+
chr3L	22317434	22317442	hobo_TIR_hAT	29	-
chr3L	22327004	22327012	hobo_TIR_hAT	18	+
chr3L	22329880	22329888	hobo_TIR_hAT	19	+
chr3L	22401108	22401116	P-element_TIR_P	27	-
chr3L	22459569	22459573	Transpac_LTR_Gypsy	24	+
chr3L	22484729	22484733	Burdock_LTR_Gypsy	25	-
chr3L	22503184	22503188	412_LTR_Gypsy	13	-
chr3L	22512147	22512149	pogo_TIR_Pogo	16	-
chr3L	22512147	22512149	pogo_TIR_Pogo	19	-
chr3L	22537357	22537361	Burdock_LTR_Gypsy	30	+
chr3L	22539807	22539812	copia_LTR_Copia	3	+
chr3L	22559865	22559873	hobo_TIR_hAT	31	-
chr3L	22628831	22628836	hopper_TIR_Transib	3	+
chr3L	22644214	22644219	roo_LTR_Pao	8	-
chr3L	22651524	22651532	hobo_TIR_hAT	12	+
chr3L	22667154	22667158	412_LTR_Gypsy	13	-
chr3L	22699997	22700001	mdg1_LTR_Gypsy	4	-
chr3L	22721221	22721229	P-element_TIR_P	27	-
chr3L	22729967	22729972	roo_LTR_Pao	7	-
chr3L	22746166	22746168	pogo_TIR_Pogo	2	-
chr3L	22746273	22746277	roo_LTR_Pao	5	+
chr3L	22754320	22754322	pogo_TIR_Pogo	13	+
chr3L	22780779	22780784	copia_LTR_Copia	10	-
chr3L	22783484	22783485	pogo_TIR_Pogo	14	+
chr3L	22820104	22820109	roo_LTR_Pao	8	+
chr3L	22834794	22834798	mdg1_LTR_Gypsy	20	-
chr3L	22847962	22847967	roo_LTR_Pao	17	-
chr3L	22879184	22879189	roo_LTR_Pao	5	+
chr3L	22900716	22900718	pogo_TIR_Pogo	12	+
chr3L	22917737	22917745	hobo_TIR_hAT	22	-
chr3L	22936253	22936257	gypsy_LTR_Gypsy	21	-
chr3L	22937536	22937538	pogo_TIR_Pogo	5	+
chr3L	22955912	22955916	Burdock_LTR_Gypsy	12	-
chr3L	22990011	22990013	pogo_TIR_Pogo	6	-
chr3L	22991344	22991352	P-element_TIR_P	34	+
chr3L	22992300	22992302	pogo_TIR_Pogo	5	+
chr3L	22994464	22994469	copia_LTR_Copia	8	+
chr3L	23039607	23039612	roo_LTR_Pao	5	-
chr3L	23051042	23051046	mdg1_LTR_Gypsy	7	+
chr3L	23059334	23059338	gypsy_LTR_Gypsy	6	-
chr3L	23100899	23100904	roo_LTR_Pao	11	-
chr3L	23136410	23136414	gypsy_LTR_Gypsy	12	-
chr3L	23203858	23203863	copia_LTR_Copia	11	+
chr3L	23279353	23279361	P-element_TIR_P	18	-
chr3L	23313211	23313213	pogo_TIR_Pogo	5	-
chr3L	23397968	23397972	Tabor_LTR_Gypsy	22	+
chr3L	23401862	23401866	Stalker2_LTR_Gypsy	6	-
chr3L	23405723	23405727	Stalker2_LTR_Gypsy	13	+
chr3L	23410270	23410275	copia_LTR_Copia	8	+
chr3L	23410625	23410629	gypsy_LTR_Gypsy	4	+
chr3L	23413432	23413436	412_LTR_Gypsy	10	+
chr3L	23413542	23413546	Burdock_LTR_Gypsy	6	+
chr3L	23450158	23450162	412_LTR_Gypsy	8	+
chr3L	23479565	23479569	mdg1_LTR_Gypsy	23	-
chr3L	23496338	23496342	HMS-Beagle_LTR_Gypsy	7	+
chr3L	23503952	23503957	copia_LTR_Copia	8	-
chr3L	23514950	23514952	pogo_TIR_Pogo	11	+
chr3L	23521834	23521839	3S18_LTR_Pao	18	-
chr3L	23564951	23564955	412_LTR_Gypsy	6	-
chr3L	23565003	23565008	copia_LTR_Copia	2	+
chr3L	23660660	23660664	412_LTR_Gypsy	2	+
chr3L	23730096	23730116	HMS-Beagle_LTR_Gypsy	3	+
chr3L	23730239	23730256	HMS-Beagle_LTR_Gypsy	2	-
chr3L	23730250	23730260	HMS-Beagle_LTR_Gypsy	2	+
chr3L	23730361	23730379	HMS-Beagle_LTR_Gypsy	2	+
chr3L	23730436	23730440	HMS-Beagle_LTR_Gypsy	2	+
chr3L	23730468	23730472	HMS-Beagle_LTR_Gypsy	3	+
chr3L	23730495	23730499	HMS-Beagle_LTR_Gypsy	2	+
chr3L	23730497	23730508	HMS-Beagle_LTR_Gypsy	2	-
chr3L	23730516	23730536	HMS-Beagle_LTR_Gypsy	2	-
chr3L	23730516	23730519	HMS-Beagle_LTR_Gypsy	2	-
chr3L	23730518	23730520	Burdock_LTR_Gypsy	2	+
chr3L	23730538	23730553	HMS-Beagle_LTR_Gypsy	2	-
chr3L	23730540	23730546	HMS-Beagle_LTR_Gypsy	2	-
chr3L	23730545	23730560	HMS-Beagle_LTR_Gypsy	2	+
chr3L	23730556	23730560	HMS-Beagle_LTR_Gypsy	4	-
chr3L	23730556	23730568	HMS-Beagle_LTR_Gypsy	2	+
chr3L	23730568	23730570	HMS-Beagle_LTR_Gypsy	2	-
chr3L	23730572	23730592	HMS-Beagle_LTR_Gypsy	3	-
chr3L	23730578	23730592	HMS-Beagle_LTR_Gypsy	2	-
chr3L	23730580	23730591	HMS-Beagle_LTR_Gypsy	2	+
chr3L	23730591	23730603	Tabor_LTR_Gypsy	2	+
chr3L	23730605	23730608	HMS-Beagle_LTR_Gypsy	2	-
chr3L	23730612	23730632	HMS-Beagle_LTR_Gypsy	3	-
chr3L	23730612	23730632	HMS-Beagle_LTR_Gypsy	2	-
chr3L	23730628	23730629	HMS-Beagle_LTR_Gypsy	2	-
chr3L	23730630	23730632	Burdock_LTR_Gypsy	2	+
chr3L	23730633	23730636	HMS-Beagle_LTR_Gypsy	2	-
chr3L	23730644	23730664	HMS-Beagle_LTR_Gypsy	2	+
chr3L	23730655	23730657	HMS-Beagle_LTR_Gypsy	3	-
chr3L	23730656	23730676	HMS-Beagle_LTR_Gypsy	2	-
chr3L	23730682	23730692	HMS-Beagle_LTR_Gypsy	2	-
chr3L	23730686	23730698	Burdock_LTR_Gypsy	2	-
chr3L	23730688	23730689	Burdock_LTR_Gypsy	2	+
chr3L	23730691	23730694	HMS-Beagle_LTR_Gypsy	3	-
chr3L	23730692	23730700	HMS-Beagle_LTR_Gypsy	2	+
chr3L	23730692	23730696	HMS-Beagle_LTR_Gypsy	2	+
chr3L	23730699	23730714	HMS-Beagle_LTR_Gypsy	3	+
chr3L	23730700	23730705	HMS-Beagle_LTR_Gypsy	8	+
chr3L	23730702	23730712	Burdock_LTR_Gypsy	2	-
chr3L	23730702	23730703	springer_LTR_Gypsy	2	-
chr3L	23730702	23730709	HMS-Beagle_LTR_Gypsy	2	-
[truncated: 1,387 more rows]
