# Supplementary material for: Whole Genome Resequencing Reveals Natural Target Site Preferences of Transposable Elements in Drosophila melanogaster
Source: PLoS One. 2012 Feb 9;7(2):e30008. doi: 10.1371/journal.pone.0030008 (PMC3276498; doi:10.1371/journal.pone.0030008)
Supplement: File S4 — Illumina TE insertion sites. UCSC Browser Extensible Format file of genomic locations of target sites of de novo insertions identified using the Illumina platform. Coordinates represent the span of the target site duplication and the “score” field contains the total number of reads supporting that insertion site. Annotations are on are zero-based, half-open coordinate system relative to the Release 5 D. melanogaster genome sequence. (TXT) [file pone.0030008.s006.txt]

track name="Illumina TE insertion sites" description="Illumina TE insertion sites" visibility=4 itemRgb="On"
chr2L	9069	9074	Max-element_LTR_Pao	4	+
chr2L	10294	10298	412_LTR_Gypsy	2	+
chr2L	16072	16079	1360_TIR_P	12	-
chr2L	16909	16911	pogo_TIR_Pogo	7	-
chr2L	46576	46581	roo_LTR_Pao	8	-
chr2L	61533	61537	mdg1_LTR_Gypsy	8	+
chr2L	91261	91265	opus_LTR_Gypsy	16	+
chr2L	115250	115254	gypsy_LTR_Gypsy	16	+
chr2L	126788	126790	pogo_TIR_Pogo	7	-
chr2L	219312	219314	pogo_TIR_Pogo	2	-
chr2L	222431	222439	P-element_TIR_P	6	+
chr2L	249357	249365	P-element_TIR_P	4	+
chr2L	260839	260844	hopper_TIR_Transib	10	+
chr2L	267516	267524	P-element_TIR_P	5	+
chr2L	267516	267524	P-element_TIR_P	5	-
chr2L	285710	285718	P-element_TIR_P	11	+
chr2L	289922	289926	412_LTR_Gypsy	11	+
chr2L	310244	310252	P-element_TIR_P	7	+
chr2L	327395	327403	hobo_TIR_hAT	10	-
chr2L	333057	333065	hobo_TIR_hAT	10	+
chr2L	365950	365954	412_LTR_Gypsy	2	+
chr2L	422724	422731	1360_TIR_P	5	+
chr2L	431094	431102	P-element_TIR_P	14	+
chr2L	436232	436234	pogo_TIR_Pogo	17	+
chr2L	448098	448103	hopper_TIR_Transib	7	-
chr2L	469240	469244	opus_LTR_Gypsy	7	+
chr2L	479855	479863	P-element_TIR_P	6	+
chr2L	490698	490706	P-element_TIR_P	9	+
chr2L	506740	506744	412_LTR_Gypsy	23	+
chr2L	540196	540198	pogo_TIR_Pogo	3	-
chr2L	547411	547415	blood_LTR_Gypsy	7	+
chr2L	577027	577035	hobo_TIR_hAT	3	-
chr2L	581637	581642	3S18_LTR_Pao	14	+
chr2L	611836	611840	412_LTR_Gypsy	10	+
chr2L	615908	615913	Max-element_LTR_Pao	2	+
chr2L	634262	634264	pogo_TIR_Pogo	9	+
chr2L	780796	780800	Stalker2_LTR_Gypsy	4	-
chr2L	839078	839082	blood_LTR_Gypsy	6	-
chr2L	841039	841046	1360_TIR_P	13	-
chr2L	852841	852849	P-element_TIR_P	4	-
chr2L	870480	870488	P-element_TIR_P	5	-
chr2L	897374	897378	Stalker2_LTR_Gypsy	17	+
chr2L	901804	901812	hobo_TIR_hAT	13	-
chr2L	901835	901842	1360_TIR_P	7	-
chr2L	903852	903859	1360_TIR_P	14	+
chr2L	909854	909859	roo_LTR_Pao	2	+
chr2L	917389	917393	Tabor_LTR_Gypsy	10	-
chr2L	954194	954198	Transpac_LTR_Gypsy	5	-
chr2L	963195	963199	mdg1_LTR_Gypsy	17	+
chr2L	994466	994470	412_LTR_Gypsy	11	-
chr2L	1049350	1049354	412_LTR_Gypsy	3	+
chr2L	1075158	1075165	1360_TIR_P	11	+
chr2L	1099854	1099858	Transpac_LTR_Gypsy	21	-
chr2L	1112900	1112904	Burdock_LTR_Gypsy	19	+
chr2L	1119735	1119743	P-element_TIR_P	6	-
chr2L	1127262	1127270	hobo_TIR_hAT	26	+
chr2L	1128642	1128649	1360_TIR_P	4	+
chr2L	1167199	1167203	opus_LTR_Gypsy	7	+
chr2L	1178497	1178501	Transpac_LTR_Gypsy	16	-
chr2L	1216566	1216570	mdg1_LTR_Gypsy	5	-
chr2L	1235603	1235607	Transpac_LTR_Gypsy	16	-
chr2L	1258727	1258735	hobo_TIR_hAT	7	-
chr2L	1262973	1262977	Transpac_LTR_Gypsy	9	-
chr2L	1269894	1269898	opus_LTR_Gypsy	13	+
chr2L	1283555	1283559	opus_LTR_Gypsy	6	+
chr2L	1287383	1287385	pogo_TIR_Pogo	9	-
chr2L	1291077	1291081	412_LTR_Gypsy	24	+
chr2L	1305151	1305155	Burdock_LTR_Gypsy	27	-
chr2L	1308565	1308569	opus_LTR_Gypsy	22	+
chr2L	1329536	1329540	blood_LTR_Gypsy	10	-
chr2L	1335835	1335837	pogo_TIR_Pogo	3	+
chr2L	1339580	1339584	mdg1_LTR_Gypsy	4	+
chr2L	1341789	1341793	HMS-Beagle_LTR_Gypsy	2	+
chr2L	1342711	1342715	Burdock_LTR_Gypsy	7	+
chr2L	1371377	1371383	3S18_LTR_Pao	6	+
chr2L	1377224	1377232	hobo_TIR_hAT	11	+
chr2L	1403647	1403651	opus_LTR_Gypsy	14	+
chr2L	1448641	1448645	opus_LTR_Gypsy	5	+
chr2L	1466778	1466782	Transpac_LTR_Gypsy	5	-
chr2L	1472590	1472594	Burdock_LTR_Gypsy	17	+
chr2L	1475046	1475050	HMS-Beagle_LTR_Gypsy	2	+
chr2L	1475052	1475056	opus_LTR_Gypsy	3	-
chr2L	1481594	1481598	412_LTR_Gypsy	11	+
chr2L	1495544	1495548	opus_LTR_Gypsy	3	+
chr2L	1522085	1522089	opus_LTR_Gypsy	3	-
chr2L	1523546	1523550	Tabor_LTR_Gypsy	7	+
chr2L	1540219	1540221	opus_LTR_Gypsy	8	+
chr2L	1574993	1574997	opus_LTR_Gypsy	18	-
chr2L	1602185	1602190	roo_LTR_Pao	5	+
chr2L	1628382	1628386	412_LTR_Gypsy	10	+
chr2L	1655580	1655584	412_LTR_Gypsy	15	-
chr2L	1656073	1656075	pogo_TIR_Pogo	8	+
chr2L	1745589	1745593	Burdock_LTR_Gypsy	14	+
chr2L	1746920	1746928	hobo_TIR_hAT	13	+
chr2L	1774451	1774455	blood_LTR_Gypsy	10	-
chr2L	1778917	1778925	hobo_TIR_hAT	10	-
chr2L	1786847	1786852	roo_LTR_Pao	5	+
chr2L	1788707	1788711	opus_LTR_Gypsy	5	+
chr2L	1817472	1817476	Transpac_LTR_Gypsy	23	-
chr2L	1827349	1827353	Transpac_LTR_Gypsy	8	+
chr2L	1858455	1858460	roo_LTR_Pao	3	+
chr2L	1874701	1874705	Stalker2_LTR_Gypsy	8	-
chr2L	1875810	1875814	Stalker2_LTR_Gypsy	12	+
chr2L	1884297	1884299	pogo_TIR_Pogo	7	+
chr2L	1903960	1903966	HMS-Beagle_LTR_Gypsy	2	-
chr2L	1921474	1921478	mdg1_LTR_Gypsy	9	+
chr2L	1933766	1933770	Burdock_LTR_Gypsy	13	-
chr2L	1956317	1956321	mdg1_LTR_Gypsy	4	-
chr2L	1973858	1973860	pogo_TIR_Pogo	9	+
chr2L	1988281	1988289	P-element_TIR_P	4	+
chr2L	2000647	2000651	blood_LTR_Gypsy	8	-
chr2L	2005474	2005478	412_LTR_Gypsy	6	+
chr2L	2014011	2014016	hopper_TIR_Transib	3	+
chr2L	2024944	2024949	roo_LTR_Pao	5	-
chr2L	2036423	2036428	roo_LTR_Pao	8	+
chr2L	2038813	2038815	pogo_TIR_Pogo	10	+
chr2L	2038813	2038815	pogo_TIR_Pogo	16	-
chr2L	2039361	2039363	pogo_TIR_Pogo	3	-
chr2L	2063749	2063753	Burdock_LTR_Gypsy	7	-
chr2L	2071645	2071649	blood_LTR_Gypsy	4	-
chr2L	2073858	2073866	hobo_TIR_hAT	4	+
chr2L	2075488	2075496	hobo_TIR_hAT	16	-
chr2L	2082352	2082356	HMS-Beagle_LTR_Gypsy	12	-
chr2L	2093900	2093902	pogo_TIR_Pogo	11	+
chr2L	2096235	2096243	hobo_TIR_hAT	7	-
chr2L	2120942	2120946	opus_LTR_Gypsy	9	+
chr2L	2195428	2195432	mdg1_LTR_Gypsy	15	-
chr2L	2200528	2200536	P-element_TIR_P	6	-
chr2L	2202815	2202823	P-element_TIR_P	15	+
chr2L	2208558	2208562	blood_LTR_Gypsy	5	-
chr2L	2220457	2220461	gypsy_LTR_Gypsy	17	+
chr2L	2221980	2221988	P-element_TIR_P	4	-
chr2L	2222598	2222602	412_LTR_Gypsy	6	+
chr2L	2231750	2231754	opus_LTR_Gypsy	14	+
chr2L	2242263	2242271	P-element_TIR_P	14	+
chr2L	2242263	2242271	P-element_TIR_P	4	-
chr2L	2274525	2274529	blood_LTR_Gypsy	9	-
chr2L	2276503	2276507	opus_LTR_Gypsy	8	+
chr2L	2277233	2277237	412_LTR_Gypsy	3	-
chr2L	2288398	2288402	Burdock_LTR_Gypsy	4	+
chr2L	2345704	2345709	hopper_TIR_Transib	4	+
chr2L	2403405	2403409	opus_LTR_Gypsy	11	+
chr2L	2433994	2433998	opus_LTR_Gypsy	4	-
chr2L	2444914	2444922	hobo_TIR_hAT	4	+
chr2L	2445918	2445923	3S18_LTR_Pao	4	+
chr2L	2449950	2449958	hobo_TIR_hAT	8	+
chr2L	2471310	2471314	HMS-Beagle_LTR_Gypsy	32	+
chr2L	2471464	2471469	3S18_LTR_Pao	17	-
chr2L	2492936	2492944	P-element_TIR_P	9	-
chr2L	2501173	2501178	Max-element_LTR_Pao	4	-
chr2L	2506335	2506339	opus_LTR_Gypsy	14	+
chr2L	2525650	2525654	412_LTR_Gypsy	5	+
chr2L	2532120	2532124	412_LTR_Gypsy	7	+
chr2L	2536346	2536350	412_LTR_Gypsy	5	-
chr2L	2584787	2584791	Burdock_LTR_Gypsy	3	-
chr2L	2634677	2634681	HMS-Beagle_LTR_Gypsy	4	+
chr2L	2635685	2635689	HMS-Beagle_LTR_Gypsy	11	-
chr2L	2680439	2680443	Burdock_LTR_Gypsy	2	+
chr2L	2688513	2688521	hobo_TIR_hAT	5	+
chr2L	2690275	2690279	412_LTR_Gypsy	4	-
chr2L	2701252	2701260	hobo_TIR_hAT	6	+
chr2L	2706586	2706588	pogo_TIR_Pogo	5	+
chr2L	2722557	2722562	3S18_LTR_Pao	7	-
chr2L	2752367	2752374	1360_TIR_P	3	+
chr2L	2755383	2755391	P-element_TIR_P	13	+
chr2L	2755383	2755391	P-element_TIR_P	3	-
chr2L	2779675	2779679	opus_LTR_Gypsy	4	-
chr2L	2780160	2780168	hobo_TIR_hAT	7	-
chr2L	2782609	2782614	hopper_TIR_Transib	9	-
chr2L	2792401	2792405	Transpac_LTR_Gypsy	4	+
chr2L	2794228	2794232	Burdock_LTR_Gypsy	15	+
chr2L	2800723	2800731	hobo_TIR_hAT	5	-
chr2L	2821764	2821768	412_LTR_Gypsy	7	+
chr2L	2828640	2828648	hobo_TIR_hAT	4	+
chr2L	2832091	2832096	roo_LTR_Pao	2	+
chr2L	2862539	2862547	P-element_TIR_P	12	+
chr2L	2865819	2865821	pogo_TIR_Pogo	20	+
chr2L	2886887	2886895	P-element_TIR_P	3	-
chr2L	2899506	2899508	pogo_TIR_Pogo	6	+
chr2L	2908365	2908369	Burdock_LTR_Gypsy	3	-
chr2L	2915253	2915258	hopper_TIR_Transib	8	-
chr2L	2940561	2940565	blood_LTR_Gypsy	16	-
chr2L	2940641	2940645	Transpac_LTR_Gypsy	6	+
chr2L	2942467	2942471	opus_LTR_Gypsy	5	-
chr2L	2945038	2945046	hobo_TIR_hAT	2	+
chr2L	2972437	2972445	P-element_TIR_P	8	-
chr2L	3108704	3108708	opus_LTR_Gypsy	8	+
chr2L	3108704	3108710	opus_LTR_Gypsy	2	-
chr2L	3109770	3109774	412_LTR_Gypsy	3	-
chr2L	3112871	3112875	opus_LTR_Gypsy	8	+
chr2L	3125036	3125040	HMS-Beagle_LTR_Gypsy	20	-
chr2L	3131560	3131564	Stalker2_LTR_Gypsy	19	+
chr2L	3144804	3144812	P-element_TIR_P	3	-
chr2L	3158885	3158893	P-element_TIR_P	6	+
chr2L	3179862	3179867	hopper_TIR_Transib	7	+
chr2L	3217181	3217185	Tabor_LTR_Gypsy	14	+
chr2L	3221717	3221721	blood_LTR_Gypsy	2	+
chr2L	3229451	3229455	412_LTR_Gypsy	6	+
chr2L	3251428	3251432	Burdock_LTR_Gypsy	3	+
chr2L	3285992	3285996	Stalker2_LTR_Gypsy	16	+
chr2L	3294650	3294654	blood_LTR_Gypsy	11	-
chr2L	3332188	3332193	hopper_TIR_Transib	7	-
chr2L	3354837	3354845	P-element_TIR_P	2	-
chr2L	3410304	3410309	Max-element_LTR_Pao	11	+
chr2L	3414017	3414022	Max-element_LTR_Pao	6	+
chr2L	3436626	3436630	opus_LTR_Gypsy	18	+
chr2L	3478299	3478307	P-element_TIR_P	4	-
chr2L	3478323	3478331	P-element_TIR_P	7	+
chr2L	3478323	3478331	P-element_TIR_P	9	-
chr2L	3478428	3478436	P-element_TIR_P	3	-
chr2L	3494034	3494038	Burdock_LTR_Gypsy	8	-
chr2L	3496462	3496466	opus_LTR_Gypsy	8	+
chr2L	3561926	3561930	opus_LTR_Gypsy	4	+
chr2L	3598245	3598249	412_LTR_Gypsy	3	-
chr2L	3631894	3631902	P-element_TIR_P	14	-
chr2L	3631932	3631940	P-element_TIR_P	6	-
chr2L	3656006	3656014	P-element_TIR_P	10	+
chr2L	3662335	3662339	Transpac_LTR_Gypsy	7	-
chr2L	3686060	3686065	3S18_LTR_Pao	15	-
chr2L	3755042	3755046	HMS-Beagle_LTR_Gypsy	6	-
chr2L	3804602	3804609	1360_TIR_P	4	+
chr2L	3862708	3862712	opus_LTR_Gypsy	4	-
chr2L	3880327	3880331	opus_LTR_Gypsy	3	-
chr2L	3915103	3915108	hopper_TIR_Transib	20	+
chr2L	3938194	3938202	hobo_TIR_hAT	9	-
chr2L	3947696	3947698	pogo_TIR_Pogo	9	-
chr2L	3979599	3979604	hopper_TIR_Transib	6	-
chr2L	3993507	3993509	pogo_TIR_Pogo	2	-
chr2L	3994587	3994591	412_LTR_Gypsy	8	+
chr2L	4009488	4009490	pogo_TIR_Pogo	10	-
chr2L	4013040	4013042	pogo_TIR_Pogo	19	+
chr2L	4016887	4016891	opus_LTR_Gypsy	19	+
chr2L	4024166	4024170	mdg1_LTR_Gypsy	11	+
chr2L	4039477	4039479	pogo_TIR_Pogo	4	-
chr2L	4069954	4069962	hobo_TIR_hAT	3	+
chr2L	4071831	4071835	blood_LTR_Gypsy	4	-
chr2L	4081437	4081441	412_LTR_Gypsy	10	-
chr2L	4084355	4084359	opus_LTR_Gypsy	6	+
chr2L	4124573	4124577	opus_LTR_Gypsy	10	+
chr2L	4129596	4129600	opus_LTR_Gypsy	14	+
chr2L	4140641	4140649	hobo_TIR_hAT	11	+
chr2L	4145518	4145523	hopper_TIR_Transib	4	-
chr2L	4158694	4158698	opus_LTR_Gypsy	18	-
chr2L	4176963	4176971	hobo_TIR_hAT	4	+
chr2L	4178615	4178619	412_LTR_Gypsy	16	+
chr2L	4184873	4184880	1360_TIR_P	10	-
chr2L	4240333	4240337	opus_LTR_Gypsy	3	+
chr2L	4249623	4249631	P-element_TIR_P	8	-
chr2L	4270636	4270640	blood_LTR_Gypsy	10	+
chr2L	4306060	4306068	hobo_TIR_hAT	19	+
chr2L	4314009	4314017	hobo_TIR_hAT	7	+
chr2L	4324292	4324296	Tabor_LTR_Gypsy	16	+
chr2L	4366069	4366074	roo_LTR_Pao	5	+
chr2L	4405576	4405578	pogo_TIR_Pogo	15	+
chr2L	4463463	4463471	P-element_TIR_P	13	+
chr2L	4469821	4469823	pogo_TIR_Pogo	9	+
chr2L	4475565	4475567	pogo_TIR_Pogo	5	-
chr2L	4564428	4564432	blood_LTR_Gypsy	8	-
chr2L	4628582	4628586	blood_LTR_Gypsy	12	+
chr2L	4630285	4630289	412_LTR_Gypsy	3	-
chr2L	4677973	4677978	3S18_LTR_Pao	20	-
chr2L	4731610	4731614	Transpac_LTR_Gypsy	2	+
chr2L	4761117	4761125	hobo_TIR_hAT	4	-
chr2L	4761814	4761818	Transpac_LTR_Gypsy	7	-
chr2L	4766789	4766794	hopper_TIR_Transib	21	-
chr2L	4790756	4790764	hobo_TIR_hAT	16	-
chr2L	4852835	4852843	P-element_TIR_P	3	-
chr2L	4856731	4856735	Tabor_LTR_Gypsy	5	+
chr2L	4868578	4868586	hobo_TIR_hAT	8	+
chr2L	4906777	4906785	P-element_TIR_P	8	+
chr2L	4908574	4908582	hobo_TIR_hAT	3	+
chr2L	4912643	4912650	1360_TIR_P	8	-
chr2L	4924105	4924109	opus_LTR_Gypsy	6	+
chr2L	4971545	4971547	pogo_TIR_Pogo	3	-
chr2L	4997887	4997891	Burdock_LTR_Gypsy	4	+
chr2L	5001124	5001128	gypsy_LTR_Gypsy	3	+
chr2L	5027509	5027517	P-element_TIR_P	4	-
chr2L	5029594	5029602	P-element_TIR_P	4	+
chr2L	5036378	5036380	pogo_TIR_Pogo	6	-
chr2L	5064182	5064190	P-element_TIR_P	10	+
chr2L	5104067	5104075	hobo_TIR_hAT	19	-
chr2L	5108440	5108448	P-element_TIR_P	5	+
chr2L	5151148	5151152	opus_LTR_Gypsy	13	+
chr2L	5215012	5215017	roo_LTR_Pao	2	-
chr2L	5230936	5230940	opus_LTR_Gypsy	17	-
chr2L	5230938	5230942	opus_LTR_Gypsy	6	-
chr2L	5291740	5291744	Burdock_LTR_Gypsy	2	+
chr2L	5302329	5302333	opus_LTR_Gypsy	12	-
chr2L	5305404	5305409	hopper_TIR_Transib	3	+
chr2L	5307998	5308002	412_LTR_Gypsy	6	-
chr2L	5371295	5371299	3S18_LTR_Pao	7	-
chr2L	5385589	5385593	opus_LTR_Gypsy	7	-
chr2L	5393941	5393945	Burdock_LTR_Gypsy	36	-
chr2L	5433764	5433771	1360_TIR_P	4	-
chr2L	5437576	5437580	Burdock_LTR_Gypsy	7	+
chr2L	5453772	5453776	opus_LTR_Gypsy	10	-
chr2L	5461555	5461563	P-element_TIR_P	3	-
chr2L	5467271	5467275	opus_LTR_Gypsy	17	-
chr2L	5484109	5484114	hopper_TIR_Transib	6	+
chr2L	5515579	5515587	hobo_TIR_hAT	6	+
chr2L	5536824	5536826	S-element_TIR_Tc1	17	-
chr2L	5543940	5543942	pogo_TIR_Pogo	7	-
chr2L	5561118	5561126	hobo_TIR_hAT	3	+
chr2L	5569492	5569500	hobo_TIR_hAT	3	+
chr2L	5598985	5598993	hobo_TIR_hAT	10	-
chr2L	5600849	5600853	412_LTR_Gypsy	10	-
chr2L	5609649	5609653	Transpac_LTR_Gypsy	14	-
chr2L	5610335	5610339	opus_LTR_Gypsy	13	-
chr2L	5613650	5613658	hobo_TIR_hAT	6	-
chr2L	5615119	5615127	hobo_TIR_hAT	4	-
chr2L	5615223	5615231	hobo_TIR_hAT	3	+
chr2L	5616842	5616846	Stalker2_LTR_Gypsy	10	-
chr2L	5617203	5617208	hopper_TIR_Transib	6	+
chr2L	5634544	5634552	hobo_TIR_hAT	8	+
chr2L	5642570	5642578	hobo_TIR_hAT	11	-
chr2L	5642648	5642656	hobo_TIR_hAT	3	+
chr2L	5649560	5649568	hobo_TIR_hAT	6	+
chr2L	5664759	5664763	mdg1_LTR_Gypsy	4	-
chr2L	5672177	5672182	hopper_TIR_Transib	10	-
chr2L	5676127	5676131	Transpac_LTR_Gypsy	3	+
chr2L	5678526	5678534	P-element_TIR_P	5	+
chr2L	5698846	5698853	1360_TIR_P	17	+
chr2L	5703252	5703260	hobo_TIR_hAT	2	-
chr2L	5706952	5706956	blood_LTR_Gypsy	8	-
chr2L	5707306	5707314	hobo_TIR_hAT	6	-
chr2L	5707399	5707407	hobo_TIR_hAT	3	-
chr2L	5707856	5707861	roo_LTR_Pao	4	-
chr2L	5711987	5711995	hobo_TIR_hAT	5	-
chr2L	5724438	5724446	P-element_TIR_P	6	+
chr2L	5749060	5749064	HMS-Beagle_LTR_Gypsy	3	+
chr2L	5756703	5756711	hobo_TIR_hAT	3	+
chr2L	5756777	5756785	hobo_TIR_hAT	5	+
chr2L	5757456	5757461	hopper_TIR_Transib	7	+
chr2L	5787365	5787369	opus_LTR_Gypsy	6	-
chr2L	5805906	5805911	hopper_TIR_Transib	8	+
chr2L	5809132	5809134	pogo_TIR_Pogo	14	+
chr2L	5810141	5810149	hobo_TIR_hAT	9	+
chr2L	5811307	5811315	hobo_TIR_hAT	7	+
chr2L	5818783	5818791	hobo_TIR_hAT	3	-
chr2L	5823985	5823993	P-element_TIR_P	3	-
chr2L	5827647	5827651	blood_LTR_Gypsy	6	-
chr2L	5856048	5856052	opus_LTR_Gypsy	7	+
chr2L	5856083	5856087	Burdock_LTR_Gypsy	9	-
chr2L	5858798	5858802	412_LTR_Gypsy	5	+
chr2L	5864870	5864878	hobo_TIR_hAT	6	+
chr2L	5882487	5882495	hobo_TIR_hAT	3	-
chr2L	5887199	5887203	mdg1_LTR_Gypsy	6	-
chr2L	5898252	5898256	opus_LTR_Gypsy	17	-
chr2L	5900786	5900790	Transpac_LTR_Gypsy	10	+
chr2L	5932006	5932014	hobo_TIR_hAT	12	-
chr2L	5932281	5932289	hobo_TIR_hAT	2	-
chr2L	5933991	5933999	hobo_TIR_hAT	6	+
chr2L	5943976	5943984	P-element_TIR_P	3	-
chr2L	5944649	5944657	P-element_TIR_P	4	-
chr2L	5978265	5978267	pogo_TIR_Pogo	10	-
chr2L	5988619	5988623	blood_LTR_Gypsy	3	+
chr2L	6014843	6014851	hobo_TIR_hAT	2	-
chr2L	6021156	6021160	blood_LTR_Gypsy	10	+
chr2L	6025116	6025120	opus_LTR_Gypsy	14	+
chr2L	6038677	6038681	HMS-Beagle_LTR_Gypsy	12	+
chr2L	6045876	6045878	pogo_TIR_Pogo	2	-
chr2L	6089871	6089875	HMS-Beagle_LTR_Gypsy	4	-
chr2L	6096717	6096721	HMS-Beagle_LTR_Gypsy	8	-
chr2L	6100300	6100308	P-element_TIR_P	11	+
chr2L	6109640	6109645	hopper_TIR_Transib	3	-
chr2L	6113953	6113958	hopper_TIR_Transib	17	+
chr2L	6118468	6118476	P-element_TIR_P	3	-
chr2L	6135582	6135586	412_LTR_Gypsy	5	-
chr2L	6135831	6135835	opus_LTR_Gypsy	4	+
chr2L	6137097	6137105	hobo_TIR_hAT	8	-
chr2L	6139153	6139157	mdg1_LTR_Gypsy	12	-
chr2L	6145312	6145317	Max-element_LTR_Pao	5	+
chr2L	6148766	6148770	412_LTR_Gypsy	8	+
chr2L	6158026	6158030	412_LTR_Gypsy	4	-
chr2L	6158480	6158484	412_LTR_Gypsy	22	-
chr2L	6185599	6185603	412_LTR_Gypsy	7	-
chr2L	6201043	6201047	blood_LTR_Gypsy	15	+
chr2L	6240099	6240103	Burdock_LTR_Gypsy	4	-
chr2L	6240212	6240214	pogo_TIR_Pogo	6	-
chr2L	6244077	6244081	opus_LTR_Gypsy	10	-
chr2L	6248562	6248566	412_LTR_Gypsy	9	-
chr2L	6252962	6252970	P-element_TIR_P	6	+
chr2L	6257251	6257253	opus_LTR_Gypsy	8	+
chr2L	6279011	6279019	hobo_TIR_hAT	5	-
chr2L	6281279	6281283	HMS-Beagle_LTR_Gypsy	8	+
chr2L	6281295	6281299	HMS-Beagle_LTR_Gypsy	64	-
chr2L	6300043	6300051	hobo_TIR_hAT	3	+
chr2L	6302091	6302095	Burdock_LTR_Gypsy	28	-
chr2L	6304424	6304428	Burdock_LTR_Gypsy	3	-
chr2L	6309010	6309018	hobo_TIR_hAT	8	+
chr2L	6313138	6313146	hobo_TIR_hAT	7	-
chr2L	6319411	6319419	hobo_TIR_hAT	8	+
chr2L	6322183	6322185	pogo_TIR_Pogo	22	-
chr2L	6366508	6366510	pogo_TIR_Pogo	8	-
chr2L	6411168	6411176	P-element_TIR_P	4	+
chr2L	6446177	6446181	opus_LTR_Gypsy	6	+
chr2L	6453470	6453472	pogo_TIR_Pogo	2	-
chr2L	6455206	6455214	P-element_TIR_P	3	+
chr2L	6455209	6455217	P-element_TIR_P	4	+
chr2L	6455460	6455464	blood_LTR_Gypsy	15	-
chr2L	6457237	6457239	pogo_TIR_Pogo	12	-
chr2L	6474660	6474664	412_LTR_Gypsy	20	+
chr2L	6502402	6502420	pogo_TIR_Pogo	4	+
chr2L	6504828	6504832	blood_LTR_Gypsy	9	+
chr2L	6505413	6505417	412_LTR_Gypsy	17	-
chr2L	6594293	6594298	hopper_TIR_Transib	5	+
chr2L	6614056	6614060	opus_LTR_Gypsy	10	-
chr2L	6668891	6668898	1360_TIR_P	8	-
chr2L	6679141	6679143	pogo_TIR_Pogo	24	+
chr2L	6684572	6684580	P-element_TIR_P	5	+
chr2L	6711249	6711257	hobo_TIR_hAT	5	-
chr2L	6715770	6715778	hobo_TIR_hAT	6	-
chr2L	6743659	6743663	opus_LTR_Gypsy	9	-
chr2L	6787566	6787574	P-element_TIR_P	3	+
chr2L	6812234	6812238	412_LTR_Gypsy	2	-
chr2L	6812507	6812515	hobo_TIR_hAT	10	-
chr2L	6824128	6824133	hopper_TIR_Transib	3	+
chr2L	6871057	6871061	Transpac_LTR_Gypsy	2	-
chr2L	6883062	6883070	hobo_TIR_hAT	5	+
chr2L	6886675	6886679	412_LTR_Gypsy	2	-
chr2L	6890041	6890046	hopper_TIR_Transib	11	-
chr2L	6966544	6966552	P-element_TIR_P	3	-
chr2L	6986035	6986039	Burdock_LTR_Gypsy	17	-
chr2L	7010480	7010488	P-element_TIR_P	5	+
chr2L	7047466	7047470	opus_LTR_Gypsy	24	-
chr2L	7050449	7050451	pogo_TIR_Pogo	4	-
chr2L	7056709	7056713	gypsy_LTR_Gypsy	18	-
chr2L	7077669	7077673	opus_LTR_Gypsy	7	-
chr2L	7077696	7077701	3S18_LTR_Pao	7	-
chr2L	7084191	7084196	3S18_LTR_Pao	6	+
chr2L	7086470	7086474	opus_LTR_Gypsy	5	+
chr2L	7107126	7107128	pogo_TIR_Pogo	4	+
chr2L	7108706	7108710	opus_LTR_Gypsy	6	+
chr2L	7197487	7197491	Stalker2_LTR_Gypsy	36	-
chr2L	7218373	7218377	opus_LTR_Gypsy	9	+
chr2L	7244956	7244960	blood_LTR_Gypsy	9	+
chr2L	7249679	7249687	P-element_TIR_P	7	-
chr2L	7307067	7307075	P-element_TIR_P	17	+
chr2L	7323619	7323623	mdg1_LTR_Gypsy	4	+
chr2L	7336322	7336326	opus_LTR_Gypsy	7	+
chr2L	7401044	7401046	pogo_TIR_Pogo	2	+
chr2L	7420206	7420213	1360_TIR_P	8	-
chr2L	7442546	7442550	Transpac_LTR_Gypsy	24	+
chr2L	7455325	7455333	hobo_TIR_hAT	4	+
chr2L	7457882	7457886	Burdock_LTR_Gypsy	16	+
chr2L	7470854	7470859	3S18_LTR_Pao	14	-
chr2L	7554270	7554277	1360_TIR_P	3	-
chr2L	7560467	7560469	pogo_TIR_Pogo	3	-
chr2L	7573689	7573697	P-element_TIR_P	4	-
chr2L	7574214	7574218	Transpac_LTR_Gypsy	9	+
chr2L	7575650	7575658	P-element_TIR_P	28	+
chr2L	7596965	7596969	blood_LTR_Gypsy	2	+
chr2L	7619434	7619438	Transpac_LTR_Gypsy	8	+
chr2L	7750592	7750596	opus_LTR_Gypsy	4	+
chr2L	7767651	7767659	hobo_TIR_hAT	3	-
chr2L	7770383	7770387	Tabor_LTR_Gypsy	11	-
chr2L	7774897	7774905	hobo_TIR_hAT	9	+
chr2L	7802484	7802491	1360_TIR_P	13	+
chr2L	7844550	7844558	hobo_TIR_hAT	14	+
chr2L	7846015	7846019	opus_LTR_Gypsy	13	+
chr2L	7854887	7854895	P-element_TIR_P	6	-
chr2L	7888488	7888496	P-element_TIR_P	3	+
chr2L	7890990	7890998	hobo_TIR_hAT	5	-
chr2L	7913576	7913580	opus_LTR_Gypsy	8	-
chr2L	7913839	7913847	hobo_TIR_hAT	8	+
chr2L	7922721	7922725	Stalker2_LTR_Gypsy	9	+
chr2L	7926994	7926999	hopper_TIR_Transib	2	+
chr2L	7941046	7941054	hobo_TIR_hAT	4	-
chr2L	7958637	7958641	412_LTR_Gypsy	8	+
chr2L	7991753	7991761	P-element_TIR_P	5	+
chr2L	7992038	7992042	Burdock_LTR_Gypsy	5	+
chr2L	7992438	7992442	opus_LTR_Gypsy	4	-
chr2L	7993012	7993016	Transpac_LTR_Gypsy	8	+
chr2L	7994232	7994240	P-element_TIR_P	7	-
chr2L	8034969	8034973	HMS-Beagle_LTR_Gypsy	2	+
chr2L	8043281	8043285	opus_LTR_Gypsy	7	-
chr2L	8081369	8081376	1360_TIR_P	4	-
chr2L	8105065	8105072	1360_TIR_P	7	-
chr2L	8127694	8127702	P-element_TIR_P	12	-
chr2L	8167250	8167255	roo_LTR_Pao	2	-
chr2L	8176445	8176452	1360_TIR_P	9	-
chr2L	8205163	8205171	P-element_TIR_P	11	-
chr2L	8205526	8205533	1360_TIR_P	9	+
chr2L	8277767	8277775	P-element_TIR_P	10	-
chr2L	8278300	8278308	P-element_TIR_P	4	-
chr2L	8355798	8355802	opus_LTR_Gypsy	12	+
chr2L	8382801	8382809	P-element_TIR_P	11	-
chr2L	8418328	8418332	Burdock_LTR_Gypsy	6	-
chr2L	8419845	8419853	P-element_TIR_P	5	-
chr2L	8421364	8421372	P-element_TIR_P	2	+
chr2L	8508346	8508354	hobo_TIR_hAT	8	+
chr2L	8521625	8521629	gypsy_LTR_Gypsy	15	+
chr2L	8528525	8528533	P-element_TIR_P	13	-
chr2L	8533131	8533135	blood_LTR_Gypsy	5	+
chr2L	8533232	8533236	mdg1_LTR_Gypsy	5	-
chr2L	8535185	8535193	P-element_TIR_P	12	+
chr2L	8543339	8543347	P-element_TIR_P	2	+
chr2L	8544926	8544928	pogo_TIR_Pogo	11	-
chr2L	8557535	8557537	pogo_TIR_Pogo	11	-
chr2L	8584090	8584094	412_LTR_Gypsy	3	+
chr2L	8590232	8590236	Burdock_LTR_Gypsy	4	-
chr2L	8605943	8605948	3S18_LTR_Pao	9	+
chr2L	8638612	8638620	hobo_TIR_hAT	6	-
chr2L	8661817	8661822	hopper_TIR_Transib	2	+
chr2L	8662760	8662765	hopper_TIR_Transib	11	-
chr2L	8669168	8669170	pogo_TIR_Pogo	8	+
chr2L	8673144	8673152	P-element_TIR_P	3	+
chr2L	8692960	8692964	297_LTR_Gypsy	14	+
chr2L	8693403	8693407	opus_LTR_Gypsy	15	+
chr2L	8693407	8693411	Burdock_LTR_Gypsy	6	-
chr2L	8696744	8696746	pogo_TIR_Pogo	2	+
chr2L	8700170	8700172	pogo_TIR_Pogo	6	-
chr2L	8705467	8705471	Transpac_LTR_Gypsy	25	-
chr2L	8721930	8721932	pogo_TIR_Pogo	15	+
chr2L	8735642	8735646	blood_LTR_Gypsy	9	+
chr2L	8740288	8740290	pogo_TIR_Pogo	4	-
chr2L	8762457	8762461	412_LTR_Gypsy	22	+
chr2L	8798600	8798602	pogo_TIR_Pogo	6	-
chr2L	8824424	8824426	pogo_TIR_Pogo	4	+
chr2L	8874980	8874988	hobo_TIR_hAT	5	-
chr2L	8887395	8887399	opus_LTR_Gypsy	4	-
chr2L	8887480	8887485	Max-element_LTR_Pao	8	+
chr2L	8950684	8950686	S-element_TIR_Tc1	7	-
chr2L	8951715	8951719	HMS-Beagle_LTR_Gypsy	2	-
chr2L	8951901	8951905	Burdock_LTR_Gypsy	17	-
chr2L	8951908	8951912	opus_LTR_Gypsy	10	+
chr2L	8964916	8964918	pogo_TIR_Pogo	13	-
chr2L	8984920	8984922	pogo_TIR_Pogo	6	+
chr2L	8992668	8992670	pogo_TIR_Pogo	5	+
chr2L	8994003	8994005	pogo_TIR_Pogo	10	-
chr2L	9010732	9010736	Stalker2_LTR_Gypsy	15	-
chr2L	9019487	9019492	hopper_TIR_Transib	10	+
chr2L	9022053	9022058	hopper_TIR_Transib	11	-
chr2L	9023101	9023109	hobo_TIR_hAT	3	+
chr2L	9025186	9025194	hobo_TIR_hAT	5	+
chr2L	9033365	9033370	hopper_TIR_Transib	15	-
chr2L	9034504	9034509	hopper_TIR_Transib	5	-
chr2L	9036355	9036363	hobo_TIR_hAT	2	-
chr2L	9037549	9037554	roo_LTR_Pao	13	+
chr2L	9039201	9039205	Burdock_LTR_Gypsy	3	-
chr2L	9045612	9045620	hobo_TIR_hAT	13	-
chr2L	9046197	9046205	hobo_TIR_hAT	5	-
chr2L	9046986	9046994	hobo_TIR_hAT	3	+
chr2L	9052613	9052621	hobo_TIR_hAT	7	-
chr2L	9080498	9080506	hobo_TIR_hAT	11	+
chr2L	9080631	9080636	hopper_TIR_Transib	11	-
chr2L	9125730	9125738	P-element_TIR_P	5	-
chr2L	9127739	9127744	3S18_LTR_Pao	9	-
chr2L	9128792	9128796	blood_LTR_Gypsy	6	+
chr2L	9171472	9171476	opus_LTR_Gypsy	20	-
chr2L	9176223	9176231	P-element_TIR_P	2	-
chr2L	9198455	9198459	opus_LTR_Gypsy	4	-
chr2L	9204670	9204674	Transpac_LTR_Gypsy	9	-
chr2L	9224403	9224407	blood_LTR_Gypsy	12	-
chr2L	9228351	9228358	1360_TIR_P	6	+
chr2L	9237643	9237651	P-element_TIR_P	6	-
chr2L	9237834	9237842	P-element_TIR_P	4	+
chr2L	9237863	9237871	hobo_TIR_hAT	8	+
chr2L	9256470	9256478	hobo_TIR_hAT	6	-
chr2L	9257120	9257128	hobo_TIR_hAT	20	-
chr2L	9257128	9257136	hobo_TIR_hAT	5	-
chr2L	9266113	9266118	3S18_LTR_Pao	5	-
chr2L	9274798	9274806	hobo_TIR_hAT	12	+
chr2L	9275680	9275688	hobo_TIR_hAT	4	-
chr2L	9276463	9276467	412_LTR_Gypsy	6	-
chr2L	9282443	9282448	hopper_TIR_Transib	4	+
chr2L	9296890	9296898	hobo_TIR_hAT	8	-
chr2L	9309905	9309910	hopper_TIR_Transib	6	-
chr2L	9310420	9310428	hobo_TIR_hAT	19	+
chr2L	9311462	9311466	blood_LTR_Gypsy	3	-
chr2L	9319140	9319148	hobo_TIR_hAT	8	+
chr2L	9322930	9322935	3S18_LTR_Pao	15	+
chr2L	9325404	9325408	blood_LTR_Gypsy	13	-
chr2L	9327590	9327594	412_LTR_Gypsy	6	-
chr2L	9332096	9332100	opus_LTR_Gypsy	10	-
chr2L	9347880	9347884	412_LTR_Gypsy	22	-
chr2L	9411856	9411861	hopper_TIR_Transib	9	+
chr2L	9411997	9412002	hopper_TIR_Transib	18	-
chr2L	9418554	9418558	opus_LTR_Gypsy	5	-
chr2L	9419573	9419578	hopper_TIR_Transib	7	-
chr2L	9421992	9421994	pogo_TIR_Pogo	4	+
chr2L	9426545	9426549	412_LTR_Gypsy	6	-
chr2L	9437501	9437509	P-element_TIR_P	6	-
chr2L	9438646	9438653	1360_TIR_P	10	-
chr2L	9453530	9453538	hobo_TIR_hAT	5	+
chr2L	9454945	9454953	hobo_TIR_hAT	10	-
chr2L	9456658	9456662	412_LTR_Gypsy	3	-
chr2L	9459959	9459963	HMS-Beagle_LTR_Gypsy	5	-
chr2L	9460319	9460327	P-element_TIR_P	8	-
chr2L	9464841	9464849	hobo_TIR_hAT	11	+
chr2L	9466232	9466240	hobo_TIR_hAT	4	+
chr2L	9468611	9468616	hopper_TIR_Transib	13	-
chr2L	9470900	9470908	hobo_TIR_hAT	15	+
chr2L	9471927	9471935	hobo_TIR_hAT	8	+
chr2L	9485333	9485341	hobo_TIR_hAT	8	+
chr2L	9486315	9486323	hobo_TIR_hAT	5	-
chr2L	9505091	9505093	pogo_TIR_Pogo	31	+
chr2L	9520331	9520335	opus_LTR_Gypsy	3	-
chr2L	9521628	9521636	P-element_TIR_P	6	-
chr2L	9521870	9521874	Quasimodo_LTR_Gypsy	4	+
chr2L	9571279	9571287	hobo_TIR_hAT	4	-
chr2L	9618229	9618233	opus_LTR_Gypsy	3	-
chr2L	9620086	9620093	1360_TIR_P	21	-
chr2L	9626291	9626295	opus_LTR_Gypsy	5	-
chr2L	9675806	9675811	hopper_TIR_Transib	6	-
chr2L	9699626	9699628	pogo_TIR_Pogo	2	+
chr2L	9699741	9699749	P-element_TIR_P	21	+
chr2L	9742016	9742020	Burdock_LTR_Gypsy	19	-
chr2L	9750864	9750868	412_LTR_Gypsy	7	-
chr2L	9782367	9782375	P-element_TIR_P	7	+
chr2L	9782367	9782375	P-element_TIR_P	12	-
chr2L	9802909	9802913	Burdock_LTR_Gypsy	5	-
chr2L	9810841	9810849	hobo_TIR_hAT	8	-
chr2L	9848687	9848695	hobo_TIR_hAT	15	-
chr2L	9873390	9873398	hobo_TIR_hAT	6	+
chr2L	9873459	9873467	hobo_TIR_hAT	6	-
chr2L	9880910	9880918	hobo_TIR_hAT	7	+
chr2L	9882579	9882587	hobo_TIR_hAT	7	+
chr2L	9882784	9882792	hobo_TIR_hAT	8	+
chr2L	9884184	9884189	hopper_TIR_Transib	2	+
chr2L	9884672	9884680	hobo_TIR_hAT	4	-
chr2L	9924588	9924592	mdg1_LTR_Gypsy	2	+
chr2L	9970889	9970893	opus_LTR_Gypsy	13	+
chr2L	10030518	10030526	hobo_TIR_hAT	4	+
chr2L	10032719	10032721	Tirant_LTR_Gypsy	6	+
chr2L	10039523	10039531	hobo_TIR_hAT	8	-
chr2L	10041330	10041332	pogo_TIR_Pogo	5	-
chr2L	10041775	10041779	412_LTR_Gypsy	8	+
chr2L	10044752	10044757	roo_LTR_Pao	13	+
chr2L	10101214	10101222	hobo_TIR_hAT	3	+
chr2L	10110357	10110361	opus_LTR_Gypsy	7	+
chr2L	10115694	10115698	opus_LTR_Gypsy	7	-
chr2L	10178032	10178040	hobo_TIR_hAT	5	+
chr2L	10213261	10213268	1360_TIR_P	7	-
chr2L	10229373	10229375	pogo_TIR_Pogo	18	-
chr2L	10234579	10234583	opus_LTR_Gypsy	5	+
chr2L	10265795	10265799	gtwin_LTR_Gypsy	5	-
chr2L	10292471	10292479	P-element_TIR_P	2	-
chr2L	10335030	10335038	P-element_TIR_P	9	+
chr2L	10335044	10335052	P-element_TIR_P	5	-
chr2L	10335273	10335281	P-element_TIR_P	21	-
chr2L	10339437	10339445	P-element_TIR_P	10	+
chr2L	10342001	10342003	pogo_TIR_Pogo	3	-
chr2L	10376931	10376935	Burdock_LTR_Gypsy	25	+
chr2L	10405027	10405035	P-element_TIR_P	13	-
chr2L	10414144	10414148	gypsy_LTR_Gypsy	7	+
chr2L	10431387	10431395	P-element_TIR_P	2	+
chr2L	10480849	10480854	hopper_TIR_Transib	15	+
chr2L	10497088	10497095	1360_TIR_P	7	-
chr2L	10540571	10540575	412_LTR_Gypsy	4	-
chr2L	10547198	10547202	412_LTR_Gypsy	12	-
chr2L	10568522	10568526	gypsy5_LTR_Gypsy	5	-
chr2L	10575990	10575995	hopper_TIR_Transib	5	+
chr2L	10584801	10584806	roo_LTR_Pao	4	-
chr2L	10637802	10637806	opus_LTR_Gypsy	3	+
chr2L	10707556	10707558	pogo_TIR_Pogo	17	+
chr2L	10721554	10721558	blood_LTR_Gypsy	3	+
chr2L	10744400	10744408	P-element_TIR_P	11	+
chr2L	10746292	10746296	blood_LTR_Gypsy	10	+
chr2L	10757237	10757245	P-element_TIR_P	11	+
chr2L	10780267	10780271	412_LTR_Gypsy	11	+
chr2L	10819248	10819252	Tabor_LTR_Gypsy	4	+
chr2L	10866908	10866913	hopper_TIR_Transib	8	-
chr2L	10890021	10890025	412_LTR_Gypsy	3	+
chr2L	10897941	10897949	hobo_TIR_hAT	2	-
chr2L	10917541	10917546	roo_LTR_Pao	2	-
chr2L	10931311	10931316	roo_LTR_Pao	9	-
chr2L	10932032	10932040	hobo_TIR_hAT	4	-
chr2L	10937398	10937402	Transpac_LTR_Gypsy	13	+
chr2L	10942348	10942350	pogo_TIR_Pogo	23	-
chr2L	10957427	10957431	blood_LTR_Gypsy	18	-
chr2L	10961038	10961043	roo_LTR_Pao	7	+
chr2L	10989384	10989392	P-element_TIR_P	7	-
chr2L	11044977	11044981	Burdock_LTR_Gypsy	9	+
chr2L	11045586	11045590	Burdock_LTR_Gypsy	2	-
chr2L	11062871	11062873	pogo_TIR_Pogo	2	-
chr2L	11067947	11067954	1360_TIR_P	12	-
chr2L	11139427	11139431	Stalker2_LTR_Gypsy	30	-
chr2L	11151494	11151498	blood_LTR_Gypsy	17	-
chr2L	11158411	11158415	opus_LTR_Gypsy	4	+
chr2L	11168022	11168030	hobo_TIR_hAT	8	+
chr2L	11177497	11177499	pogo_TIR_Pogo	23	+
chr2L	11241611	11241619	hobo_TIR_hAT	5	-
chr2L	11245938	11245946	hobo_TIR_hAT	3	-
chr2L	11250347	11250351	HMS-Beagle_LTR_Gypsy	3	-
chr2L	11280543	11280547	412_LTR_Gypsy	5	+
chr2L	11320819	11320827	P-element_TIR_P	16	+
chr2L	11357753	11357757	Tabor_LTR_Gypsy	6	+
chr2L	11424736	11424740	blood_LTR_Gypsy	4	-
chr2L	11456759	11456763	Transpac_LTR_Gypsy	3	+
chr2L	11463903	11463907	Burdock_LTR_Gypsy	19	-
chr2L	11469113	11469118	3S18_LTR_Pao	4	-
chr2L	11470400	11470408	hobo_TIR_hAT	10	+
chr2L	11490185	11490189	opus_LTR_Gypsy	2	+
chr2L	11490495	11490497	opus_LTR_Gypsy	2	+
chr2L	11500319	11500323	mdg1_LTR_Gypsy	5	+
chr2L	11528391	11528393	pogo_TIR_Pogo	5	+
chr2L	11528428	11528430	pogo_TIR_Pogo	11	-
chr2L	11534466	11534474	hobo_TIR_hAT	3	+
chr2L	11552782	11552790	hobo_TIR_hAT	13	+
chr2L	11554075	11554083	hobo_TIR_hAT	8	+
chr2L	11555411	11555419	hobo_TIR_hAT	6	+
chr2L	11569064	11569068	opus_LTR_Gypsy	9	+
chr2L	11573506	11573510	opus_LTR_Gypsy	5	+
chr2L	11580628	11580632	412_LTR_Gypsy	7	-
chr2L	11581824	11581832	P-element_TIR_P	4	-
chr2L	11592922	11592930	hobo_TIR_hAT	11	+
chr2L	11595488	11595492	opus_LTR_Gypsy	6	+
chr2L	11601034	11601038	opus_LTR_Gypsy	24	+
chr2L	11605235	11605239	412_LTR_Gypsy	4	-
chr2L	11633779	11633781	pogo_TIR_Pogo	6	-
chr2L	11639028	11639033	roo_LTR_Pao	3	-
chr2L	11639555	11639559	Burdock_LTR_Gypsy	11	+
chr2L	11643264	11643268	Transpac_LTR_Gypsy	5	-
chr2L	11649440	11649444	blood_LTR_Gypsy	12	-
chr2L	11656907	11656914	1360_TIR_P	3	-
chr2L	11672174	11672178	blood_LTR_Gypsy	6	-
chr2L	11683673	11683677	opus_LTR_Gypsy	8	-
chr2L	11685100	11685104	412_LTR_Gypsy	6	+
chr2L	11685897	11685905	hobo_TIR_hAT	5	+
chr2L	11688991	11688995	opus_LTR_Gypsy	8	+
chr2L	11694660	11694664	412_LTR_Gypsy	7	-
chr2L	11702684	11702688	Burdock_LTR_Gypsy	23	-
chr2L	11711089	11711094	roo_LTR_Pao	10	-
chr2L	11712311	11712319	hobo_TIR_hAT	2	-
chr2L	11725268	11725276	hobo_TIR_hAT	6	+
chr2L	11758864	11758868	opus_LTR_Gypsy	19	+
chr2L	11768796	11768804	hobo_TIR_hAT	12	+
chr2L	11771306	11771314	hobo_TIR_hAT	20	+
chr2L	11777508	11777512	HMS-Beagle_LTR_Gypsy	9	+
chr2L	11782483	11782491	hobo_TIR_hAT	6	+
chr2L	11807125	11807133	P-element_TIR_P	7	+
chr2L	11807424	11807432	P-element_TIR_P	13	-
chr2L	11807588	11807590	pogo_TIR_Pogo	9	+
chr2L	11808195	11808203	P-element_TIR_P	5	-
chr2L	11808255	11808263	P-element_TIR_P	4	+
chr2L	11820292	11820300	hobo_TIR_hAT	6	-
chr2L	11841285	11841293	hobo_TIR_hAT	8	-
chr2L	11854032	11854040	hobo_TIR_hAT	18	+
chr2L	11859763	11859765	pogo_TIR_Pogo	24	-
chr2L	11868771	11868779	hobo_TIR_hAT	2	+
chr2L	11869185	11869193	hobo_TIR_hAT	2	+
chr2L	11884780	11884785	Max-element_LTR_Pao	9	+
chr2L	11901780	11901784	HMS-Beagle_LTR_Gypsy	7	+
chr2L	11916323	11916327	Tabor_LTR_Gypsy	11	+
chr2L	11932118	11932122	HMS-Beagle_LTR_Gypsy	3	+
chr2L	11958835	11958837	pogo_TIR_Pogo	24	-
chr2L	11973875	11973879	Burdock_LTR_Gypsy	4	+
chr2L	12010947	12010949	pogo_TIR_Pogo	2	+
chr2L	12013167	12013169	pogo_TIR_Pogo	6	+
chr2L	12024773	12024777	mdg1_LTR_Gypsy	11	-
chr2L	12026462	12026470	P-element_TIR_P	2	+
chr2L	12035204	12035208	412_LTR_Gypsy	25	-
chr2L	12038582	12038590	P-element_TIR_P	4	-
chr2L	12045251	12045255	HMS-Beagle_LTR_Gypsy	22	+
chr2L	12046124	12046132	P-element_TIR_P	3	+
chr2L	12046467	12046475	P-element_TIR_P	5	-
chr2L	12046526	12046530	Burdock_LTR_Gypsy	9	+
chr2L	12059052	12059054	pogo_TIR_Pogo	7	+
chr2L	12059191	12059195	opus_LTR_Gypsy	11	+
chr2L	12067330	12067334	opus_LTR_Gypsy	15	+
chr2L	12067333	12067337	412_LTR_Gypsy	11	+
chr2L	12085618	12085620	pogo_TIR_Pogo	4	+
chr2L	12088407	12088411	opus_LTR_Gypsy	9	-
chr2L	12088422	12088424	pogo_TIR_Pogo	3	+
chr2L	12131742	12131747	hopper_TIR_Transib	3	-
chr2L	12138698	12138703	roo_LTR_Pao	8	-
chr2L	12142306	12142310	HMS-Beagle_LTR_Gypsy	9	+
chr2L	12155777	12155785	hobo_TIR_hAT	6	+
chr2L	12207453	12207455	pogo_TIR_Pogo	8	+
chr2L	12207854	12207862	P-element_TIR_P	4	+
chr2L	12225489	12225491	pogo_TIR_Pogo	2	-
chr2L	12228287	12228295	hobo_TIR_hAT	14	+
chr2L	12229377	12229385	hobo_TIR_hAT	5	+
chr2L	12234918	12234922	opus_LTR_Gypsy	15	-
chr2L	12240701	12240709	hobo_TIR_hAT	13	-
chr2L	12246346	12246354	hobo_TIR_hAT	8	+
chr2L	12266365	12266369	412_LTR_Gypsy	9	+
chr2L	12267273	12267277	412_LTR_Gypsy	2	-
chr2L	12283991	12283995	Burdock_LTR_Gypsy	17	+
chr2L	12322410	12322415	Max-element_LTR_Pao	2	-
chr2L	12328452	12328460	hobo_TIR_hAT	5	+
chr2L	12335080	12335084	opus_LTR_Gypsy	2	-
chr2L	12350927	12350934	1360_TIR_P	22	+
chr2L	12354240	12354244	invader3_LTR_Gypsy	20	-
chr2L	12360374	12360378	Burdock_LTR_Gypsy	42	-
chr2L	12360881	12360889	hobo_TIR_hAT	3	+
chr2L	12410307	12410311	opus_LTR_Gypsy	6	+
chr2L	12421487	12421491	opus_LTR_Gypsy	4	+
chr2L	12422514	12422521	1360_TIR_P	5	-
chr2L	12433137	12433145	P-element_TIR_P	44	+
chr2L	12439985	12439987	pogo_TIR_Pogo	6	+
chr2L	12446103	12446107	Burdock_LTR_Gypsy	6	+
chr2L	12461493	12461497	opus_LTR_Gypsy	11	+
chr2L	12468256	12468260	mdg1_LTR_Gypsy	6	+
chr2L	12481486	12481488	pogo_TIR_Pogo	16	+
chr2L	12483059	12483067	P-element_TIR_P	4	+
chr2L	12484423	12484433	P-element_TIR_P	6	-
chr2L	12507733	12507741	P-element_TIR_P	9	-
chr2L	12507945	12507953	P-element_TIR_P	4	-
chr2L	12543382	12543390	P-element_TIR_P	5	+
chr2L	12569857	12569859	pogo_TIR_Pogo	14	+
chr2L	12574556	12574560	opus_LTR_Gypsy	10	-
chr2L	12583222	12583224	pogo_TIR_Pogo	7	+
chr2L	12654328	12654332	297_LTR_Gypsy	7	+
chr2L	12713089	12713096	1360_TIR_P	17	-
chr2L	12725351	12725355	blood_LTR_Gypsy	10	+
chr2L	12755476	12755481	Max-element_LTR_Pao	4	+
chr2L	12766589	12766593	Tabor_LTR_Gypsy	21	-
chr2L	12768133	12768141	hobo_TIR_hAT	8	-
chr2L	12769138	12769146	hobo_TIR_hAT	8	-
chr2L	12771806	12771814	hobo_TIR_hAT	7	-
chr2L	12834815	12834823	hobo_TIR_hAT	5	-
chr2L	12836578	12836582	412_LTR_Gypsy	3	-
chr2L	12852082	12852086	297_LTR_Gypsy	3	+
chr2L	12855856	12855860	412_LTR_Gypsy	11	+
chr2L	12858248	12858252	blood_LTR_Gypsy	11	+
chr2L	12863459	12863467	hobo_TIR_hAT	2	-
chr2L	12882778	12882783	hopper_TIR_Transib	10	-
chr2L	12895680	12895684	412_LTR_Gypsy	6	-
chr2L	12896080	12896085	hopper_TIR_Transib	4	+
chr2L	12897147	12897155	hobo_TIR_hAT	4	-
chr2L	12902936	12902940	opus_LTR_Gypsy	5	-
chr2L	12906247	12906251	297_LTR_Gypsy	10	+
chr2L	12910379	12910383	Tabor_LTR_Gypsy	9	-
chr2L	12910749	12910753	Burdock_LTR_Gypsy	18	-
chr2L	12933393	12933398	hopper_TIR_Transib	5	-
chr2L	12948913	12948918	roo_LTR_Pao	14	-
chr2L	12959962	12959966	HMS-Beagle_LTR_Gypsy	7	+
chr2L	12972419	12972423	opus_LTR_Gypsy	9	-
chr2L	12990888	12990896	hobo_TIR_hAT	6	-
chr2L	12992550	12992555	hopper_TIR_Transib	3	+
chr2L	13038295	13038303	hobo_TIR_hAT	4	-
chr2L	13050147	13050155	hobo_TIR_hAT	3	-
chr2L	13054036	13054041	hopper_TIR_Transib	11	-
chr2L	13088610	13088615	roo_LTR_Pao	3	-
chr2L	13092345	13092349	mdg1_LTR_Gypsy	3	+
chr2L	13094147	13094151	412_LTR_Gypsy	3	-
chr2L	13104669	13104673	412_LTR_Gypsy	2	-
chr2L	13110219	13110223	Burdock_LTR_Gypsy	10	-
chr2L	13157599	13157606	1360_TIR_P	8	+
chr2L	13158306	13158311	hopper_TIR_Transib	12	+
chr2L	13158650	13158654	opus_LTR_Gypsy	7	+
chr2L	13170341	13170347	opus_LTR_Gypsy	3	+
chr2L	13186294	13186296	pogo_TIR_Pogo	3	+
chr2L	13191055	13191059	Burdock_LTR_Gypsy	24	-
chr2L	13214222	13214230	P-element_TIR_P	9	-
chr2L	13233154	13233158	opus_LTR_Gypsy	6	+
chr2L	13235124	13235128	Burdock_LTR_Gypsy	4	+
chr2L	13235122	13235126	gypsy_LTR_Gypsy	24	-
chr2L	13247405	13247409	opus_LTR_Gypsy	5	-
chr2L	13262126	13262130	412_LTR_Gypsy	5	+
chr2L	13294469	13294471	pogo_TIR_Pogo	4	-
chr2L	13328538	13328546	hobo_TIR_hAT	7	-
chr2L	13338617	13338621	opus_LTR_Gypsy	7	-
chr2L	13341525	13341533	hobo_TIR_hAT	2	-
chr2L	13343647	13343655	hobo_TIR_hAT	4	-
chr2L	13346952	13346956	opus_LTR_Gypsy	21	+
chr2L	13347712	13347717	Max-element_LTR_Pao	7	-
chr2L	13446970	13446974	HMS-Beagle_LTR_Gypsy	8	-
chr2L	13447149	13447153	HMS-Beagle_LTR_Gypsy	4	-
chr2L	13465913	13465917	412_LTR_Gypsy	4	-
chr2L	13489465	13489470	hopper_TIR_Transib	11	+
chr2L	13514757	13514759	S-element_TIR_Tc1	5	-
chr2L	13516952	13516956	opus_LTR_Gypsy	10	-
chr2L	13537808	13537810	pogo_TIR_Pogo	35	+
chr2L	13548875	13548883	P-element_TIR_P	3	+
chr2L	13550115	13550123	P-element_TIR_P	9	+
chr2L	13550119	13550127	P-element_TIR_P	13	-
chr2L	13555081	13555085	Burdock_LTR_Gypsy	25	-
chr2L	13556330	13556334	HMS-Beagle_LTR_Gypsy	10	+
chr2L	13565506	13565510	opus_LTR_Gypsy	8	-
chr2L	13573521	13573525	Burdock_LTR_Gypsy	10	-
chr2L	13577913	13577918	Max-element_LTR_Pao	3	+
chr2L	13579340	13579345	hopper_TIR_Transib	6	+
chr2L	13593206	13593211	roo_LTR_Pao	7	+
chr2L	13602899	13602907	hobo_TIR_hAT	10	-
chr2L	13606287	13606291	opus_LTR_Gypsy	6	-
chr2L	13611774	13611779	hopper_TIR_Transib	18	-
chr2L	13615751	13615756	hopper_TIR_Transib	6	-
chr2L	13620859	13620863	opus_LTR_Gypsy	10	+
chr2L	13640798	13640806	hobo_TIR_hAT	6	+
chr2L	13645394	13645402	hobo_TIR_hAT	3	-
chr2L	13658419	13658426	1360_TIR_P	10	-
chr2L	13666091	13666099	P-element_TIR_P	15	+
chr2L	13671325	13671329	opus_LTR_Gypsy	9	+
chr2L	13675650	13675658	hobo_TIR_hAT	9	-
chr2L	13676420	13676424	mdg1_LTR_Gypsy	17	+
chr2L	13680862	13680870	hobo_TIR_hAT	25	-
chr2L	13685429	13685437	hobo_TIR_hAT	17	+
chr2L	13686260	13686265	hopper_TIR_Transib	18	-
chr2L	13688464	13688468	412_LTR_Gypsy	6	+
chr2L	13704015	13704019	412_LTR_Gypsy	4	-
chr2L	13717314	13717322	P-element_TIR_P	5	-
chr2L	13731133	13731137	412_LTR_Gypsy	5	+
chr2L	13738790	13738794	opus_LTR_Gypsy	10	+
chr2L	13738788	13738792	opus_LTR_Gypsy	4	-
chr2L	13739040	13739048	hobo_TIR_hAT	12	+
chr2L	13745869	13745873	Burdock_LTR_Gypsy	27	-
chr2L	13755611	13755615	mdg1_LTR_Gypsy	7	-
chr2L	13760841	13760852	opus_LTR_Gypsy	4	+
chr2L	13770335	13770337	pogo_TIR_Pogo	6	+
chr2L	13780512	13780514	pogo_TIR_Pogo	3	-
chr2L	13802858	13802860	pogo_TIR_Pogo	2	-
chr2L	13875557	13875559	pogo_TIR_Pogo	5	+
chr2L	13914268	13914276	hobo_TIR_hAT	5	+
chr2L	13973477	13973484	1360_TIR_P	3	+
chr2L	13982871	13982873	HMS-Beagle_LTR_Gypsy	5	+
chr2L	14002426	14002430	Burdock_LTR_Gypsy	3	-
chr2L	14032264	14032272	hobo_TIR_hAT	5	-
chr2L	14048776	14048780	blood_LTR_Gypsy	20	+
chr2L	14055597	14055601	HMS-Beagle_LTR_Gypsy	2	+
chr2L	14056686	14056690	Stalker2_LTR_Gypsy	32	-
chr2L	14057398	14057402	Stalker2_LTR_Gypsy	10	-
chr2L	14063190	14063194	HMS-Beagle_LTR_Gypsy	6	+
chr2L	14070010	14070015	Max-element_LTR_Pao	14	-
chr2L	14116758	14116762	412_LTR_Gypsy	7	-
chr2L	14119777	14119785	hobo_TIR_hAT	2	-
chr2L	14139062	14139070	hobo_TIR_hAT	4	+
chr2L	14149322	14149330	hobo_TIR_hAT	8	-
chr2L	14155217	14155225	hobo_TIR_hAT	6	-
chr2L	14195594	14195602	hobo_TIR_hAT	5	-
chr2L	14197981	14197983	pogo_TIR_Pogo	3	+
chr2L	14199195	14199199	412_LTR_Gypsy	18	+
chr2L	14250581	14250585	Burdock_LTR_Gypsy	18	+
chr2L	14262848	14262850	pogo_TIR_Pogo	7	+
chr2L	14269628	14269632	HMS-Beagle_LTR_Gypsy	8	-
chr2L	14275642	14275644	pogo_TIR_Pogo	14	-
chr2L	14282366	14282370	412_LTR_Gypsy	11	+
chr2L	14283582	14283586	opus_LTR_Gypsy	5	+
chr2L	14300961	14300969	P-element_TIR_P	11	-
chr2L	14374171	14374176	Max-element_LTR_Pao	17	-
chr2L	14375933	14375937	mdg3_LTR_Gypsy	4	+
chr2L	14399896	14399900	opus_LTR_Gypsy	6	-
chr2L	14412641	14412645	412_LTR_Gypsy	7	-
chr2L	14439714	14439718	blood_LTR_Gypsy	11	-
chr2L	14465030	14465032	pogo_TIR_Pogo	13	+
chr2L	14477431	14477435	Burdock_LTR_Gypsy	19	-
chr2L	14490578	14490586	P-element_TIR_P	3	-
chr2L	14494493	14494495	pogo_TIR_Pogo	4	+
chr2L	14506992	14506996	HMS-Beagle_LTR_Gypsy	6	-
chr2L	14516690	14516692	pogo_TIR_Pogo	5	-
chr2L	14530782	14530784	pogo_TIR_Pogo	12	+
chr2L	14545074	14545079	roo_LTR_Pao	9	-
chr2L	14568378	14568382	Transpac_LTR_Gypsy	3	+
chr2L	14579653	14579657	Tabor_LTR_Gypsy	13	+
chr2L	14583867	14583869	pogo_TIR_Pogo	4	-
chr2L	14641725	14641729	opus_LTR_Gypsy	5	-
chr2L	14664072	14664076	Burdock_LTR_Gypsy	9	+
chr2L	14666133	14666137	opus_LTR_Gypsy	21	-
chr2L	14678815	14678819	opus_LTR_Gypsy	2	-
chr2L	14694310	14694314	412_LTR_Gypsy	9	-
chr2L	14701150	14701154	mdg1_LTR_Gypsy	7	-
chr2L	14708905	14708909	opus_LTR_Gypsy	13	-
chr2L	14750039	14750044	Max-element_LTR_Pao	2	+
chr2L	14779775	14779779	HMS-Beagle_LTR_Gypsy	12	+
chr2L	14792532	14792536	opus_LTR_Gypsy	4	-
chr2L	14831410	14831418	hobo_TIR_hAT	5	+
chr2L	14848435	14848437	pogo_TIR_Pogo	17	+
chr2L	14871401	14871406	hopper_TIR_Transib	9	-
chr2L	14889611	14889619	hobo_TIR_hAT	4	+
chr2L	14898086	14898088	pogo_TIR_Pogo	2	-
chr2L	14907870	14907874	opus_LTR_Gypsy	15	-
chr2L	14909709	14909711	pogo_TIR_Pogo	4	+
chr2L	14912998	14913002	Stalker2_LTR_Gypsy	4	-
chr2L	14914868	14914873	3S18_LTR_Pao	2	-
chr2L	14923316	14923324	P-element_TIR_P	3	+
chr2L	14938555	14938559	HMS-Beagle_LTR_Gypsy	27	-
chr2L	14940461	14940466	hopper_TIR_Transib	5	+
chr2L	14941325	14941333	hobo_TIR_hAT	13	+
chr2L	14941880	14941884	blood_LTR_Gypsy	10	-
chr2L	14965440	14965445	Max-element_LTR_Pao	4	-
chr2L	14983293	14983297	Burdock_LTR_Gypsy	22	+
chr2L	15013469	15013477	hobo_TIR_hAT	6	-
chr2L	15013833	15013838	hopper_TIR_Transib	6	-
chr2L	15017389	15017397	hobo_TIR_hAT	6	+
chr2L	15020536	15020544	hobo_TIR_hAT	4	-
chr2L	15034353	15034355	pogo_TIR_Pogo	14	-
chr2L	15054944	15054948	opus_LTR_Gypsy	10	-
chr2L	15075417	15075425	hobo_TIR_hAT	5	+
chr2L	15077963	15077967	412_LTR_Gypsy	12	-
chr2L	15105017	15105021	Burdock_LTR_Gypsy	2	-
chr2L	15131293	15131297	Tabor_LTR_Gypsy	5	-
chr2L	15131327	15131331	412_LTR_Gypsy	10	+
chr2L	15132659	15132664	hopper_TIR_Transib	16	-
chr2L	15134264	15134271	1360_TIR_P	3	+
chr2L	15139061	15139063	pogo_TIR_Pogo	8	+
chr2L	15143861	15143865	Tabor_LTR_Gypsy	13	-
chr2L	15154357	15154365	hobo_TIR_hAT	10	-
chr2L	15154442	15154450	hobo_TIR_hAT	2	-
chr2L	15158982	15158990	hobo_TIR_hAT	3	-
chr2L	15173707	15173711	412_LTR_Gypsy	5	+
chr2L	15182807	15182815	hobo_TIR_hAT	7	+
chr2L	15183672	15183677	hopper_TIR_Transib	9	-
chr2L	15195614	15195619	hopper_TIR_Transib	9	+
chr2L	15200688	15200696	P-element_TIR_P	11	+
chr2L	15203122	15203126	blood_LTR_Gypsy	13	-
chr2L	15205496	15205498	pogo_TIR_Pogo	2	+
chr2L	15206117	15206119	pogo_TIR_Pogo	16	-
chr2L	15222909	15222914	Max-element_LTR_Pao	18	-
chr2L	15224509	15224513	blood_LTR_Gypsy	4	-
chr2L	15234464	15234472	hobo_TIR_hAT	4	+
chr2L	15234474	15234479	hopper_TIR_Transib	14	+
chr2L	15237978	15237986	hobo_TIR_hAT	6	+
chr2L	15243657	15243661	412_LTR_Gypsy	6	+
chr2L	15272744	15272752	hobo_TIR_hAT	26	+
chr2L	15306302	15306306	opus_LTR_Gypsy	9	-
chr2L	15333751	15333759	P-element_TIR_P	15	-
chr2L	15333758	15333766	P-element_TIR_P	11	-
chr2L	15333797	15333805	P-element_TIR_P	6	-
chr2L	15353054	15353058	Burdock_LTR_Gypsy	26	+
chr2L	15359268	15359275	1360_TIR_P	3	-
chr2L	15408898	15408902	412_LTR_Gypsy	19	+
chr2L	15422526	15422530	412_LTR_Gypsy	5	+
chr2L	15460852	15460854	pogo_TIR_Pogo	4	-
chr2L	15487539	15487543	412_LTR_Gypsy	23	-
chr2L	15498874	15498876	pogo_TIR_Pogo	14	-
chr2L	15525491	15525495	blood_LTR_Gypsy	8	-
chr2L	15529886	15529891	Max-element_LTR_Pao	3	+
chr2L	15551119	15551124	roo_LTR_Pao	7	-
chr2L	15564540	15564544	mdg3_LTR_Gypsy	13	-
chr2L	15595941	15595945	Burdock_LTR_Gypsy	4	+
chr2L	15601961	15601965	opus_LTR_Gypsy	6	+
chr2L	15613144	15613148	blood_LTR_Gypsy	16	-
chr2L	15725773	15725775	pogo_TIR_Pogo	2	+
chr2L	15743598	15743605	1360_TIR_P	10	+
chr2L	15745567	15745572	hopper_TIR_Transib	16	+
chr2L	15756973	15756981	P-element_TIR_P	6	-
chr2L	15762775	15762783	P-element_TIR_P	3	-
chr2L	15768624	15768630	opus_LTR_Gypsy	21	-
chr2L	15815124	15815128	Tabor_LTR_Gypsy	13	+
chr2L	15832949	15832954	hopper_TIR_Transib	11	+
chr2L	15833047	15833055	hobo_TIR_hAT	2	-
chr2L	15834072	15834077	hopper_TIR_Transib	3	+
chr2L	15834072	15834077	hopper_TIR_Transib	3	-
chr2L	15873940	15873948	hobo_TIR_hAT	4	-
chr2L	15880214	15880216	pogo_TIR_Pogo	5	-
chr2L	15883413	15883417	412_LTR_Gypsy	21	-
chr2L	15884904	15884906	pogo_TIR_Pogo	2	+
chr2L	15894216	15894218	pogo_TIR_Pogo	7	-
chr2L	15907526	15907530	412_LTR_Gypsy	4	+
chr2L	15913233	15913237	opus_LTR_Gypsy	10	-
chr2L	15913637	15913642	hopper_TIR_Transib	32	-
chr2L	15931013	15931017	HMS-Beagle_LTR_Gypsy	5	-
chr2L	15988745	15988749	412_LTR_Gypsy	15	-
chr2L	16020330	16020334	Tabor_LTR_Gypsy	16	-
chr2L	16020705	16020707	pogo_TIR_Pogo	13	-
chr2L	16049652	16049657	3S18_LTR_Pao	4	+
chr2L	16059972	16059974	pogo_TIR_Pogo	3	+
chr2L	16067112	16067116	Burdock_LTR_Gypsy	14	-
chr2L	16102651	16102655	mdg1_LTR_Gypsy	6	+
chr2L	16119981	16119985	412_LTR_Gypsy	3	-
chr2L	16132965	16132970	hopper_TIR_Transib	3	-
chr2L	16135249	16135257	P-element_TIR_P	2	-
chr2L	16189974	16189982	hobo_TIR_hAT	2	-
chr2L	16197325	16197329	Burdock_LTR_Gypsy	3	+
chr2L	16214480	16214482	pogo_TIR_Pogo	3	-
chr2L	16215159	16215161	pogo_TIR_Pogo	29	+
chr2L	16221559	16221561	412_LTR_Gypsy	4	+
chr2L	16231454	16231462	P-element_TIR_P	2	-
chr2L	16231479	16231487	P-element_TIR_P	2	+
chr2L	16234429	16234433	opus_LTR_Gypsy	12	-
chr2L	16251825	16251833	P-element_TIR_P	4	+
chr2L	16256272	16256274	pogo_TIR_Pogo	7	-
chr2L	16268874	16268876	S-element_TIR_Tc1	18	+
chr2L	16268874	16268876	S-element_TIR_Tc1	8	-
chr2L	16293760	16293764	Burdock_LTR_Gypsy	5	-
chr2L	16317007	16317009	pogo_TIR_Pogo	8	+
chr2L	16319371	16319375	Burdock_LTR_Gypsy	16	+
chr2L	16325965	16325973	P-element_TIR_P	14	-
chr2L	16328380	16328382	pogo_TIR_Pogo	21	+
chr2L	16350835	16350843	P-element_TIR_P	4	+
chr2L	16350871	16350873	pogo_TIR_Pogo	3	+
chr2L	16352358	16352366	P-element_TIR_P	5	+
chr2L	16352997	16353005	P-element_TIR_P	4	-
chr2L	16356495	16356497	pogo_TIR_Pogo	6	-
chr2L	16361817	16361821	opus_LTR_Gypsy	6	+
chr2L	16361825	16361827	HMS-Beagle_LTR_Gypsy	7	-
chr2L	16361838	16361842	412_LTR_Gypsy	4	+
chr2L	16367326	16367334	hobo_TIR_hAT	9	-
chr2L	16377772	16377777	hopper_TIR_Transib	11	-
chr2L	16418483	16418491	hobo_TIR_hAT	9	+
chr2L	16492594	16492598	Burdock_LTR_Gypsy	14	-
chr2L	16496191	16496195	412_LTR_Gypsy	8	-
chr2L	16520557	16520559	pogo_TIR_Pogo	15	-
chr2L	16530632	16530634	pogo_TIR_Pogo	8	-
chr2L	16532854	16532862	P-element_TIR_P	8	+
chr2L	16532971	16532979	P-element_TIR_P	5	-
chr2L	16532987	16532995	P-element_TIR_P	12	+
chr2L	16551849	16551857	hobo_TIR_hAT	7	+
chr2L	16554868	16554876	hobo_TIR_hAT	4	-
chr2L	16564876	16564880	412_LTR_Gypsy	4	-
chr2L	16597292	16597296	Transpac_LTR_Gypsy	15	-
chr2L	16599794	16599798	HMS-Beagle_LTR_Gypsy	3	-
chr2L	16613501	16613505	Transpac_LTR_Gypsy	4	-
chr2L	16616852	16616856	HMS-Beagle_LTR_Gypsy	3	-
chr2L	16646055	16646057	pogo_TIR_Pogo	11	+
chr2L	16652376	16652380	opus_LTR_Gypsy	9	-
chr2L	16654952	16654956	blood_LTR_Gypsy	7	+
chr2L	16665777	16665781	412_LTR_Gypsy	3	+
chr2L	16685222	16685230	P-element_TIR_P	12	-
chr2L	16685261	16685270	P-element_TIR_P	8	+
chr2L	16690157	16690161	gypsy_LTR_Gypsy	4	-
chr2L	16695077	16695084	1360_TIR_P	9	+
chr2L	16697841	16697848	1360_TIR_P	5	-
chr2L	16742630	16742634	Tabor_LTR_Gypsy	16	+
chr2L	16818373	16818377	Stalker2_LTR_Gypsy	4	-
chr2L	16921353	16921358	blood_LTR_Gypsy	4	-
chr2L	16939450	16939454	Transpac_LTR_Gypsy	5	-
chr2L	16944857	16944865	hobo_TIR_hAT	5	+
chr2L	16946252	16946260	hobo_TIR_hAT	9	+
chr2L	16946595	16946603	hobo_TIR_hAT	2	-
chr2L	16972897	16972905	P-element_TIR_P	11	+
chr2L	16991485	16991489	HMS-Beagle_LTR_Gypsy	4	+
chr2L	16993935	16993937	pogo_TIR_Pogo	3	-
chr2L	17001323	17001327	blood_LTR_Gypsy	2	-
chr2L	17014674	17014682	P-element_TIR_P	3	+
chr2L	17021518	17021520	pogo_TIR_Pogo	4	-
chr2L	17036429	17036433	Burdock_LTR_Gypsy	8	+
chr2L	17046730	17046735	hopper_TIR_Transib	12	+
chr2L	17047131	17047136	hopper_TIR_Transib	3	-
chr2L	17080059	17080067	hobo_TIR_hAT	6	+
chr2L	17080313	17080321	hobo_TIR_hAT	8	+
chr2L	17095490	17095495	hopper_TIR_Transib	4	+
chr2L	17105025	17105029	Burdock_LTR_Gypsy	12	+
chr2L	17175560	17175564	blood_LTR_Gypsy	6	+
chr2L	17183753	17183757	412_LTR_Gypsy	7	-
chr2L	17203736	17203740	412_LTR_Gypsy	17	+
chr2L	17205248	17205256	hobo_TIR_hAT	3	+
chr2L	17207969	17207974	hopper_TIR_Transib	5	-
chr2L	17212461	17212469	hobo_TIR_hAT	8	-
chr2L	17222595	17222599	opus_LTR_Gypsy	7	+
chr2L	17225966	17225970	HMS-Beagle_LTR_Gypsy	9	+
chr2L	17243618	17243622	opus_LTR_Gypsy	13	+
chr2L	17285484	17285488	HMS-Beagle_LTR_Gypsy	7	-
chr2L	17286620	17286624	opus_LTR_Gypsy	3	+
chr2L	17319455	17319459	Tabor_LTR_Gypsy	13	-
chr2L	17354159	17354164	Max-element_LTR_Pao	4	+
chr2L	17380697	17380701	opus_LTR_Gypsy	26	+
chr2L	17424859	17424863	opus_LTR_Gypsy	4	+
chr2L	17431018	17431022	Burdock_LTR_Gypsy	2	-
chr2L	17456430	17456434	HMS-Beagle_LTR_Gypsy	8	-
chr2L	17532936	17532940	Tabor_LTR_Gypsy	4	-
chr2L	17539191	17539195	Burdock_LTR_Gypsy	5	-
chr2L	17557466	17557470	Burdock_LTR_Gypsy	11	+
chr2L	17574414	17574419	hopper_TIR_Transib	7	-
chr2L	17574694	17574699	hopper_TIR_Transib	3	+
chr2L	17605007	17605011	412_LTR_Gypsy	3	-
chr2L	17612116	17612120	opus_LTR_Gypsy	15	+
chr2L	17616436	17616440	Burdock_LTR_Gypsy	18	+
chr2L	17656627	17656632	hopper_TIR_Transib	10	-
chr2L	17708595	17708600	Max-element_LTR_Pao	5	-
chr2L	17713864	17713866	pogo_TIR_Pogo	15	+
chr2L	17759329	17759333	opus_LTR_Gypsy	5	+
chr2L	17778106	17778110	Burdock_LTR_Gypsy	3	+
chr2L	17815015	17815017	pogo_TIR_Pogo	2	+
chr2L	17815431	17815435	HMS-Beagle_LTR_Gypsy	20	+
chr2L	17833295	17833299	blood_LTR_Gypsy	4	+
chr2L	17857352	17857356	blood_LTR_Gypsy	12	-
chr2L	17883668	17883672	opus_LTR_Gypsy	3	-
chr2L	17936947	17936951	Burdock_LTR_Gypsy	3	-
chr2L	17937687	17937691	opus_LTR_Gypsy	7	+
chr2L	17942754	17942758	opus_LTR_Gypsy	4	-
chr2L	18007230	18007234	opus_LTR_Gypsy	9	+
chr2L	18016781	18016785	mdg1_LTR_Gypsy	2	-
chr2L	18023886	18023890	412_LTR_Gypsy	12	-
chr2L	18121138	18121142	blood_LTR_Gypsy	9	+
chr2L	18125720	18125728	P-element_TIR_P	12	-
chr2L	18144608	18144612	gtwin_LTR_Gypsy	14	+
chr2L	18150732	18150736	Transpac_LTR_Gypsy	6	-
chr2L	18163814	18163820	HMS-Beagle_LTR_Gypsy	37	-
chr2L	18166110	18166114	412_LTR_Gypsy	5	+
chr2L	18175583	18175588	Max-element_LTR_Pao	4	+
chr2L	18176542	18176546	Burdock_LTR_Gypsy	6	+
chr2L	18177931	18177935	412_LTR_Gypsy	19	-
chr2L	18214370	18214378	hobo_TIR_hAT	7	+
chr2L	18226320	18226324	blood_LTR_Gypsy	11	+
chr2L	18230218	18230223	hopper_TIR_Transib	3	-
chr2L	18233175	18233179	412_LTR_Gypsy	5	+
chr2L	18307290	18307294	blood_LTR_Gypsy	4	-
chr2L	18341737	18341741	blood_LTR_Gypsy	7	-
chr2L	18359947	18359952	roo_LTR_Pao	6	-
chr2L	18364459	18364463	blood_LTR_Gypsy	12	+
chr2L	18375465	18375472	1360_TIR_P	5	-
chr2L	18402098	18402102	Tabor_LTR_Gypsy	3	+
chr2L	18439873	18439877	Burdock_LTR_Gypsy	2	+
chr2L	18481772	18481780	hobo_TIR_hAT	3	+
chr2L	18484762	18484766	mdg1_LTR_Gypsy	8	-
chr2L	18507371	18507375	blood_LTR_Gypsy	8	+
chr2L	18511892	18511896	opus_LTR_Gypsy	7	+
chr2L	18512878	18512882	412_LTR_Gypsy	5	+
chr2L	18525500	18525505	roo_LTR_Pao	3	-
chr2L	18539138	18539142	412_LTR_Gypsy	7	+
chr2L	18570186	18570194	hobo_TIR_hAT	7	-
chr2L	18585805	18585807	pogo_TIR_Pogo	11	-
chr2L	18617274	18617282	P-element_TIR_P	3	-
chr2L	18628428	18628433	Max-element_LTR_Pao	2	-
chr2L	18640158	18640162	412_LTR_Gypsy	12	+
chr2L	18661668	18661672	HMS-Beagle_LTR_Gypsy	2	+
chr2L	18671681	18671685	mdg1_LTR_Gypsy	9	+
chr2L	18672246	18672250	blood_LTR_Gypsy	42	+
chr2L	18675657	18675661	412_LTR_Gypsy	29	+
chr2L	18729638	18729640	pogo_TIR_Pogo	2	+
chr2L	18746715	18746719	blood_LTR_Gypsy	11	+
chr2L	18749884	18749886	pogo_TIR_Pogo	6	-
chr2L	18763046	18763050	Burdock_LTR_Gypsy	12	-
chr2L	18777699	18777707	hobo_TIR_hAT	5	-
chr2L	18821072	18821076	412_LTR_Gypsy	6	-
chr2L	18822969	18822973	Burdock_LTR_Gypsy	4	-
chr2L	18823551	18823559	P-element_TIR_P	7	-
chr2L	18823612	18823620	P-element_TIR_P	11	+
chr2L	18845145	18845153	P-element_TIR_P	32	+
chr2L	18845401	18845406	hopper_TIR_Transib	3	+
chr2L	18876027	18876031	HMS-Beagle_LTR_Gypsy	8	-
chr2L	18895198	18895200	pogo_TIR_Pogo	11	+
chr2L	18901166	18901168	pogo_TIR_Pogo	8	+
chr2L	18907907	18907911	Transpac_LTR_Gypsy	3	-
chr2L	18915020	18915024	mdg1_LTR_Gypsy	4	-
chr2L	18919058	18919062	Tabor_LTR_Gypsy	6	+
chr2L	18943131	18943133	pogo_TIR_Pogo	2	+
chr2L	18996457	18996461	412_LTR_Gypsy	5	-
chr2L	19009581	19009586	Max-element_LTR_Pao	14	+
chr2L	19023820	19023822	pogo_TIR_Pogo	10	-
chr2L	19087453	19087461	hobo_TIR_hAT	11	+
chr2L	19119511	19119513	pogo_TIR_Pogo	11	+
chr2L	19126347	19126351	mdg3_LTR_Gypsy	3	+
chr2L	19157512	19157516	HMS-Beagle_LTR_Gypsy	10	-
chr2L	19158141	19158149	P-element_TIR_P	11	+
chr2L	19158256	19158264	P-element_TIR_P	2	-
chr2L	19158421	19158429	P-element_TIR_P	3	-
chr2L	19215298	19215302	opus_LTR_Gypsy	7	+
chr2L	19221993	19221995	opus_LTR_Gypsy	7	+
chr2L	19287601	19287605	mdg1_LTR_Gypsy	7	+
chr2L	19318830	19318835	Max-element_LTR_Pao	4	+
chr2L	19332463	19332465	opus_LTR_Gypsy	5	+
chr2L	19363460	19363464	HMS-Beagle_LTR_Gypsy	13	-
chr2L	19379335	19379339	opus_LTR_Gypsy	10	+
chr2L	19389477	19389482	hopper_TIR_Transib	7	+
chr2L	19415134	19415136	pogo_TIR_Pogo	3	+
chr2L	19437538	19437540	pogo_TIR_Pogo	6	+
chr2L	19464043	19464051	P-element_TIR_P	4	-
chr2L	19480289	19480291	pogo_TIR_Pogo	11	+
chr2L	19483637	19483641	gtwin_LTR_Gypsy	3	-
chr2L	19488472	19488476	blood_LTR_Gypsy	17	-
chr2L	19517786	19517790	Stalker2_LTR_Gypsy	5	-
chr2L	19542518	19542526	P-element_TIR_P	10	-
chr2L	19547040	19547045	hopper_TIR_Transib	6	-
chr2L	19547526	19547530	Transpac_LTR_Gypsy	26	+
chr2L	19561358	19561362	mdg1_LTR_Gypsy	9	-
chr2L	19571967	19571975	P-element_TIR_P	5	-
chr2L	19575067	19575075	P-element_TIR_P	7	+
chr2L	19600060	19600064	Burdock_LTR_Gypsy	15	-
chr2L	19620053	19620061	hobo_TIR_hAT	8	+
chr2L	19621904	19621912	hobo_TIR_hAT	13	+
chr2L	19623617	19623625	hobo_TIR_hAT	13	-
chr2L	19632548	19632556	hobo_TIR_hAT	6	+
chr2L	19635021	19635033	Quasimodo_LTR_Gypsy	11	-
chr2L	19636030	19636035	hopper_TIR_Transib	5	+
chr2L	19641377	19641382	Max-element_LTR_Pao	12	-
chr2L	19644921	19644925	blood_LTR_Gypsy	41	-
chr2L	19677596	19677601	hopper_TIR_Transib	6	-
chr2L	19681041	19681049	hobo_TIR_hAT	7	+
chr2L	19681458	19681463	hopper_TIR_Transib	2	-
chr2L	19681745	19681749	412_LTR_Gypsy	6	+
chr2L	19683473	19683481	hobo_TIR_hAT	3	-
chr2L	19686807	19686815	hobo_TIR_hAT	3	+
chr2L	19690621	19690629	hobo_TIR_hAT	7	-
chr2L	19731979	19731983	Max-element_LTR_Pao	2	-
chr2L	19735281	19735285	gypsy_LTR_Gypsy	12	+
chr2L	19791582	19791590	P-element_TIR_P	8	+
chr2L	19846289	19846293	HMS-Beagle_LTR_Gypsy	2	+
chr2L	19860820	19860828	hobo_TIR_hAT	5	+
chr2L	19865867	19865875	P-element_TIR_P	9	+
chr2L	19880546	19880550	Burdock_LTR_Gypsy	6	-
chr2L	19883148	19883152	Burdock_LTR_Gypsy	9	+
chr2L	19940171	19940175	HMS-Beagle_LTR_Gypsy	17	+
chr2L	19952354	19952358	HMS-Beagle_LTR_Gypsy	3	-
chr2L	19999009	19999017	hobo_TIR_hAT	5	+
chr2L	20023671	20023675	297_LTR_Gypsy	3	+
chr2L	20037270	20037274	412_LTR_Gypsy	5	-
chr2L	20082404	20082411	1360_TIR_P	6	+
chr2L	20085157	20085163	P-element_TIR_P	4	+
chr2L	20086327	20086331	Transpac_LTR_Gypsy	32	-
chr2L	20104757	20104765	P-element_TIR_P	6	-
chr2L	20116379	20116383	412_LTR_Gypsy	4	-
chr2L	20117836	20117844	P-element_TIR_P	6	-
chr2L	20140370	20140377	1360_TIR_P	6	+
chr2L	20145025	20145033	hobo_TIR_hAT	7	+
chr2L	20148355	20148359	Transpac_LTR_Gypsy	6	-
chr2L	20148593	20148601	P-element_TIR_P	2	-
chr2L	20148612	20148620	P-element_TIR_P	3	+
chr2L	20166447	20166451	opus_LTR_Gypsy	3	-
chr2L	20174739	20174743	opus_LTR_Gypsy	2	+
chr2L	20175015	20175023	P-element_TIR_P	2	-
chr2L	20201786	20201790	297_LTR_Gypsy	6	+
chr2L	20202211	20202218	1360_TIR_P	3	-
chr2L	20205064	20205072	P-element_TIR_P	2	+
chr2L	20206408	20206412	Transpac_LTR_Gypsy	2	+
chr2L	20219818	20219822	Transpac_LTR_Gypsy	2	-
chr2L	20222898	20222906	P-element_TIR_P	8	+
chr2L	20224459	20224463	297_LTR_Gypsy	4	-
chr2L	20231061	20231066	hopper_TIR_Transib	7	+
chr2L	20236136	20236144	hobo_TIR_hAT	6	+
chr2L	20243760	20243768	hobo_TIR_hAT	5	+
chr2L	20255068	20255073	hopper_TIR_Transib	8	+
chr2L	20256647	20256652	hopper_TIR_Transib	7	+
chr2L	20283026	20283031	hopper_TIR_Transib	6	-
chr2L	20323408	20323413	hopper_TIR_Transib	12	+
chr2L	20331514	20331518	opus_LTR_Gypsy	2	+
chr2L	20385829	20385837	hobo_TIR_hAT	4	+
chr2L	20407595	20407600	roo_LTR_Pao	3	+
chr2L	20414019	20414021	pogo_TIR_Pogo	2	-
chr2L	20449154	20449158	blood_LTR_Gypsy	14	+
chr2L	20476508	20476512	412_LTR_Gypsy	5	-
chr2L	20478678	20478683	hopper_TIR_Transib	28	+
chr2L	20494096	20494100	Transpac_LTR_Gypsy	9	-
chr2L	20542464	20542468	mdg1_LTR_Gypsy	6	-
chr2L	20554942	20554946	412_LTR_Gypsy	13	-
chr2L	20572498	20572502	412_LTR_Gypsy	9	-
chr2L	20635625	20635630	roo_LTR_Pao	3	-
chr2L	20694858	20694863	roo_LTR_Pao	5	-
chr2L	20700989	20700993	Tabor_LTR_Gypsy	7	+
chr2L	20710760	20710764	HMS-Beagle_LTR_Gypsy	7	+
chr2L	20711708	20711712	Burdock_LTR_Gypsy	22	+
chr2L	20716150	20716158	P-element_TIR_P	6	-
chr2L	20716239	20716247	P-element_TIR_P	2	-
chr2L	20719742	20719746	opus_LTR_Gypsy	6	+
chr2L	20721888	20721892	opus_LTR_Gypsy	2	-
chr2L	20800213	20800217	Burdock_LTR_Gypsy	12	-
chr2L	20801321	20801323	S-element_TIR_Tc1	6	+
chr2L	20821251	20821255	297_LTR_Gypsy	15	+
chr2L	20826435	20826439	opus_LTR_Gypsy	6	-
chr2L	20831989	20831993	blood_LTR_Gypsy	8	-
chr2L	20852141	20852143	pogo_TIR_Pogo	11	-
chr2L	20871748	20871752	412_LTR_Gypsy	10	+
chr2L	20873059	20873067	hobo_TIR_hAT	8	+
chr2L	20891359	20891367	hobo_TIR_hAT	2	-
chr2L	20898918	20898920	pogo_TIR_Pogo	5	-
chr2L	20901767	20901774	1360_TIR_P	3	+
chr2L	20903818	20903823	roo_LTR_Pao	2	+
chr2L	20917234	20917239	hopper_TIR_Transib	3	-
chr2L	20923091	20923093	pogo_TIR_Pogo	4	+
chr2L	20939564	20939569	hopper_TIR_Transib	11	+
chr2L	20986839	20986843	Transpac_LTR_Gypsy	8	+
chr2L	21003171	21003173	pogo_TIR_Pogo	6	+
chr2L	21034720	21034725	hopper_TIR_Transib	5	-
chr2L	21039090	21039094	Transpac_LTR_Gypsy	3	+
chr2L	21054732	21054736	Transpac_LTR_Gypsy	2	-
chr2L	21063473	21063475	opus_LTR_Gypsy	2	+
chr2L	21063979	21063983	412_LTR_Gypsy	6	+
chr2L	21070527	21070531	Transpac_LTR_Gypsy	15	-
chr2L	21070901	21070909	hobo_TIR_hAT	4	-
chr2L	21076736	21076740	HMS-Beagle_LTR_Gypsy	4	+
chr2L	21089441	21089445	412_LTR_Gypsy	6	+
chr2L	21105593	21105597	Burdock_LTR_Gypsy	4	-
chr2L	21106060	21106064	Burdock_LTR_Gypsy	10	+
chr2L	21109735	21109739	opus_LTR_Gypsy	4	-
chr2L	21168650	21168658	P-element_TIR_P	4	+
chr2L	21201209	21201213	412_LTR_Gypsy	5	+
chr2L	21204994	21204998	297_LTR_Gypsy	6	-
chr2L	21206242	21206250	P-element_TIR_P	13	+
chr2L	21220703	21220707	Tabor_LTR_Gypsy	15	-
chr2L	21220704	21220708	opus_LTR_Gypsy	11	-
chr2L	21221211	21221219	P-element_TIR_P	6	+
chr2L	21242968	21242972	mdg1_LTR_Gypsy	5	-
chr2L	21250891	21250899	P-element_TIR_P	3	-
chr2L	21279626	21279630	Stalker2_LTR_Gypsy	3	-
chr2L	21285287	21285291	Tabor_LTR_Gypsy	5	+
chr2L	21306036	21306040	opus_LTR_Gypsy	7	-
chr2L	21309517	21309525	P-element_TIR_P	11	-
chr2L	21321345	21321353	hobo_TIR_hAT	20	+
chr2L	21340916	21340924	hobo_TIR_hAT	9	-
chr2L	21357878	21357882	gtwin_LTR_Gypsy	3	-
chr2L	21399788	21399793	Max-element_LTR_Pao	3	+
chr2L	21553102	21553106	opus_LTR_Gypsy	11	+
chr2L	21553149	21553153	gypsy_LTR_Gypsy	2	-
chr2L	21553216	21553220	opus_LTR_Gypsy	5	+
chr2L	21560610	21560613	Dm88_LTR_Copia	2	+
chr2L	21575295	21575299	opus_LTR_Gypsy	13	+
chr2L	21575521	21575529	hobo_TIR_hAT	4	-
chr2L	21590880	21590884	opus_LTR_Gypsy	2	-
chr2L	21629096	21629098	pogo_TIR_Pogo	7	+
chr2L	21630004	21630012	P-element_TIR_P	3	+
chr2L	21645193	21645200	1360_TIR_P	3	-
chr2L	21686482	21686487	transib2_TIR_Transib	3	+
chr2L	21687098	21687102	Tabor_LTR_Gypsy	6	+
chr2L	21740135	21740140	Max-element_LTR_Pao	3	+
chr2L	21816913	21816917	Transpac_LTR_Gypsy	16	+
chr2L	21863390	21863394	Burdock_LTR_Gypsy	3	+
chr2L	21864951	21864955	412_LTR_Gypsy	14	+
chr2L	21913629	21913633	blood_LTR_Gypsy	6	-
chr2L	21921671	21921675	Transpac_LTR_Gypsy	2	-
chr2L	21978516	21978520	Transpac_LTR_Gypsy	3	+
chr2L	22004575	22004579	blood_LTR_Gypsy	8	-
chr2L	22019206	22019214	P-element_TIR_P	12	+
chr2L	22019206	22019214	P-element_TIR_P	2	-
chr2L	22039417	22039421	opus_LTR_Gypsy	2	-
chr2L	22041907	22041911	Tabor_LTR_Gypsy	14	-
chr2L	22044515	22044519	opus_LTR_Gypsy	4	+
chr2L	22071061	22071065	mdg1_LTR_Gypsy	9	+
chr2L	22077729	22077733	accord_LTR_Gypsy	2	-
chr2L	22079617	22079621	gtwin_LTR_Gypsy	5	+
chr2L	22086223	22086228	3S18_LTR_Pao	13	+
chr2L	22104446	22104450	HMS-Beagle_LTR_Gypsy	6	-
chr2L	22105529	22105537	P-element_TIR_P	20	-
chr2L	22106033	22106035	pogo_TIR_Pogo	7	-
chr2L	22108536	22108540	Burdock_LTR_Gypsy	3	+
chr2L	22133092	22133096	297_LTR_Gypsy	6	+
chr2L	22148757	22148761	Burdock_LTR_Gypsy	23	+
chr2L	22209310	22209314	opus_LTR_Gypsy	5	-
chr2L	22219580	22219584	gypsy_LTR_Gypsy	7	-
chr2L	22241769	22241771	pogo_TIR_Pogo	3	-
chr2L	22242149	22242151	pogo_TIR_Pogo	2	+
chr2L	22271688	22271692	opus_LTR_Gypsy	6	-
chr2L	22280926	22280930	opus_LTR_Gypsy	7	+
chr2L	22282869	22282871	pogo_TIR_Pogo	27	-
chr2L	22299214	22299218	blood_LTR_Gypsy	4	+
chr2L	22315740	22315748	P-element_TIR_P	3	-
chr2L	22349338	22349342	opus_LTR_Gypsy	6	-
chr2L	22362156	22362158	pogo_TIR_Pogo	24	+
chr2L	22363391	22363395	Stalker2_LTR_Gypsy	6	-
chr2L	22368901	22368903	pogo_TIR_Pogo	6	+
chr2L	22370657	22370661	Tabor_LTR_Gypsy	13	+
chr2L	22390650	22390654	Burdock_LTR_Gypsy	10	+
chr2L	22392250	22392254	HMS-Beagle_LTR_Gypsy	4	-
chr2L	22396725	22396729	opus_LTR_Gypsy	4	-
chr2L	22400709	22400713	gypsy_LTR_Gypsy	11	+
chr2L	22452924	22452926	pogo_TIR_Pogo	3	-
chr2L	22468375	22468379	blood_LTR_Gypsy	12	+
chr2L	22530053	22530057	opus_LTR_Gypsy	6	-
chr2L	22538356	22538358	pogo_TIR_Pogo	10	-
chr2L	22564741	22564746	roo_LTR_Pao	2	-
chr2L	22566554	22566558	opus_LTR_Gypsy	3	-
chr2L	22610045	22610049	opus_LTR_Gypsy	2	+
chr2L	22611016	22611020	opus_LTR_Gypsy	5	+
chr2L	22640050	22640055	transib2_TIR_Transib	3	+
chr2L	22650817	22650821	Burdock_LTR_Gypsy	9	-
chr2L	22652250	22652256	opus_LTR_Gypsy	3	+
chr2L	22668268	22668270	pogo_TIR_Pogo	5	+
chr2L	22676952	22676956	Stalker2_LTR_Gypsy	5	+
chr2L	22677192	22677196	blood_LTR_Gypsy	12	-
chr2L	22678216	22678218	pogo_TIR_Pogo	8	+
chr2L	22679467	22679472	3S18_LTR_Pao	12	-
chr2L	22691291	22691295	opus_LTR_Gypsy	11	+
chr2L	22694260	22694268	P-element_TIR_P	3	-
chr2L	22807446	22807450	opus_LTR_Gypsy	2	+
chr2L	22844227	22844231	412_LTR_Gypsy	3	-
chr2L	22869328	22869332	gypsy_LTR_Gypsy	4	-
chr2L	22920702	22920706	opus_LTR_Gypsy	9	-
chr2L	22937736	22937740	blood_LTR_Gypsy	8	-
chr2L	22961629	22961636	1360_TIR_P	3	-
chr2L	22982241	22982245	412_LTR_Gypsy	13	+
chr2R	10073	10077	opus_LTR_Gypsy	6	+
chr2R	11351	11356	hopper_TIR_Transib	7	-
chr2R	26227	26232	3S18_LTR_Pao	25	+
chr2R	27729	27733	Tabor_LTR_Gypsy	4	+
chr2R	48308	48312	Transpac_LTR_Gypsy	2	+
chr2R	48994	49002	P-element_TIR_P	5	-
chr2R	79929	79931	pogo_TIR_Pogo	2	+
chr2R	81828	81830	pogo_TIR_Pogo	2	+
chr2R	91004	91008	opus_LTR_Gypsy	17	-
chr2R	94986	94990	Tabor_LTR_Gypsy	2	+
chr2R	95730	95734	blood_LTR_Gypsy	15	+
chr2R	96937	96939	pogo_TIR_Pogo	9	-
chr2R	98930	98934	gypsy2_LTR_Gypsy	3	+
chr2R	99590	99594	blood_LTR_Gypsy	5	+
chr2R	102638	102655	aurora-element_LTR_Pao	2	-
chr2R	102640	102658	aurora-element_LTR_Pao	2	-
chr2R	104228	104232	Tabor_LTR_Gypsy	3	-
chr2R	134881	134885	opus_LTR_Gypsy	3	+
chr2R	134881	134883	opus_LTR_Gypsy	3	-
chr2R	134881	134885	opus_LTR_Gypsy	3	-
chr2R	135151	135155	opus_LTR_Gypsy	8	-
chr2R	135624	135628	opus_LTR_Gypsy	8	-
chr2R	135872	135876	gypsy_LTR_Gypsy	2	+
chr2R	149496	149500	gypsy_LTR_Gypsy	3	+
chr2R	158421	158429	P-element_TIR_P	10	+
chr2R	164834	164838	412_LTR_Gypsy	11	+
chr2R	204086	204090	HMS-Beagle_LTR_Gypsy	6	-
chr2R	237951	237953	pogo_TIR_Pogo	17	+
chr2R	255240	255248	P-element_TIR_P	4	-
chr2R	291049	291053	opus_LTR_Gypsy	8	+
chr2R	322118	322122	412_LTR_Gypsy	3	-
chr2R	363368	363376	P-element_TIR_P	6	+
chr2R	428213	428217	opus_LTR_Gypsy	18	+
chr2R	430712	430716	opus_LTR_Gypsy	2	-
chr2R	440186	440190	opus_LTR_Gypsy	5	+
chr2R	446609	446611	pogo_TIR_Pogo	4	+
chr2R	469199	469203	opus_LTR_Gypsy	5	+
chr2R	480740	480748	P-element_TIR_P	2	-
chr2R	483767	483771	blood_LTR_Gypsy	8	-
chr2R	515102	515106	Transpac_LTR_Gypsy	16	+
chr2R	521237	521241	opus_LTR_Gypsy	5	-
chr2R	521239	521243	opus_LTR_Gypsy	4	-
chr2R	542513	542517	opus_LTR_Gypsy	2	-
chr2R	561277	561281	HMS-Beagle_LTR_Gypsy	5	+
chr2R	571965	571969	micropia_LTR_Gypsy	2	+
chr2R	639232	639236	opus_LTR_Gypsy	9	-
chr2R	645763	645767	opus_LTR_Gypsy	9	-
chr2R	678572	678576	Transpac_LTR_Gypsy	27	+
chr2R	736530	736534	412_LTR_Gypsy	12	+
chr2R	778716	778720	opus_LTR_Gypsy	2	-
chr2R	781182	781184	pogo_TIR_Pogo	2	+
chr2R	783576	783580	Transpac_LTR_Gypsy	3	+
chr2R	783783	783787	HMS-Beagle_LTR_Gypsy	16	-
chr2R	830751	830755	opus_LTR_Gypsy	11	-
chr2R	847894	847898	Tabor_LTR_Gypsy	6	+
chr2R	859390	859394	Tabor_LTR_Gypsy	6	+
chr2R	914254	914258	opus_LTR_Gypsy	14	-
chr2R	915058	915062	opus_LTR_Gypsy	7	-
chr2R	928939	928943	gypsy_LTR_Gypsy	4	+
chr2R	932461	932465	gypsy_LTR_Gypsy	6	+
chr2R	996626	996630	opus_LTR_Gypsy	12	-
chr2R	1022358	1022363	roo_LTR_Pao	3	-
chr2R	1043266	1043270	blood_LTR_Gypsy	2	+
chr2R	1050373	1050377	opus_LTR_Gypsy	2	-
chr2R	1138531	1138539	P-element_TIR_P	5	-
chr2R	1153493	1153497	opus_LTR_Gypsy	8	-
chr2R	1221459	1221463	Stalker2_LTR_Gypsy	2	+
chr2R	1231114	1231118	gypsy_LTR_Gypsy	6	+
chr2R	1286238	1286240	pogo_TIR_Pogo	18	+
chr2R	1351356	1351360	412_LTR_Gypsy	6	+
chr2R	1363167	1363171	blood_LTR_Gypsy	15	+
chr2R	1365438	1365442	opus_LTR_Gypsy	11	-
chr2R	1411672	1411676	HMS-Beagle_LTR_Gypsy	48	-
chr2R	1416917	1416921	blood_LTR_Gypsy	3	-
chr2R	1420421	1420425	gypsy_LTR_Gypsy	3	-
chr2R	1486146	1486150	opus_LTR_Gypsy	2	-
chr2R	1486507	1486511	opus_LTR_Gypsy	5	-
chr2R	1487148	1487152	412_LTR_Gypsy	8	-
chr2R	1494576	1494580	Transpac_LTR_Gypsy	6	-
chr2R	1498381	1498386	roo_LTR_Pao	5	+
chr2R	1537990	1537994	Quasimodo_LTR_Gypsy	2	+
chr2R	1566568	1566572	Transpac_LTR_Gypsy	5	+
chr2R	1594860	1594862	pogo_TIR_Pogo	39	-
chr2R	1609701	1609706	3S18_LTR_Pao	2	-
chr2R	1614045	1614053	P-element_TIR_P	3	+
chr2R	1617013	1617021	P-element_TIR_P	6	-
chr2R	1628585	1628589	Transpac_LTR_Gypsy	22	+
chr2R	1661394	1661398	412_LTR_Gypsy	2	+
chr2R	1696600	1696604	opus_LTR_Gypsy	12	-
chr2R	1719779	1719783	blood_LTR_Gypsy	6	+
chr2R	1723188	1723192	412_LTR_Gypsy	5	-
chr2R	1738882	1738886	mdg1_LTR_Gypsy	10	-
chr2R	1739373	1739381	hobo_TIR_hAT	3	+
chr2R	1749440	1749442	pogo_TIR_Pogo	16	-
chr2R	1775034	1775036	pogo_TIR_Pogo	13	+
chr2R	1780065	1780069	blood_LTR_Gypsy	4	+
chr2R	1786384	1786392	hobo_TIR_hAT	14	+
chr2R	1802063	1802067	opus_LTR_Gypsy	3	+
chr2R	1810719	1810724	Max-element_LTR_Pao	7	-
chr2R	1819217	1819221	blood_LTR_Gypsy	4	+
chr2R	1824139	1824147	hobo_TIR_hAT	8	-
chr2R	1825843	1825847	opus_LTR_Gypsy	12	-
chr2R	1828670	1828675	3S18_LTR_Pao	2	-
chr2R	1829117	1829121	mdg1_LTR_Gypsy	7	+
chr2R	1831035	1831037	pogo_TIR_Pogo	14	-
chr2R	1840641	1840643	pogo_TIR_Pogo	12	+
chr2R	1842922	1842926	mdg1_LTR_Gypsy	9	-
chr2R	1843654	1843658	Burdock_LTR_Gypsy	11	+
chr2R	1844628	1844632	Burdock_LTR_Gypsy	11	+
chr2R	1920436	1920440	mdg1_LTR_Gypsy	4	+
chr2R	1926995	1926999	297_LTR_Gypsy	10	+
chr2R	1953988	1953992	Transpac_LTR_Gypsy	11	-
chr2R	1973878	1973880	pogo_TIR_Pogo	2	+
chr2R	1974508	1974512	opus_LTR_Gypsy	6	-
chr2R	2008161	2008169	P-element_TIR_P	19	-
chr2R	2019607	2019615	P-element_TIR_P	6	+
chr2R	2034028	2034035	1360_TIR_P	9	+
chr2R	2053419	2053421	pogo_TIR_Pogo	4	+
chr2R	2060550	2060552	pogo_TIR_Pogo	5	+
chr2R	2061855	2061860	Max-element_LTR_Pao	4	-
chr2R	2065840	2065844	Burdock_LTR_Gypsy	18	+
chr2R	2085228	2085232	HMS-Beagle_LTR_Gypsy	28	+
chr2R	2107031	2107039	P-element_TIR_P	7	-
chr2R	2107937	2107945	P-element_TIR_P	7	+
chr2R	2107944	2107949	P-element_TIR_P	3	-
chr2R	2107979	2107987	P-element_TIR_P	3	+
chr2R	2108024	2108032	P-element_TIR_P	9	+
chr2R	2108778	2108786	P-element_TIR_P	10	-
chr2R	2123609	2123617	P-element_TIR_P	6	+
chr2R	2142093	2142098	roo_LTR_Pao	5	-
chr2R	2146240	2146244	blood_LTR_Gypsy	9	-
chr2R	2156658	2156662	gypsy_LTR_Gypsy	2	-
chr2R	2182486	2182490	opus_LTR_Gypsy	4	-
chr2R	2184078	2184083	roo_LTR_Pao	6	+
chr2R	2186846	2186850	Tabor_LTR_Gypsy	3	-
chr2R	2199346	2199348	pogo_TIR_Pogo	2	-
chr2R	2269120	2269127	1360_TIR_P	7	-
chr2R	2286001	2286005	gypsy_LTR_Gypsy	5	-
chr2R	2286159	2286163	gypsy_LTR_Gypsy	16	-
chr2R	2286199	2286203	gypsy_LTR_Gypsy	4	+
chr2R	2286287	2286291	Transpac_LTR_Gypsy	11	-
chr2R	2286527	2286531	gypsy_LTR_Gypsy	7	-
chr2R	2286529	2286533	gypsy_LTR_Gypsy	9	-
chr2R	2286718	2286726	P-element_TIR_P	10	+
chr2R	2287602	2287606	gypsy_LTR_Gypsy	13	+
chr2R	2289022	2289026	opus_LTR_Gypsy	9	-
chr2R	2306663	2306667	Transpac_LTR_Gypsy	5	+
chr2R	2307569	2307571	pogo_TIR_Pogo	3	-
chr2R	2308743	2308748	Max-element_LTR_Pao	2	+
chr2R	2310517	2310525	P-element_TIR_P	3	+
chr2R	2310922	2310927	hopper_TIR_Transib	4	-
chr2R	2310932	2310936	Stalker2_LTR_Gypsy	3	+
chr2R	2316655	2316660	3S18_LTR_Pao	3	-
chr2R	2317511	2317516	Max-element_LTR_Pao	2	+
chr2R	2318172	2318179	1360_TIR_P	2	+
chr2R	2347902	2347906	gypsy2_LTR_Gypsy	5	-
chr2R	2350137	2350141	gtwin_LTR_Gypsy	4	-
chr2R	2368766	2368770	412_LTR_Gypsy	3	-
chr2R	2369673	2369677	HMS-Beagle_LTR_Gypsy	27	+
chr2R	2370745	2370749	gtwin_LTR_Gypsy	12	-
chr2R	2371395	2371399	opus_LTR_Gypsy	4	+
chr2R	2381504	2381508	opus_LTR_Gypsy	4	+
chr2R	2389075	2389083	P-element_TIR_P	6	+
chr2R	2389267	2389275	P-element_TIR_P	4	+
chr2R	2396158	2396162	412_LTR_Gypsy	2	-
chr2R	2396494	2396498	Burdock_LTR_Gypsy	3	-
chr2R	2425454	2425459	roo_LTR_Pao	22	-
chr2R	2432459	2432463	Transpac_LTR_Gypsy	3	+
chr2R	2432837	2432841	Burdock_LTR_Gypsy	13	-
chr2R	2452567	2452571	blood_LTR_Gypsy	2	+
chr2R	2454800	2454805	hopper_TIR_Transib	4	-
chr2R	2458178	2458180	pogo_TIR_Pogo	11	-
chr2R	2500692	2500700	P-element_TIR_P	6	+
chr2R	2511287	2511294	1360_TIR_P	2	-
chr2R	2535494	2535496	pogo_TIR_Pogo	3	+
chr2R	2537869	2537871	pogo_TIR_Pogo	2	-
chr2R	2557572	2557576	Tabor_LTR_Gypsy	7	+
chr2R	2612388	2612390	pogo_TIR_Pogo	7	+
chr2R	2644866	2644874	P-element_TIR_P	4	+
chr2R	2644866	2644874	P-element_TIR_P	6	-
chr2R	2668918	2668922	HMS-Beagle_LTR_Gypsy	6	-
chr2R	2669041	2669045	blood_LTR_Gypsy	4	-
chr2R	2675643	2675645	pogo_TIR_Pogo	5	-
chr2R	2678812	2678816	mdg1_LTR_Gypsy	5	-
chr2R	2691134	2691139	3S18_LTR_Pao	7	-
chr2R	2706774	2706776	pogo_TIR_Pogo	3	+
chr2R	2715973	2715981	hobo_TIR_hAT	8	+
chr2R	2717557	2717564	1360_TIR_P	10	-
chr2R	2725564	2725568	blood_LTR_Gypsy	4	+
chr2R	2729702	2729706	opus_LTR_Gypsy	10	-
chr2R	2733293	2733298	hopper_TIR_Transib	4	-
chr2R	2749438	2749442	blood_LTR_Gypsy	8	+
chr2R	2759209	2759217	P-element_TIR_P	4	+
chr2R	2760237	2760246	P-element_TIR_P	10	-
chr2R	2763159	2763161	pogo_TIR_Pogo	4	+
chr2R	2773021	2773028	1360_TIR_P	10	+
chr2R	2773210	2773214	Burdock_LTR_Gypsy	6	-
chr2R	2833186	2833188	pogo_TIR_Pogo	24	-
chr2R	2834882	2834886	HMS-Beagle_LTR_Gypsy	2	+
chr2R	2837706	2837710	blood_LTR_Gypsy	11	-
chr2R	2848795	2848799	Burdock_LTR_Gypsy	8	-
chr2R	2873320	2873328	P-element_TIR_P	3	+
chr2R	2903264	2903272	P-element_TIR_P	10	-
chr2R	2909313	2909320	1360_TIR_P	3	-
chr2R	2912672	2912680	P-element_TIR_P	9	-
chr2R	2991439	2991444	Max-element_LTR_Pao	4	-
chr2R	3018800	3018804	Transpac_LTR_Gypsy	13	-
chr2R	3019885	3019893	hobo_TIR_hAT	10	-
chr2R	3024773	3024781	hobo_TIR_hAT	6	-
chr2R	3025832	3025840	hobo_TIR_hAT	7	-
chr2R	3027279	3027287	hobo_TIR_hAT	7	+
chr2R	3034588	3034596	P-element_TIR_P	8	+
chr2R	3038146	3038154	P-element_TIR_P	7	-
chr2R	3059501	3059509	hobo_TIR_hAT	3	-
chr2R	3083333	3083337	blood_LTR_Gypsy	3	+
chr2R	3111027	3111031	roo_LTR_Pao	7	+
chr2R	3113449	3113454	hopper_TIR_Transib	5	-
chr2R	3115241	3115249	hobo_TIR_hAT	6	+
chr2R	3135282	3135289	1360_TIR_P	2	-
chr2R	3174059	3174067	hobo_TIR_hAT	5	+
chr2R	3176848	3176852	Transpac_LTR_Gypsy	4	-
chr2R	3186057	3186061	HMS-Beagle_LTR_Gypsy	2	-
chr2R	3234287	3234291	Stalker2_LTR_Gypsy	13	+
chr2R	3259075	3259079	rover_LTR_Gypsy	8	-
chr2R	3269439	3269447	P-element_TIR_P	3	-
chr2R	3346455	3346459	Burdock_LTR_Gypsy	3	+
chr2R	3346463	3346471	P-element_TIR_P	5	-
chr2R	3368583	3368587	opus_LTR_Gypsy	24	+
chr2R	3376227	3376234	1360_TIR_P	4	+
chr2R	3376384	3376388	gypsy_LTR_Gypsy	11	+
chr2R	3377444	3377452	P-element_TIR_P	3	-
chr2R	3436555	3436559	blood_LTR_Gypsy	11	-
chr2R	3444141	3444145	opus_LTR_Gypsy	7	-
chr2R	3454275	3454283	P-element_TIR_P	2	+
chr2R	3454321	3454329	P-element_TIR_P	2	-
chr2R	3474580	3474588	P-element_TIR_P	2	+
chr2R	3487777	3487782	roo_LTR_Pao	4	+
chr2R	3492666	3492674	hobo_TIR_hAT	4	+
chr2R	3510715	3510723	P-element_TIR_P	5	-
chr2R	3516492	3516496	412_LTR_Gypsy	5	-
chr2R	3519193	3519195	pogo_TIR_Pogo	6	-
chr2R	3524656	3524660	HMS-Beagle_LTR_Gypsy	7	-
chr2R	3525605	3525609	412_LTR_Gypsy	6	-
chr2R	3553292	3553300	P-element_TIR_P	4	+
chr2R	3566714	3566718	412_LTR_Gypsy	14	-
chr2R	3610784	3610791	1360_TIR_P	8	+
chr2R	3637305	3637307	pogo_TIR_Pogo	16	-
chr2R	3651411	3651419	Burdock_LTR_Gypsy	14	-
chr2R	3652702	3652706	roo_LTR_Pao	3	-
chr2R	3692884	3692888	412_LTR_Gypsy	8	+
chr2R	3725896	3725900	Tabor_LTR_Gypsy	3	+
chr2R	3740797	3740801	412_LTR_Gypsy	7	+
chr2R	3742803	3742808	Max-element_LTR_Pao	12	+
chr2R	3749644	3749649	hopper_TIR_Transib	5	+
chr2R	3749644	3749649	hopper_TIR_Transib	5	-
chr2R	3761868	3761876	hobo_TIR_hAT	9	-
chr2R	3764706	3764711	hopper_TIR_Transib	3	+
chr2R	3767875	3767883	hobo_TIR_hAT	6	-
chr2R	3769897	3769901	HMS-Beagle_LTR_Gypsy	9	-
chr2R	3772395	3772397	pogo_TIR_Pogo	4	-
chr2R	3773605	3773610	hopper_TIR_Transib	15	-
chr2R	3780511	3780519	P-element_TIR_P	4	-
chr2R	3847500	3847507	1360_TIR_P	6	-
chr2R	3869801	3869805	opus_LTR_Gypsy	11	+
chr2R	3871668	3871672	blood_LTR_Gypsy	10	+
chr2R	3880653	3880657	blood_LTR_Gypsy	13	-
chr2R	3911492	3911496	412_LTR_Gypsy	13	+
chr2R	3912914	3912916	pogo_TIR_Pogo	24	-
chr2R	3974420	3974427	1360_TIR_P	9	-
chr2R	3989620	3989624	HMS-Beagle_LTR_Gypsy	5	-
chr2R	4023457	4023464	1360_TIR_P	3	-
chr2R	4030099	4030101	pogo_TIR_Pogo	7	-
chr2R	4033431	4033439	P-element_TIR_P	36	-
chr2R	4034491	4034495	gypsy_LTR_Gypsy	10	+
chr2R	4039779	4039787	P-element_TIR_P	5	-
chr2R	4039780	4039788	P-element_TIR_P	8	-
chr2R	4045864	4045868	blood_LTR_Gypsy	2	+
chr2R	4068528	4068532	opus_LTR_Gypsy	32	+
chr2R	4075706	4075714	hobo_TIR_hAT	13	+
chr2R	4082440	4082444	opus_LTR_Gypsy	12	-
chr2R	4084956	4084960	invader6_LTR_Gypsy	8	+
chr2R	4092358	4092362	HMS-Beagle_LTR_Gypsy	7	-
chr2R	4123386	4123390	412_LTR_Gypsy	2	-
chr2R	4124676	4124684	P-element_TIR_P	4	-
chr2R	4142410	4142418	hobo_TIR_hAT	4	-
chr2R	4148083	4148087	Tabor_LTR_Gypsy	8	-
chr2R	4161245	4161249	opus_LTR_Gypsy	19	-
chr2R	4167639	4167643	opus_LTR_Gypsy	9	+
chr2R	4168022	4168030	hobo_TIR_hAT	5	+
chr2R	4187042	4187046	Burdock_LTR_Gypsy	3	-
chr2R	4188799	4188807	hobo_TIR_hAT	8	+
chr2R	4198389	4198391	pogo_TIR_Pogo	8	-
chr2R	4212358	4212362	412_LTR_Gypsy	7	-
chr2R	4214801	4214809	P-element_TIR_P	6	-
chr2R	4224630	4224638	hobo_TIR_hAT	4	-
chr2R	4254145	4254150	3S18_LTR_Pao	12	-
chr2R	4257870	4257874	HMS-Beagle_LTR_Gypsy	15	+
chr2R	4266146	4266148	pogo_TIR_Pogo	5	-
chr2R	4292152	4292156	412_LTR_Gypsy	20	+
chr2R	4316422	4316426	blood_LTR_Gypsy	10	+
chr2R	4321073	4321077	Burdock_LTR_Gypsy	5	+
chr2R	4323926	4323930	412_LTR_Gypsy	39	+
chr2R	4331039	4331043	opus_LTR_Gypsy	4	-
chr2R	4336445	4336449	opus_LTR_Gypsy	8	-
chr2R	4423450	4423455	hopper_TIR_Transib	3	-
chr2R	4428940	4428944	blood_LTR_Gypsy	9	-
chr2R	4429558	4429563	hopper_TIR_Transib	3	-
chr2R	4441931	4441939	hobo_TIR_hAT	2	+
chr2R	4447671	4447675	opus_LTR_Gypsy	14	+
chr2R	4455277	4455285	hobo_TIR_hAT	14	-
chr2R	4459827	4459831	opus_LTR_Gypsy	8	-
chr2R	4481489	4481493	HMS-Beagle_LTR_Gypsy	6	-
chr2R	4487590	4487594	Transpac_LTR_Gypsy	11	-
chr2R	4502183	4502191	P-element_TIR_P	3	-
chr2R	4519907	4519911	Burdock_LTR_Gypsy	6	+
chr2R	4543219	4543227	P-element_TIR_P	6	+
chr2R	4545369	4545374	hopper_TIR_Transib	3	+
chr2R	4552703	4552707	opus_LTR_Gypsy	19	-
chr2R	4571934	4571942	hobo_TIR_hAT	4	+
chr2R	4576185	4576193	hobo_TIR_hAT	7	+
chr2R	4578018	4578026	hobo_TIR_hAT	10	-
chr2R	4593116	4593120	Tabor_LTR_Gypsy	4	-
chr2R	4598899	4598907	hobo_TIR_hAT	2	+
chr2R	4600622	4600627	hopper_TIR_Transib	5	-
chr2R	4607607	4607611	opus_LTR_Gypsy	3	+
chr2R	4611037	4611045	P-element_TIR_P	14	-
chr2R	4655156	4655160	gypsy_LTR_Gypsy	3	+
chr2R	4665324	4665328	Stalker2_LTR_Gypsy	3	+
chr2R	4673841	4673845	HMS-Beagle_LTR_Gypsy	7	+
chr2R	4673843	4673847	HMS-Beagle_LTR_Gypsy	6	-
chr2R	4689972	4689976	412_LTR_Gypsy	4	-
chr2R	4726803	4726807	opus_LTR_Gypsy	19	-
chr2R	4729521	4729525	opus_LTR_Gypsy	7	-
chr2R	4731405	4731407	pogo_TIR_Pogo	9	-
chr2R	4738388	4738392	412_LTR_Gypsy	2	-
chr2R	4748341	4748349	P-element_TIR_P	4	+
chr2R	4809191	4809195	412_LTR_Gypsy	4	+
chr2R	4850964	4850972	hobo_TIR_hAT	12	+
chr2R	4854799	4854801	pogo_TIR_Pogo	4	-
chr2R	4924949	4924953	HMS-Beagle_LTR_Gypsy	2	-
chr2R	4932465	4932473	P-element_TIR_P	12	+
chr2R	4949780	4949788	hobo_TIR_hAT	17	-
chr2R	5011602	5011609	1360_TIR_P	6	+
chr2R	5037830	5037834	gypsy_LTR_Gypsy	24	-
chr2R	5079590	5079598	P-element_TIR_P	9	-
chr2R	5086264	5086271	1360_TIR_P	4	+
chr2R	5090202	5090206	opus_LTR_Gypsy	5	-
chr2R	5098052	5098056	Transpac_LTR_Gypsy	11	+
chr2R	5103185	5103189	Burdock_LTR_Gypsy	6	-
chr2R	5132425	5132433	hobo_TIR_hAT	4	-
chr2R	5187130	5187134	opus_LTR_Gypsy	23	-
chr2R	5195360	5195368	P-element_TIR_P	7	+
chr2R	5196063	5196071	P-element_TIR_P	10	-
chr2R	5199541	5199546	3S18_LTR_Pao	9	+
chr2R	5215396	5215400	412_LTR_Gypsy	6	+
chr2R	5232564	5232569	hopper_TIR_Transib	10	+
chr2R	5259349	5259353	HMS-Beagle_LTR_Gypsy	3	-
chr2R	5268434	5268439	3S18_LTR_Pao	2	+
chr2R	5278570	5278572	pogo_TIR_Pogo	6	-
chr2R	5287471	5287473	pogo_TIR_Pogo	3	+
chr2R	5296338	5296342	Burdock_LTR_Gypsy	9	-
chr2R	5297214	5297222	P-element_TIR_P	5	+
chr2R	5300965	5300973	P-element_TIR_P	5	+
chr2R	5311615	5311623	P-element_TIR_P	2	-
chr2R	5314045	5314053	P-element_TIR_P	6	+
chr2R	5330494	5330498	412_LTR_Gypsy	8	-
chr2R	5331671	5331679	P-element_TIR_P	8	-
chr2R	5366324	5366328	opus_LTR_Gypsy	8	-
chr2R	5381127	5381129	pogo_TIR_Pogo	2	+
chr2R	5389161	5389165	opus_LTR_Gypsy	2	-
chr2R	5391987	5391995	hobo_TIR_hAT	18	-
chr2R	5399387	5399392	hopper_TIR_Transib	7	-
chr2R	5412293	5412301	hobo_TIR_hAT	10	-
chr2R	5428686	5428694	opus_LTR_Gypsy	5	-
chr2R	5441042	5441050	P-element_TIR_P	10	-
chr2R	5466498	5466506	P-element_TIR_P	17	+
chr2R	5481596	5481604	P-element_TIR_P	6	-
chr2R	5520651	5520655	mdg1_LTR_Gypsy	15	+
chr2R	5541927	5541931	opus_LTR_Gypsy	7	+
chr2R	5545886	5545894	P-element_TIR_P	3	+
chr2R	5545882	5545890	P-element_TIR_P	5	-
chr2R	5559703	5559705	pogo_TIR_Pogo	9	+
chr2R	5581912	5581916	blood_LTR_Gypsy	4	+
chr2R	5594936	5594944	P-element_TIR_P	17	+
chr2R	5599132	5599140	P-element_TIR_P	3	+
chr2R	5627339	5627343	412_LTR_Gypsy	10	+
chr2R	5644250	5644254	mdg1_LTR_Gypsy	5	+
chr2R	5658489	5658493	412_LTR_Gypsy	7	+
chr2R	5666508	5666512	blood_LTR_Gypsy	26	+
chr2R	5697905	5697909	412_LTR_Gypsy	2	-
chr2R	5724096	5724104	P-element_TIR_P	9	-
chr2R	5726035	5726039	opus_LTR_Gypsy	8	+
chr2R	5727203	5727207	HMS-Beagle_LTR_Gypsy	7	+
chr2R	5758525	5758533	P-element_TIR_P	8	+
chr2R	5762844	5762852	P-element_TIR_P	6	-
chr2R	5779209	5779217	P-element_TIR_P	6	+
chr2R	5801216	5801218	pogo_TIR_Pogo	7	+
chr2R	5826966	5826971	hopper_TIR_Transib	10	-
chr2R	5835290	5835298	hobo_TIR_hAT	5	+
chr2R	5837657	5837662	3S18_LTR_Pao	7	+
chr2R	5838005	5838009	opus_LTR_Gypsy	16	-
chr2R	5840828	5840830	pogo_TIR_Pogo	6	+
chr2R	5846038	5846046	P-element_TIR_P	11	+
chr2R	5851206	5851208	pogo_TIR_Pogo	4	-
chr2R	5913113	5913121	P-element_TIR_P	7	+
chr2R	5914352	5914360	P-element_TIR_P	2	-
chr2R	5920710	5920714	Tabor_LTR_Gypsy	3	+
chr2R	5928127	5928129	pogo_TIR_Pogo	6	-
chr2R	5936696	5936704	hobo_TIR_hAT	9	+
chr2R	5944275	5944283	P-element_TIR_P	37	+
chr2R	5948067	5948071	412_LTR_Gypsy	6	-
chr2R	5965893	5965901	P-element_TIR_P	9	-
chr2R	5978928	5978932	Burdock_LTR_Gypsy	3	+
chr2R	5990128	5990130	pogo_TIR_Pogo	16	-
chr2R	5999955	5999957	pogo_TIR_Pogo	2	+
chr2R	6004676	6004680	gypsy_LTR_Gypsy	5	-
chr2R	6005438	6005446	P-element_TIR_P	5	-
chr2R	6017293	6017297	Burdock_LTR_Gypsy	16	+
chr2R	6043040	6043042	pogo_TIR_Pogo	6	-
chr2R	6053688	6053690	pogo_TIR_Pogo	3	+
chr2R	6056041	6056049	hobo_TIR_hAT	9	+
chr2R	6056808	6056812	Burdock_LTR_Gypsy	19	+
chr2R	6061174	6061179	hopper_TIR_Transib	4	+
chr2R	6073598	6073602	Transpac_LTR_Gypsy	7	+
chr2R	6082761	6082765	Burdock_LTR_Gypsy	16	-
chr2R	6090205	6090209	Burdock_LTR_Gypsy	12	-
chr2R	6105316	6105320	opus_LTR_Gypsy	9	+
chr2R	6125831	6125839	P-element_TIR_P	6	+
chr2R	6194617	6194621	HMS-Beagle_LTR_Gypsy	2	-
chr2R	6215700	6215708	hobo_TIR_hAT	4	+
chr2R	6238536	6238540	297_LTR_Gypsy	13	+
chr2R	6292949	6292953	opus_LTR_Gypsy	4	+
chr2R	6295304	6295308	opus_LTR_Gypsy	8	-
chr2R	6307767	6307774	1360_TIR_P	5	-
chr2R	6331779	6331787	P-element_TIR_P	5	-
chr2R	6352722	6352727	hopper_TIR_Transib	2	+
chr2R	6364878	6364880	pogo_TIR_Pogo	18	-
chr2R	6379129	6379133	blood_LTR_Gypsy	3	-
chr2R	6399677	6399681	opus_LTR_Gypsy	8	+
chr2R	6422626	6422634	P-element_TIR_P	2	-
chr2R	6423244	6423252	P-element_TIR_P	2	+
chr2R	6429206	6429214	P-element_TIR_P	10	+
chr2R	6429206	6429214	P-element_TIR_P	7	-
chr2R	6429224	6429232	P-element_TIR_P	6	+
chr2R	6429679	6429686	1360_TIR_P	7	+
chr2R	6429799	6429806	P-element_TIR_P	3	-
chr2R	6431563	6431567	Burdock_LTR_Gypsy	2	+
chr2R	6447273	6447281	P-element_TIR_P	9	+
chr2R	6450987	6450991	Burdock_LTR_Gypsy	6	+
chr2R	6470882	6470890	P-element_TIR_P	4	+
chr2R	6472761	6472763	S-element_TIR_Tc1	20	+
chr2R	6505969	6505977	P-element_TIR_P	8	-
chr2R	6546102	6546104	pogo_TIR_Pogo	4	-
chr2R	6560774	6560782	P-element_TIR_P	11	+
chr2R	6560774	6560782	P-element_TIR_P	3	-
chr2R	6631394	6631399	hopper_TIR_Transib	5	+
chr2R	6631394	6631399	hopper_TIR_Transib	4	-
chr2R	6648643	6648651	hobo_TIR_hAT	7	+
chr2R	6651185	6651189	blood_LTR_Gypsy	9	-
chr2R	6664881	6664883	pogo_TIR_Pogo	5	-
chr2R	6669622	6669630	P-element_TIR_P	3	-
chr2R	6695474	6695478	opus_LTR_Gypsy	6	+
chr2R	6696429	6696437	P-element_TIR_P	13	+
chr2R	6715553	6715557	HMS-Beagle_LTR_Gypsy	23	-
chr2R	6806303	6806307	Transpac_LTR_Gypsy	13	-
chr2R	6810557	6810561	blood_LTR_Gypsy	8	+
chr2R	6830691	6830699	hobo_TIR_hAT	11	+
chr2R	6843762	6843766	Transpac_LTR_Gypsy	20	-
chr2R	6851118	6851124	Burdock_LTR_Gypsy	3	+
chr2R	6860073	6860077	412_LTR_Gypsy	4	+
chr2R	6871122	6871126	HMS-Beagle_LTR_Gypsy	3	-
chr2R	6876512	6876520	hobo_TIR_hAT	4	+
chr2R	6880509	6880513	HMS-Beagle_LTR_Gypsy	14	+
chr2R	6882286	6882291	hopper_TIR_Transib	9	+
chr2R	6889859	6889863	Burdock_LTR_Gypsy	6	+
chr2R	6893301	6893309	hobo_TIR_hAT	5	-
chr2R	6893652	6893660	hobo_TIR_hAT	10	-
chr2R	6907229	6907237	hobo_TIR_hAT	5	+
chr2R	6946390	6946395	3S18_LTR_Pao	6	-
chr2R	6963652	6963657	roo_LTR_Pao	9	+
chr2R	6985526	6985531	hopper_TIR_Transib	3	-
chr2R	6986038	6986046	hobo_TIR_hAT	10	+
chr2R	6986105	6986109	Burdock_LTR_Gypsy	7	+
chr2R	6997927	6997931	412_LTR_Gypsy	4	-
chr2R	6999876	6999878	pogo_TIR_Pogo	28	-
chr2R	7003759	7003767	hobo_TIR_hAT	6	-
chr2R	7016506	7016514	hobo_TIR_hAT	11	+
chr2R	7033588	7033592	Transpac_LTR_Gypsy	12	-
chr2R	7045143	7045148	3S18_LTR_Pao	4	+
chr2R	7048091	7048096	hopper_TIR_Transib	9	+
chr2R	7055281	7055285	opus_LTR_Gypsy	10	-
chr2R	7058557	7058565	hobo_TIR_hAT	5	-
chr2R	7070638	7070642	blood_LTR_Gypsy	2	-
chr2R	7082701	7082709	hobo_TIR_hAT	9	-
chr2R	7084870	7084878	P-element_TIR_P	9	-
chr2R	7085772	7085780	P-element_TIR_P	8	+
chr2R	7090101	7090108	1360_TIR_P	15	-
chr2R	7091240	7091248	P-element_TIR_P	7	+
chr2R	7092103	7092111	P-element_TIR_P	10	+
chr2R	7111283	7111287	HMS-Beagle_LTR_Gypsy	3	-
chr2R	7133937	7133941	HMS-Beagle_LTR_Gypsy	24	-
chr2R	7165029	7165033	412_LTR_Gypsy	2	+
chr2R	7184922	7184930	P-element_TIR_P	11	+
chr2R	7226467	7226472	3S18_LTR_Pao	8	+
chr2R	7258647	7258655	P-element_TIR_P	4	-
chr2R	7268124	7268129	hopper_TIR_Transib	4	+
chr2R	7270342	7270346	412_LTR_Gypsy	14	+
chr2R	7275895	7275903	P-element_TIR_P	16	+
chr2R	7284939	7284947	P-element_TIR_P	3	-
chr2R	7285603	7285611	P-element_TIR_P	6	+
chr2R	7297237	7297241	Transpac_LTR_Gypsy	20	-
chr2R	7322441	7322445	opus_LTR_Gypsy	6	-
chr2R	7323718	7323726	P-element_TIR_P	5	-
chr2R	7393058	7393063	roo_LTR_Pao	5	-
chr2R	7396103	7396107	opus_LTR_Gypsy	7	-
chr2R	7463695	7463697	pogo_TIR_Pogo	12	-
chr2R	7466112	7466116	blood_LTR_Gypsy	5	-
chr2R	7492726	7492734	P-element_TIR_P	6	+
chr2R	7502003	7502011	P-element_TIR_P	11	-
chr2R	7503029	7503033	HMS-Beagle_LTR_Gypsy	4	+
chr2R	7507724	7507728	pogo_TIR_Pogo	2	-
chr2R	7521444	7521448	opus_LTR_Gypsy	8	-
chr2R	7539070	7539078	P-element_TIR_P	8	-
chr2R	7548867	7548871	Burdock_LTR_Gypsy	9	-
chr2R	7571912	7571917	Max-element_LTR_Pao	6	-
chr2R	7576100	7576104	412_LTR_Gypsy	8	-
chr2R	7592085	7592087	pogo_TIR_Pogo	4	-
chr2R	7599685	7599693	P-element_TIR_P	6	+
chr2R	7622890	7622894	opus_LTR_Gypsy	3	-
chr2R	7634605	7634609	mdg1_LTR_Gypsy	4	-
chr2R	7639930	7639932	pogo_TIR_Pogo	4	-
chr2R	7641505	7641507	pogo_TIR_Pogo	9	-
chr2R	7684909	7684916	1360_TIR_P	7	-
chr2R	7721899	7721901	pogo_TIR_Pogo	4	-
chr2R	7735847	7735851	mdg1_LTR_Gypsy	7	-
chr2R	7786400	7786402	pogo_TIR_Pogo	7	-
chr2R	7787047	7787055	P-element_TIR_P	2	-
chr2R	7809893	7809897	Burdock_LTR_Gypsy	3	-
chr2R	7822814	7822819	roo_LTR_Pao	2	-
chr2R	7836111	7836116	roo_LTR_Pao	5	+
chr2R	7872021	7872023	pogo_TIR_Pogo	7	+
chr2R	7876636	7876644	P-element_TIR_P	4	+
chr2R	7906634	7906636	pogo_TIR_Pogo	2	-
chr2R	7949982	7949986	opus_LTR_Gypsy	5	+
chr2R	7955969	7955971	pogo_TIR_Pogo	2	+
chr2R	7957337	7957341	412_LTR_Gypsy	8	+
chr2R	7960902	7960910	hobo_TIR_hAT	2	+
[truncated: 6,025 more rows]
