# Supplementary material for: Whole Genome Resequencing Reveals Natural Target Site Preferences of Transposable Elements in Drosophila melanogaster
Source: PLoS One. 2012 Feb 9;7(2):e30008. doi: 10.1371/journal.pone.0030008 (PMC3276498; doi:10.1371/journal.pone.0030008)
Supplement: File S5 — Comparison of TE insertion sites for 25 strains with 454 and Illumina data. Chromosome locations and presence/absence information for de novo TE insertions discovered in 25 strains from the DGRP project that were sequenced with both 454 and Illumina platforms. (TXT) [file pone.0030008.s007.txt]

TE	chrom	start	end	strand	454	Illumina
hobo_TIR_hAT	2L	10030518	10030526	1	Y	Y
hobo_TIR_hAT	2L	10039523	10039531	0	Y	Y
hobo_TIR_hAT	2L	10897941	10897949	0	Y	Y
hobo_TIR_hAT	2L	11725268	11725276	1	Y	Y
hobo_TIR_hAT	2L	11841285	11841293	0	Y	Y
hobo_TIR_hAT	2L	12328452	12328460	1	Y	Y
hobo_TIR_hAT	2L	12769138	12769146	0	Y	Y
hobo_TIR_hAT	2L	13914268	13914276	1	Y	Y
hobo_TIR_hAT	2L	14195594	14195602	0	Y	Y
hobo_TIR_hAT	2L	14889611	14889619	1	Y	Y
hobo_TIR_hAT	2L	15182807	15182815	1	Y	Y
hobo_TIR_hAT	2L	15272744	15272752	1	Y	Y
hobo_TIR_hAT	2L	16944857	16944865	1	Y	Y
hobo_TIR_hAT	2L	18570186	18570194	0	Y	Y
hobo_TIR_hAT	2L	18777699	18777707	0	Y	Y
hobo_TIR_hAT	2L	19681041	19681049	1	Y	Y
hobo_TIR_hAT	2L	19999009	19999017	1	Y	Y
hobo_TIR_hAT	2L	2096235	2096243	0	Y	Y
hobo_TIR_hAT	2L	21070901	21070909	0	Y	Y
hobo_TIR_hAT	2L	5649560	5649568	1	Y	Y
hobo_TIR_hAT	2L	5756703	5756711	1	Y	Y
hobo_TIR_hAT	2L	577027	577035	0	Y	Y
hobo_TIR_hAT	2L	5932006	5932014	0	Y	Y
hobo_TIR_hAT	2L	5933991	5933999	1	Y	Y
hobo_TIR_hAT	2L	6014843	6014851	0	Y	Y
hobo_TIR_hAT	2L	6137097	6137105	0	Y	Y
hobo_TIR_hAT	2L	7941046	7941054	0	Y	Y
hobo_TIR_hAT	2L	9080498	9080506	1	Y	Y
hobo_TIR_hAT	2L	9466232	9466240	1	Y	Y
hobo_TIR_hAT	2L	9571279	9571287	0	Y	Y
hobo_TIR_hAT	2L	9882579	9882587	1	Y	Y
hobo_TIR_hAT	2L	9884672	9884680	0	Y	Y
hobo_TIR_hAT	2R	10473300	10473308	0	Y	Y
hobo_TIR_hAT	2R	10966984	10966992	1	Y	Y
hobo_TIR_hAT	2R	12264359	12264367	1	Y	Y
hobo_TIR_hAT	2R	12390697	12390705	0	Y	Y
hobo_TIR_hAT	2R	12531222	12531230	1	Y	Y
hobo_TIR_hAT	2R	12547389	12547397	1	Y	Y
hobo_TIR_hAT	2R	12780839	12780847	1	Y	Y
hobo_TIR_hAT	2R	14367711	14367719	1	Y	Y
hobo_TIR_hAT	2R	14871168	14871176	1	Y	Y
hobo_TIR_hAT	2R	14891866	14891874	0	Y	Y
hobo_TIR_hAT	2R	16314295	16314303	0	Y	Y
hobo_TIR_hAT	2R	16563537	16563545	1	Y	Y
hobo_TIR_hAT	2R	16693663	16693671	1	Y	Y
hobo_TIR_hAT	2R	16707918	16707926	0	Y	Y
hobo_TIR_hAT	2R	16728270	16728278	1	Y	Y
hobo_TIR_hAT	2R	16774844	16774852	0	Y	Y
hobo_TIR_hAT	2R	17323053	17323061	0	Y	Y
hobo_TIR_hAT	2R	18327624	18327632	0	Y	Y
hobo_TIR_hAT	2R	18638612	18638620	1	Y	Y
hobo_TIR_hAT	2R	18656715	18656723	1	Y	Y
hobo_TIR_hAT	2R	19004104	19004112	0	Y	Y
hobo_TIR_hAT	2R	19392199	19392207	0	Y	Y
hobo_TIR_hAT	2R	20178265	20178273	1	Y	Y
hobo_TIR_hAT	2R	20359740	20359748	0	Y	Y
hobo_TIR_hAT	2R	3492666	3492674	1	Y	Y
hobo_TIR_hAT	2R	4168022	4168030	1	Y	Y
hobo_TIR_hAT	2R	5412293	5412301	0	Y	Y
hobo_TIR_hAT	2R	6648643	6648651	1	Y	Y
hobo_TIR_hAT	2R	7960902	7960910	1	Y	Y
hobo_TIR_hAT	2R	8610427	8610435	0	Y	Y
hobo_TIR_hAT	2R	8725460	8725468	0	Y	Y
hobo_TIR_hAT	2R	8966425	8966433	0	Y	Y
hobo_TIR_hAT	2R	9515708	9515716	0	Y	Y
hobo_TIR_hAT	2R	9527516	9527524	0	Y	Y
hobo_TIR_hAT	2R	9533300	9533308	0	Y	Y
hobo_TIR_hAT	2R	9561496	9561504	1	Y	Y
hobo_TIR_hAT	3L	12352136	12352144	0	Y	Y
hobo_TIR_hAT	3L	12924463	12924471	0	Y	Y
hobo_TIR_hAT	3L	12993342	12993350	0	Y	Y
hobo_TIR_hAT	3L	13335966	13335974	0	Y	Y
hobo_TIR_hAT	3L	13339579	13339587	1	Y	Y
hobo_TIR_hAT	3L	13538132	13538140	0	Y	Y
hobo_TIR_hAT	3L	13539708	13539716	1	Y	Y
hobo_TIR_hAT	3L	13670005	13670013	0	Y	Y
hobo_TIR_hAT	3L	13681004	13681012	1	Y	Y
hobo_TIR_hAT	3L	13681709	13681717	1	Y	Y
hobo_TIR_hAT	3L	13689217	13689225	0	Y	Y
hobo_TIR_hAT	3L	14733718	14733726	0	Y	Y
hobo_TIR_hAT	3L	14892397	14892405	0	Y	Y
hobo_TIR_hAT	3L	15718289	15718297	1	Y	Y
hobo_TIR_hAT	3L	16388210	16388218	1	Y	Y
hobo_TIR_hAT	3L	16623502	16623510	0	Y	Y
hobo_TIR_hAT	3L	18720600	18720608	1	Y	Y
hobo_TIR_hAT	3L	20026326	20026334	0	Y	Y
hobo_TIR_hAT	3L	20073280	20073288	0	Y	Y
hobo_TIR_hAT	3L	22317434	22317442	0	Y	Y
hobo_TIR_hAT	3L	22559865	22559873	0	Y	Y
hobo_TIR_hAT	3L	22651524	22651532	1	Y	Y
hobo_TIR_hAT	3L	22917737	22917745	0	Y	Y
hobo_TIR_hAT	3L	3755983	3755991	0	Y	Y
hobo_TIR_hAT	3L	3756009	3756017	0	Y	Y
hobo_TIR_hAT	3L	4086702	4086710	0	Y	Y
hobo_TIR_hAT	3L	4641061	4641069	1	Y	Y
hobo_TIR_hAT	3L	4886156	4886164	0	Y	Y
hobo_TIR_hAT	3L	5100209	5100217	0	Y	Y
hobo_TIR_hAT	3L	5636116	5636124	1	Y	Y
hobo_TIR_hAT	3L	5993225	5993233	1	Y	Y
hobo_TIR_hAT	3L	5994337	5994345	1	Y	Y
hobo_TIR_hAT	3L	6102806	6102814	0	Y	Y
hobo_TIR_hAT	3L	6500022	6500030	1	Y	Y
hobo_TIR_hAT	3L	6622139	6622147	1	Y	Y
hobo_TIR_hAT	3L	6622851	6622859	1	Y	Y
hobo_TIR_hAT	3L	7223681	7223689	0	Y	Y
hobo_TIR_hAT	3L	7808321	7808329	1	Y	Y
hobo_TIR_hAT	3L	9237891	9237899	0	Y	Y
hobo_TIR_hAT	3L	934837	934845	1	Y	Y
hobo_TIR_hAT	3R	10683067	10683075	1	Y	Y
hobo_TIR_hAT	3R	11201174	11201182	0	Y	Y
hobo_TIR_hAT	3R	13197505	13197513	1	Y	Y
hobo_TIR_hAT	3R	15354657	15354665	0	Y	Y
hobo_TIR_hAT	3R	15378501	15378509	0	Y	Y
hobo_TIR_hAT	3R	15980448	15980456	1	Y	Y
hobo_TIR_hAT	3R	16158690	16158698	1	Y	Y
hobo_TIR_hAT	3R	16701075	16701083	0	Y	Y
hobo_TIR_hAT	3R	16929102	16929110	1	Y	Y
hobo_TIR_hAT	3R	1735108	1735116	1	Y	Y
hobo_TIR_hAT	3R	18108064	18108072	1	Y	Y
hobo_TIR_hAT	3R	18698255	18698263	1	Y	Y
hobo_TIR_hAT	3R	20316884	20316892	1	Y	Y
hobo_TIR_hAT	3R	21534214	21534222	1	Y	Y
hobo_TIR_hAT	3R	22134883	22134891	1	Y	Y
hobo_TIR_hAT	3R	22672348	22672356	0	Y	Y
hobo_TIR_hAT	3R	23660694	23660702	1	Y	Y
hobo_TIR_hAT	3R	23919107	23919115	0	Y	Y
hobo_TIR_hAT	3R	23937576	23937584	0	Y	Y
hobo_TIR_hAT	3R	24085008	24085016	1	Y	Y
hobo_TIR_hAT	3R	24214408	24214416	0	Y	Y
hobo_TIR_hAT	3R	25179863	25179871	1	Y	Y
hobo_TIR_hAT	3R	2634846	2634854	0	Y	Y
hobo_TIR_hAT	3R	27752169	27752177	1	Y	Y
hobo_TIR_hAT	3R	27788754	27788762	1	Y	Y
hobo_TIR_hAT	3R	4568955	4568963	0	Y	Y
hobo_TIR_hAT	3R	6437704	6437712	0	Y	Y
hobo_TIR_hAT	3R	6762514	6762522	1	Y	Y
hobo_TIR_hAT	3R	7037188	7037196	1	Y	Y
hobo_TIR_hAT	3R	7109192	7109200	1	Y	Y
hobo_TIR_hAT	3R	7146775	7146783	0	Y	Y
hobo_TIR_hAT	3R	7369205	7369213	1	Y	Y
hobo_TIR_hAT	3R	7369902	7369910	1	Y	Y
hobo_TIR_hAT	3R	7379333	7379341	0	Y	Y
hobo_TIR_hAT	3R	9008977	9008985	0	Y	Y
hobo_TIR_hAT	3R	9051259	9051267	1	Y	Y
hobo_TIR_hAT	3R	9382515	9382523	0	Y	Y
hobo_TIR_hAT	3R	9921884	9921892	1	Y	Y
hobo_TIR_hAT	X	11850056	11850064	1	Y	Y
hobo_TIR_hAT	X	12558482	12558490	1	Y	Y
hobo_TIR_hAT	X	12735256	12735264	1	Y	Y
hobo_TIR_hAT	X	12743304	12743312	1	Y	Y
hobo_TIR_hAT	X	12764593	12764601	1	Y	Y
hobo_TIR_hAT	X	13325137	13325145	0	Y	Y
hobo_TIR_hAT	X	13328148	13328156	0	Y	Y
hobo_TIR_hAT	X	13330438	13330446	0	Y	Y
hobo_TIR_hAT	X	13350068	13350076	0	Y	Y
hobo_TIR_hAT	X	14262064	14262072	0	Y	Y
hobo_TIR_hAT	X	14269153	14269161	0	Y	Y
hobo_TIR_hAT	X	14306912	14306920	0	Y	Y
hobo_TIR_hAT	X	15077819	15077827	1	Y	Y
hobo_TIR_hAT	X	15304309	15304317	1	Y	Y
hobo_TIR_hAT	X	16315772	16315780	1	Y	Y
hobo_TIR_hAT	X	16898638	16898646	1	Y	Y
hobo_TIR_hAT	X	17459688	17459696	0	Y	Y
hobo_TIR_hAT	X	19367254	19367262	1	Y	Y
hobo_TIR_hAT	X	19683891	19683899	0	Y	Y
hobo_TIR_hAT	X	3822537	3822545	1	Y	Y
hobo_TIR_hAT	X	3901784	3901792	0	Y	Y
hobo_TIR_hAT	X	4744705	4744713	0	Y	Y
hobo_TIR_hAT	X	6281264	6281272	0	Y	Y
hobo_TIR_hAT	X	6348623	6348631	1	Y	Y
hobo_TIR_hAT	X	6872599	6872607	0	Y	Y
hobo_TIR_hAT	X	9440733	9440741	0	Y	Y
hobo_TIR_hAT	2L	11672140	11672148	1	Y	N
hobo_TIR_hAT	2L	14139062	14139070	1	Y	N
hobo_TIR_hAT	2L	14467365	14467373	1	Y	N
hobo_TIR_hAT	2L	14710599	14710607	1	Y	N
hobo_TIR_hAT	2L	15082216	15082224	0	Y	N
hobo_TIR_hAT	2L	15197879	15197887	1	Y	N
hobo_TIR_hAT	2L	1541723	1541731	0	Y	N
hobo_TIR_hAT	2L	16613758	16613766	1	Y	N
hobo_TIR_hAT	2L	19847573	19847581	1	Y	N
hobo_TIR_hAT	2L	20287563	20287571	1	Y	N
hobo_TIR_hAT	2L	20858391	20858399	1	Y	N
hobo_TIR_hAT	2L	21321345	21321353	1	Y	N
hobo_TIR_hAT	2L	22472321	22472329	0	Y	N
hobo_TIR_hAT	2L	2700535	2700543	1	Y	N
hobo_TIR_hAT	2L	3480376	3480384	0	Y	N
hobo_TIR_hAT	2L	3969020	3969028	0	Y	N
hobo_TIR_hAT	2L	4294391	4294399	1	Y	N
hobo_TIR_hAT	2L	5635589	5635597	0	Y	N
hobo_TIR_hAT	2L	5656809	5656817	1	Y	N
hobo_TIR_hAT	2L	5762402	5762410	0	Y	N
hobo_TIR_hAT	2L	6115074	6115082	1	Y	N
hobo_TIR_hAT	2L	7173449	7173458	1	Y	N
hobo_TIR_hAT	2L	9281151	9281159	1	Y	N
hobo_TIR_hAT	2L	9854748	9854756	1	Y	N
hobo_TIR_hAT	2R	10475632	10475640	0	Y	N
hobo_TIR_hAT	2R	10529143	10529151	0	Y	N
hobo_TIR_hAT	2R	10529928	10529936	1	Y	N
hobo_TIR_hAT	2R	10570457	10570465	0	Y	N
hobo_TIR_hAT	2R	11501471	11501479	0	Y	N
hobo_TIR_hAT	2R	11615772	11615780	0	Y	N
hobo_TIR_hAT	2R	11974346	11974354	1	Y	N
hobo_TIR_hAT	2R	12275994	12276002	0	Y	N
hobo_TIR_hAT	2R	12275996	12276004	1	Y	N
hobo_TIR_hAT	2R	13174786	13174794	0	Y	N
hobo_TIR_hAT	2R	13227616	13227624	0	Y	N
hobo_TIR_hAT	2R	13236345	13236353	0	Y	N
hobo_TIR_hAT	2R	13802222	13802230	0	Y	N
hobo_TIR_hAT	2R	13873804	13873812	0	Y	N
hobo_TIR_hAT	2R	13912057	13912065	0	Y	N
hobo_TIR_hAT	2R	14602700	14602708	1	Y	N
hobo_TIR_hAT	2R	14605538	14605546	0	Y	N
hobo_TIR_hAT	2R	14695296	14695304	0	Y	N
hobo_TIR_hAT	2R	14989709	14989717	1	Y	N
hobo_TIR_hAT	2R	14996658	14996666	0	Y	N
hobo_TIR_hAT	2R	15406122	15406130	1	Y	N
hobo_TIR_hAT	2R	15407680	15407688	0	Y	N
hobo_TIR_hAT	2R	16277938	16277946	1	Y	N
hobo_TIR_hAT	2R	19396277	19396285	0	Y	N
hobo_TIR_hAT	2R	19405153	19405161	1	Y	N
hobo_TIR_hAT	2R	19545078	19545086	1	Y	N
hobo_TIR_hAT	2R	2734806	2734814	1	Y	N
hobo_TIR_hAT	2R	4186978	4186986	0	Y	N
hobo_TIR_hAT	2R	8379895	8379903	0	Y	N
hobo_TIR_hAT	2R	9584293	9584301	0	Y	N
hobo_TIR_hAT	2R	9592183	9592191	0	Y	N
hobo_TIR_hAT	3L	10562564	10562572	0	Y	N
hobo_TIR_hAT	3L	12626388	12626396	1	Y	N
hobo_TIR_hAT	3L	1277722	1277730	1	Y	N
hobo_TIR_hAT	3L	12892387	12892395	0	Y	N
hobo_TIR_hAT	3L	13332668	13332676	1	Y	N
hobo_TIR_hAT	3L	13339859	13339867	1	Y	N
hobo_TIR_hAT	3L	13339930	13339933	1	Y	N
hobo_TIR_hAT	3L	13545275	13545283	0	Y	N
hobo_TIR_hAT	3L	13985477	13985485	0	Y	N
hobo_TIR_hAT	3L	14002919	14002927	1	Y	N
hobo_TIR_hAT	3L	15636138	15636146	0	Y	N
hobo_TIR_hAT	3L	15853298	15853306	0	Y	N
hobo_TIR_hAT	3L	16548812	16548820	1	Y	N
hobo_TIR_hAT	3L	16850803	16850811	0	Y	N
hobo_TIR_hAT	3L	18563339	18563347	1	Y	N
hobo_TIR_hAT	3L	18699892	18699900	1	Y	N
hobo_TIR_hAT	3L	21319832	21319840	1	Y	N
hobo_TIR_hAT	3L	21756289	21756298	1	Y	N
hobo_TIR_hAT	3L	2216746	2216754	1	Y	N
hobo_TIR_hAT	3L	22208210	22208218	0	Y	N
hobo_TIR_hAT	3L	22270451	22270459	1	Y	N
hobo_TIR_hAT	3L	22327004	22327012	1	Y	N
hobo_TIR_hAT	3L	2618880	2618888	0	Y	N
hobo_TIR_hAT	3L	2677043	2677051	0	Y	N
hobo_TIR_hAT	3L	2749810	2749818	1	Y	N
hobo_TIR_hAT	3L	3014077	3014085	0	Y	N
hobo_TIR_hAT	3L	4407127	4407135	0	Y	N
hobo_TIR_hAT	3L	4603820	4603828	1	Y	N
hobo_TIR_hAT	3L	4759548	4759556	0	Y	N
hobo_TIR_hAT	3L	5076345	5076353	1	Y	N
hobo_TIR_hAT	3L	6442467	6442475	0	Y	N
hobo_TIR_hAT	3L	7977442	7977450	0	Y	N
hobo_TIR_hAT	3L	7986716	7986724	0	Y	N
hobo_TIR_hAT	3L	8009715	8009724	0	Y	N
hobo_TIR_hAT	3L	8021771	8021779	1	Y	N
hobo_TIR_hAT	3R	10828803	10828811	1	Y	N
hobo_TIR_hAT	3R	12356073	12356081	1	Y	N
hobo_TIR_hAT	3R	15164150	15164157	0	Y	N
hobo_TIR_hAT	3R	16010031	16010040	0	Y	N
hobo_TIR_hAT	3R	17641967	17641975	1	Y	N
hobo_TIR_hAT	3R	18140012	18140019	1	Y	N
hobo_TIR_hAT	3R	18151263	18151271	1	Y	N
hobo_TIR_hAT	3R	18725921	18725929	0	Y	N
hobo_TIR_hAT	3R	18738362	18738370	1	Y	N
hobo_TIR_hAT	3R	19445182	19445190	1	Y	N
hobo_TIR_hAT	3R	21215544	21215552	0	Y	N
hobo_TIR_hAT	3R	21600062	21600070	0	Y	N
hobo_TIR_hAT	3R	21706478	21706486	1	Y	N
hobo_TIR_hAT	3R	22133934	22133942	0	Y	N
hobo_TIR_hAT	3R	22135379	22135387	0	Y	N
hobo_TIR_hAT	3R	22178367	22178375	0	Y	N
hobo_TIR_hAT	3R	22591597	22591605	0	Y	N
hobo_TIR_hAT	3R	23282092	23282100	1	Y	N
hobo_TIR_hAT	3R	23331005	23331013	0	Y	N
hobo_TIR_hAT	3R	24050170	24050178	0	Y	N
hobo_TIR_hAT	3R	25145932	25145940	1	Y	N
hobo_TIR_hAT	3R	26985397	26985405	1	Y	N
hobo_TIR_hAT	3R	4940331	4940339	0	Y	N
hobo_TIR_hAT	3R	7962313	7962322	1	Y	N
hobo_TIR_hAT	3R	8605990	8605998	0	Y	N
hobo_TIR_hAT	3R	9008977	9008986	0	Y	N
hobo_TIR_hAT	3R	9364750	9364758	0	Y	N
hobo_TIR_hAT	X	10456773	10456781	0	Y	N
hobo_TIR_hAT	X	11990957	11990965	1	Y	N
hobo_TIR_hAT	X	12240705	12240713	0	Y	N
hobo_TIR_hAT	X	12757781	12757789	1	Y	N
hobo_TIR_hAT	X	13357228	13357236	0	Y	N
hobo_TIR_hAT	X	14417030	14417038	0	Y	N
hobo_TIR_hAT	X	14568536	14568544	1	Y	N
hobo_TIR_hAT	X	14625214	14625222	1	Y	N
hobo_TIR_hAT	X	14756652	14756660	1	Y	N
hobo_TIR_hAT	X	14883173	14883181	1	Y	N
hobo_TIR_hAT	X	15159049	15159057	1	Y	N
hobo_TIR_hAT	X	15455063	15455071	0	Y	N
hobo_TIR_hAT	X	17334252	17334260	1	Y	N
hobo_TIR_hAT	X	18017052	18017060	0	Y	N
hobo_TIR_hAT	X	18044535	18044543	0	Y	N
hobo_TIR_hAT	X	18066359	18066367	0	Y	N
hobo_TIR_hAT	X	3018754	3018762	1	Y	N
hobo_TIR_hAT	X	3461758	3461766	0	Y	N
hobo_TIR_hAT	X	3913447	3913455	1	Y	N
hobo_TIR_hAT	X	3942640	3942648	0	Y	N
hobo_TIR_hAT	X	5039928	5039936	0	Y	N
hobo_TIR_hAT	X	6359887	6359895	0	Y	N
hobo_TIR_hAT	X	7048171	7048179	1	Y	N
hobo_TIR_hAT	X	7053486	7053494	1	Y	N
hobo_TIR_hAT	X	7304232	7304240	1	Y	N
hobo_TIR_hAT	X	7644994	7645002	0	Y	N
hobo_TIR_hAT	X	7688239	7688247	0	Y	N
hobo_TIR_hAT	X	7718096	7718104	0	Y	N
hobo_TIR_hAT	X	8188142	8188150	1	Y	N
hobo_TIR_hAT	X	8188334	8188342	1	Y	N
hobo_TIR_hAT	X	9408985	9408993	1	Y	N
hobo_TIR_hAT	X	9419006	9419014	0	Y	N
hobo_TIR_hAT	X	9680016	9680024	0	Y	N
hobo_TIR_hAT	X	9807564	9807572	1	Y	N
hobo_TIR_hAT	2L	11782483	11782491	1	N	Y
hobo_TIR_hAT	2L	13602899	13602907	0	N	Y
hobo_TIR_hAT	2L	16946595	16946603	0	N	Y
hobo_TIR_hAT	2L	19690621	19690629	0	N	Y
hobo_TIR_hAT	2L	2688513	2688521	1	N	Y
hobo_TIR_hAT	2L	9810841	9810849	0	N	Y
hobo_TIR_hAT	2R	10611053	10611061	0	N	Y
hobo_TIR_hAT	2R	12293096	12293104	0	N	Y
hobo_TIR_hAT	2R	16624619	16624627	1	N	Y
hobo_TIR_hAT	2R	9204203	9204211	0	N	Y
hobo_TIR_hAT	3L	14826273	14826281	1	N	Y
hobo_TIR_hAT	3L	4001171	4001179	1	N	Y
hobo_TIR_hAT	3R	15023333	15023341	0	N	Y
hobo_TIR_hAT	3R	18140011	18140019	1	N	Y
hobo_TIR_hAT	3R	20298233	20298241	0	N	Y
hobo_TIR_hAT	3R	22683238	22683246	0	N	Y
hobo_TIR_hAT	X	10936607	10936615	1	N	Y
hobo_TIR_hAT	X	3135019	3135027	0	N	Y
hobo_TIR_hAT	X	4611261	4611269	1	N	Y
hobo_TIR_hAT	X	6272296	6272304	1	N	Y
1360_TIR_P	2L	10213261	10213268	0	Y	Y
1360_TIR_P	2L	11656907	11656914	0	Y	Y
1360_TIR_P	2L	16072	16079	0	Y	Y
1360_TIR_P	2L	18375465	18375472	0	Y	Y
1360_TIR_P	2L	8105065	8105072	0	Y	Y
1360_TIR_P	2L	903852	903859	1	Y	Y
1360_TIR_P	2R	12783596	12783603	1	Y	Y
1360_TIR_P	2R	13202889	13202896	0	Y	Y
1360_TIR_P	2R	18005725	18005732	1	Y	Y
1360_TIR_P	2R	19264829	19264836	0	Y	Y
1360_TIR_P	2R	2511287	2511294	0	Y	Y
1360_TIR_P	2R	3135282	3135289	0	Y	Y
1360_TIR_P	2R	3376227	3376234	1	Y	Y
1360_TIR_P	2R	3974420	3974427	0	Y	Y
1360_TIR_P	2R	5086264	5086271	1	Y	Y
1360_TIR_P	2R	7090101	7090108	0	Y	Y
1360_TIR_P	3L	15804555	15804562	1	Y	Y
1360_TIR_P	3L	16121183	16121190	1	Y	Y
1360_TIR_P	3L	16364610	16364617	1	Y	Y
1360_TIR_P	3L	19997802	19997809	1	Y	Y
1360_TIR_P	3L	2169060	2169067	0	Y	Y
1360_TIR_P	3L	6968228	6968235	0	Y	Y
1360_TIR_P	3L	7866383	7866390	1	Y	Y
1360_TIR_P	3L	9654434	9654441	1	Y	Y
1360_TIR_P	3L	9706002	9706009	0	Y	Y
1360_TIR_P	3R	11373065	11373072	1	Y	Y
1360_TIR_P	3R	14114678	14114685	0	Y	Y
1360_TIR_P	3R	1497155	1497162	1	Y	Y
1360_TIR_P	3R	20921971	20921979	1	Y	Y
1360_TIR_P	3R	23732722	23732729	0	Y	Y
1360_TIR_P	3R	4636935	4636942	1	Y	Y
1360_TIR_P	3R	8546266	8546273	1	Y	Y
1360_TIR_P	X	11388352	11388359	1	Y	Y
1360_TIR_P	X	155416	155423	0	Y	Y
1360_TIR_P	X	21764651	21764658	0	Y	Y
1360_TIR_P	X	3186599	3186606	0	Y	Y
1360_TIR_P	X	6161771	6161778	0	Y	Y
1360_TIR_P	2L	14611518	14611525	0	Y	N
1360_TIR_P	2L	7802484	7802491	1	Y	N
1360_TIR_P	2L	8205526	8205533	1	Y	N
1360_TIR_P	2R	16477176	16477183	0	Y	N
1360_TIR_P	2R	18548627	18548634	0	Y	N
1360_TIR_P	2R	5894253	5894260	0	Y	N
1360_TIR_P	2R	8754432	8754441	0	Y	N
1360_TIR_P	2R	8897167	8897174	0	Y	N
1360_TIR_P	3L	12882624	12882631	1	Y	N
1360_TIR_P	3L	18226948	18226955	1	Y	N
1360_TIR_P	3L	19600311	19600318	0	Y	N
1360_TIR_P	3L	20313420	20313427	1	Y	N
1360_TIR_P	3L	20321282	20321289	0	Y	N
1360_TIR_P	3L	20321282	20321290	0	Y	N
1360_TIR_P	3L	6605038	6605045	1	Y	N
1360_TIR_P	3R	13854961	13854968	0	Y	N
1360_TIR_P	3R	18603412	18603419	0	Y	N
1360_TIR_P	3R	20999262	20999269	0	Y	N
1360_TIR_P	3R	2334551	2334558	1	Y	N
1360_TIR_P	3R	23430993	23431000	0	Y	N
1360_TIR_P	3R	27898568	27898575	1	Y	N
1360_TIR_P	3R	6226969	6226976	1	Y	N
1360_TIR_P	3R	9812809	9812816	1	Y	N
1360_TIR_P	X	13173131	13173138	0	Y	N
1360_TIR_P	X	18404867	18404874	1	Y	N
1360_TIR_P	X	20967344	20967351	1	Y	N
1360_TIR_P	X	7598051	7598058	1	Y	N
1360_TIR_P	X	9026039	9026046	0	Y	N
1360_TIR_P	2R	13515130	13515137	1	N	Y
1360_TIR_P	2R	16279551	16279558	1	N	Y
1360_TIR_P	2R	2034028	2034035	1	N	Y
1360_TIR_P	2R	2773021	2773028	1	N	Y
1360_TIR_P	3L	11447246	11447253	1	N	Y
1360_TIR_P	3L	13239166	13239173	1	N	Y
1360_TIR_P	3L	4037385	4037392	1	N	Y
1360_TIR_P	3L	6605038	6605045	0	N	Y
1360_TIR_P	3R	19214033	19214040	0	N	Y
1360_TIR_P	3R	26645832	26645839	0	N	Y
1360_TIR_P	4	32480	32487	0	N	Y
1360_TIR_P	X	12665476	12665481	0	N	Y
1360_TIR_P	X	16090697	16090704	0	N	Y
1360_TIR_P	X	21772285	21772292	0	N	Y
1360_TIR_P	X	3588259	3588266	1	N	Y
1360_TIR_P	X	7211744	7211751	1	N	Y
1360_TIR_P	X	9471215	9471222	0	N	Y
P-element_TIR_P	2L	10339437	10339445	1	Y	Y
P-element_TIR_P	2L	15756973	15756981	0	Y	Y
P-element_TIR_P	2L	19158141	19158149	1	Y	Y
P-element_TIR_P	2L	20104757	20104765	0	Y	Y
P-element_TIR_P	2L	21168650	21168658	1	Y	Y
P-element_TIR_P	2L	22105529	22105537	0	Y	Y
P-element_TIR_P	2L	222431	222439	1	Y	Y
P-element_TIR_P	2L	267516	267524	0	Y	Y
P-element_TIR_P	2L	2972437	2972445	0	Y	Y
P-element_TIR_P	2L	3478323	3478331	1	Y	Y
P-element_TIR_P	2L	6455209	6455217	1	Y	Y
P-element_TIR_P	2L	7575650	7575658	1	Y	Y
P-element_TIR_P	2L	8382801	8382809	0	Y	Y
P-element_TIR_P	2L	852841	852849	0	Y	Y
P-element_TIR_P	2L	8528525	8528533	0	Y	Y
P-element_TIR_P	2L	9782367	9782375	0	Y	Y
P-element_TIR_P	2R	10194823	10194831	0	Y	Y
P-element_TIR_P	2R	11501305	11501313	1	Y	Y
P-element_TIR_P	2R	11818817	11818825	1	Y	Y
P-element_TIR_P	2R	12274024	12274032	1	Y	Y
P-element_TIR_P	2R	13350006	13350014	0	Y	Y
P-element_TIR_P	2R	13606959	13606967	0	Y	Y
P-element_TIR_P	2R	13648450	13648458	1	Y	Y
P-element_TIR_P	2R	15156595	15156603	0	Y	Y
P-element_TIR_P	2R	158421	158429	1	Y	Y
P-element_TIR_P	2R	17031114	17031122	1	Y	Y
P-element_TIR_P	2R	17759472	17759480	1	Y	Y
P-element_TIR_P	2R	18401646	18401654	1	Y	Y
P-element_TIR_P	2R	18576570	18576578	0	Y	Y
P-element_TIR_P	2R	19921532	19921540	1	Y	Y
P-element_TIR_P	2R	20413681	20413689	0	Y	Y
P-element_TIR_P	2R	2123609	2123617	1	Y	Y
P-element_TIR_P	2R	255240	255248	0	Y	Y
P-element_TIR_P	2R	2873320	2873328	1	Y	Y
P-element_TIR_P	2R	2903264	2903272	0	Y	Y
P-element_TIR_P	2R	4611037	4611045	0	Y	Y
P-element_TIR_P	2R	5196063	5196071	0	Y	Y
P-element_TIR_P	2R	5297214	5297222	1	Y	Y
P-element_TIR_P	2R	5311615	5311623	0	Y	Y
P-element_TIR_P	2R	6560774	6560782	0	Y	Y
P-element_TIR_P	2R	7092103	7092111	1	Y	Y
P-element_TIR_P	2R	8481189	8481197	1	Y	Y
P-element_TIR_P	2R	8667927	8667935	1	Y	Y
P-element_TIR_P	2R	9866060	9866068	1	Y	Y
P-element_TIR_P	3L	10926397	10926405	0	Y	Y
P-element_TIR_P	3L	11063637	11063645	0	Y	Y
P-element_TIR_P	3L	11063637	11063645	1	Y	Y
P-element_TIR_P	3L	11208860	11208868	0	Y	Y
P-element_TIR_P	3L	13986643	13986651	1	Y	Y
P-element_TIR_P	3L	14046226	14046234	0	Y	Y
P-element_TIR_P	3L	140932	140940	1	Y	Y
P-element_TIR_P	3L	14544412	14544420	1	Y	Y
P-element_TIR_P	3L	15227634	15227642	1	Y	Y
P-element_TIR_P	3L	1586543	1586551	0	Y	Y
P-element_TIR_P	3L	16884233	16884241	1	Y	Y
P-element_TIR_P	3L	17345050	17345058	0	Y	Y
P-element_TIR_P	3L	19424850	19424858	0	Y	Y
P-element_TIR_P	3L	19579397	19579405	1	Y	Y
P-element_TIR_P	3L	19784616	19784624	1	Y	Y
P-element_TIR_P	3L	21002182	21002190	0	Y	Y
P-element_TIR_P	3L	21004637	21004645	0	Y	Y
P-element_TIR_P	3L	21027632	21027640	1	Y	Y
P-element_TIR_P	3L	2107714	2107722	0	Y	Y
P-element_TIR_P	3L	21128623	21128631	1	Y	Y
P-element_TIR_P	3L	21801236	21801244	0	Y	Y
P-element_TIR_P	3L	22129150	22129158	0	Y	Y
P-element_TIR_P	3L	22721221	22721229	0	Y	Y
P-element_TIR_P	3L	23279353	23279361	0	Y	Y
P-element_TIR_P	3L	319726	319734	1	Y	Y
P-element_TIR_P	3L	3925919	3925927	1	Y	Y
P-element_TIR_P	3L	6211151	6211159	1	Y	Y
P-element_TIR_P	3L	6278804	6278812	1	Y	Y
P-element_TIR_P	3L	6962812	6962821	1	Y	Y
P-element_TIR_P	3L	708236	708244	1	Y	Y
P-element_TIR_P	3L	748596	748604	0	Y	Y
P-element_TIR_P	3L	9416257	9416265	1	Y	Y
P-element_TIR_P	3R	1089997	1090005	1	Y	Y
P-element_TIR_P	3R	11075673	11075681	0	Y	Y
P-element_TIR_P	3R	11799213	11799221	1	Y	Y
P-element_TIR_P	3R	12068367	12068375	0	Y	Y
P-element_TIR_P	3R	12565775	12565783	1	Y	Y
P-element_TIR_P	3R	13769791	13769799	0	Y	Y
P-element_TIR_P	3R	14565852	14565860	0	Y	Y
P-element_TIR_P	3R	17121877	17121885	0	Y	Y
P-element_TIR_P	3R	17868459	17868467	0	Y	Y
P-element_TIR_P	3R	20593818	20593826	0	Y	Y
P-element_TIR_P	3R	21341429	21341437	1	Y	Y
P-element_TIR_P	3R	21862621	21862629	0	Y	Y
P-element_TIR_P	3R	22287265	22287273	1	Y	Y
P-element_TIR_P	3R	23107719	23107727	0	Y	Y
P-element_TIR_P	3R	23732123	23732131	1	Y	Y
P-element_TIR_P	3R	26591403	26591411	1	Y	Y
P-element_TIR_P	3R	26874619	26874628	0	Y	Y
P-element_TIR_P	3R	27406501	27406509	1	Y	Y
P-element_TIR_P	3R	27514997	27515005	1	Y	Y
P-element_TIR_P	3R	27638815	27638823	1	Y	Y
P-element_TIR_P	3R	2863438	2863446	0	Y	Y
P-element_TIR_P	3R	3793742	3793750	1	Y	Y
P-element_TIR_P	3R	5071530	5071538	0	Y	Y
P-element_TIR_P	3R	5328326	5328334	0	Y	Y
P-element_TIR_P	3R	6090005	6090013	1	Y	Y
P-element_TIR_P	3R	6383565	6383573	1	Y	Y
P-element_TIR_P	3R	6618553	6618561	1	Y	Y
P-element_TIR_P	3R	7430588	7430596	0	Y	Y
P-element_TIR_P	3R	7585040	7585048	1	Y	Y
P-element_TIR_P	3R	7590176	7590184	0	Y	Y
P-element_TIR_P	3R	7695252	7695260	0	Y	Y
P-element_TIR_P	3R	7806158	7806166	0	Y	Y
P-element_TIR_P	3R	9934169	9934177	1	Y	Y
P-element_TIR_P	X	10440808	10440816	0	Y	Y
P-element_TIR_P	X	10440874	10440882	0	Y	Y
P-element_TIR_P	X	10678620	10678628	1	Y	Y
P-element_TIR_P	X	1129655	1129663	0	Y	Y
P-element_TIR_P	X	13053839	13053847	0	Y	Y
P-element_TIR_P	X	13171301	13171309	0	Y	Y
P-element_TIR_P	X	14720189	14720197	0	Y	Y
P-element_TIR_P	X	14983580	14983588	0	Y	Y
P-element_TIR_P	X	16043178	16043186	1	Y	Y
P-element_TIR_P	X	16588720	16588728	1	Y	Y
P-element_TIR_P	X	18252558	18252566	0	Y	Y
P-element_TIR_P	X	19392097	19392105	0	Y	Y
P-element_TIR_P	X	19546362	19546370	0	Y	Y
P-element_TIR_P	X	1978346	1978354	0	Y	Y
P-element_TIR_P	X	2187455	2187463	1	Y	Y
P-element_TIR_P	X	22420260	22420268	0	Y	Y
P-element_TIR_P	X	3635775	3635783	0	Y	Y
P-element_TIR_P	X	4429916	4429924	1	Y	Y
P-element_TIR_P	X	5590681	5590689	0	Y	Y
P-element_TIR_P	X	6802313	6802321	1	Y	Y
P-element_TIR_P	X	7090047	7090055	0	Y	Y
P-element_TIR_P	X	7573604	7573612	0	Y	Y
P-element_TIR_P	X	8818822	8818830	1	Y	Y
P-element_TIR_P	X	8819054	8819062	1	Y	Y
P-element_TIR_P	2L	11045151	11045159	1	Y	N
P-element_TIR_P	2L	11221390	11221398	1	Y	N
P-element_TIR_P	2L	12678571	12678579	1	Y	N
P-element_TIR_P	2L	12822833	12822841	1	Y	N
P-element_TIR_P	2L	13060305	13060313	1	Y	N
P-element_TIR_P	2L	13550119	13550127	0	Y	N
P-element_TIR_P	2L	14300961	14300969	1	Y	N
P-element_TIR_P	2L	15039738	15039746	1	Y	N
P-element_TIR_P	2L	15200688	15200696	1	Y	N
P-element_TIR_P	2L	16727554	16727561	1	Y	N
P-element_TIR_P	2L	16791486	16791494	1	Y	N
P-element_TIR_P	2L	18202939	18202947	1	Y	N
P-element_TIR_P	2L	18617227	18617235	1	Y	N
P-element_TIR_P	2L	20922928	20922936	0	Y	N
P-element_TIR_P	2L	222431	222439	0	Y	N
P-element_TIR_P	2L	3428543	3428551	1	Y	N
P-element_TIR_P	2L	467718	467726	1	Y	N
P-element_TIR_P	2L	7991753	7991761	1	Y	N
P-element_TIR_P	2L	7991884	7991892	1	Y	N
P-element_TIR_P	2L	8300777	8300785	1	Y	N
P-element_TIR_P	2L	8433628	8433637	0	Y	N
P-element_TIR_P	2L	9608286	9608294	0	Y	N
P-element_TIR_P	2L	9613175	9613183	0	Y	N
P-element_TIR_P	2R	10846740	10846748	0	Y	N
P-element_TIR_P	2R	12037700	12037708	0	Y	N
P-element_TIR_P	2R	12985295	12985303	1	Y	N
P-element_TIR_P	2R	14687006	14687013	0	Y	N
P-element_TIR_P	2R	15056571	15056580	0	Y	N
P-element_TIR_P	2R	16490355	16490363	0	Y	N
P-element_TIR_P	2R	16960335	16960343	0	Y	N
P-element_TIR_P	2R	18129677	18129685	0	Y	N
P-element_TIR_P	2R	18158099	18158107	1	Y	N
P-element_TIR_P	2R	18685910	18685918	1	Y	N
P-element_TIR_P	2R	20074264	20074272	0	Y	N
P-element_TIR_P	2R	21146165	21146180	1	Y	N
P-element_TIR_P	2R	21146266	21146274	0	Y	N
P-element_TIR_P	2R	21146275	21146283	0	Y	N
P-element_TIR_P	2R	2498593	2498601	0	Y	N
P-element_TIR_P	2R	2509852	2509860	1	Y	N
P-element_TIR_P	2R	4044142	4044150	0	Y	N
P-element_TIR_P	2R	4534994	4535003	0	Y	N
P-element_TIR_P	2R	5032808	5032816	1	Y	N
P-element_TIR_P	2R	6166666	6166674	0	Y	N
P-element_TIR_P	2R	6429206	6429214	1	Y	N
P-element_TIR_P	2R	6430811	6430819	0	Y	N
P-element_TIR_P	2R	6990737	6990745	0	Y	N
P-element_TIR_P	2R	7143767	7143775	0	Y	N
P-element_TIR_P	2R	7258647	7258655	0	Y	N
P-element_TIR_P	2R	7284931	7284939	0	Y	N
P-element_TIR_P	2R	8845408	8845416	1	Y	N
P-element_TIR_P	3L	11039771	11039778	1	Y	N
P-element_TIR_P	3L	11546232	11546240	1	Y	N
P-element_TIR_P	3L	11546494	11546502	0	Y	N
P-element_TIR_P	3L	11677991	11677999	0	Y	N
P-element_TIR_P	3L	13581735	13581743	1	Y	N
P-element_TIR_P	3L	1586543	1586551	1	Y	N
P-element_TIR_P	3L	1747013	1747021	1	Y	N
P-element_TIR_P	3L	17604764	17604772	0	Y	N
P-element_TIR_P	3L	17647351	17647359	0	Y	N
P-element_TIR_P	3L	19890788	19890796	0	Y	N
P-element_TIR_P	3L	20778606	20778614	1	Y	N
P-element_TIR_P	3L	20942750	20942758	1	Y	N
P-element_TIR_P	3L	2107629	2107637	0	Y	N
P-element_TIR_P	3L	21233216	21233225	0	Y	N
P-element_TIR_P	3L	3250419	3250427	0	Y	N
P-element_TIR_P	3L	40381	40389	1	Y	N
P-element_TIR_P	3L	616636	616644	0	Y	N
P-element_TIR_P	3L	6543807	6543816	0	Y	N
P-element_TIR_P	3L	711894	711902	1	Y	N
P-element_TIR_P	3L	7363931	7363939	0	Y	N
P-element_TIR_P	3L	7521641	7521649	0	Y	N
P-element_TIR_P	3L	8354077	8354085	0	Y	N
P-element_TIR_P	3L	882011	882019	0	Y	N
P-element_TIR_P	3L	8820563	8820571	1	Y	N
P-element_TIR_P	3R	10699187	10699195	1	Y	N
P-element_TIR_P	3R	11117552	11117560	0	Y	N
P-element_TIR_P	3R	11200298	11200305	1	Y	N
P-element_TIR_P	3R	12174988	12174996	0	Y	N
P-element_TIR_P	3R	15715856	15715864	1	Y	N
P-element_TIR_P	3R	17122271	17122279	0	Y	N
P-element_TIR_P	3R	17458869	17458877	1	Y	N
P-element_TIR_P	3R	17713355	17713363	1	Y	N
P-element_TIR_P	3R	1833551	1833559	1	Y	N
P-element_TIR_P	3R	21843273	21843281	0	Y	N
P-element_TIR_P	3R	21862639	21862647	0	Y	N
P-element_TIR_P	3R	2233368	2233376	0	Y	N
P-element_TIR_P	3R	22624703	22624711	1	Y	N
P-element_TIR_P	3R	23100691	23100699	0	Y	N
P-element_TIR_P	3R	24150853	24150861	0	Y	N
P-element_TIR_P	3R	24152508	24152516	1	Y	N
P-element_TIR_P	3R	25925181	25925189	0	Y	N
P-element_TIR_P	3R	2792680	2792688	0	Y	N
P-element_TIR_P	3R	4880289	4880297	1	Y	N
P-element_TIR_P	3R	5052919	5052927	1	Y	N
P-element_TIR_P	3R	6176370	6176378	0	Y	N
P-element_TIR_P	3R	632320	632328	1	Y	N
P-element_TIR_P	3R	635682	635690	1	Y	N
P-element_TIR_P	3R	7784162	7784170	0	Y	N
P-element_TIR_P	3R	8328048	8328056	0	Y	N
P-element_TIR_P	3R	8545727	8545735	1	Y	N
P-element_TIR_P	3R	985102	985110	1	Y	N
P-element_TIR_P	4	1261948	1261956	0	Y	N
P-element_TIR_P	4	528344	528353	1	Y	N
P-element_TIR_P	X	10184222	10184223	0	Y	N
P-element_TIR_P	X	1309478	1309486	1	Y	N
P-element_TIR_P	X	13530827	13530835	0	Y	N
P-element_TIR_P	X	13784017	13784025	1	Y	N
P-element_TIR_P	X	13849241	13849249	0	Y	N
P-element_TIR_P	X	14547965	14547973	0	Y	N
P-element_TIR_P	X	15705658	15705666	0	Y	N
P-element_TIR_P	X	16564846	16564854	0	Y	N
P-element_TIR_P	X	18428606	18428614	0	Y	N
P-element_TIR_P	X	19540038	19540045	1	Y	N
P-element_TIR_P	X	19781122	19781130	1	Y	N
P-element_TIR_P	X	20122971	20122979	0	Y	N
P-element_TIR_P	X	21174870	21174878	1	Y	N
P-element_TIR_P	X	3670082	3670090	0	Y	N
P-element_TIR_P	X	4041898	4041906	0	Y	N
P-element_TIR_P	X	6161156	6161164	1	Y	N
P-element_TIR_P	X	6177755	6177763	0	Y	N
P-element_TIR_P	X	6647377	6647385	1	Y	N
P-element_TIR_P	X	6762231	6762239	0	Y	N
P-element_TIR_P	X	8087100	8087108	1	Y	N
P-element_TIR_P	X	8468710	8468718	1	Y	N
P-element_TIR_P	X	8788364	8788372	1	Y	N
P-element_TIR_P	2L	14923316	14923324	1	N	Y
P-element_TIR_P	2L	20085157	20085163	1	N	Y
P-element_TIR_P	2L	6100300	6100308	1	N	Y
P-element_TIR_P	2R	16384147	16384155	0	N	Y
P-element_TIR_P	2R	2107944	2107949	0	N	Y
P-element_TIR_P	2R	2107979	2107987	1	N	Y
P-element_TIR_P	2R	2500692	2500700	1	N	Y
P-element_TIR_P	2R	6429206	6429214	0	N	Y
P-element_TIR_P	3L	14070127	14070135	1	N	Y
P-element_TIR_P	3R	11200297	11200305	1	N	Y
P-element_TIR_P	3R	20545758	20545766	0	N	Y
P-element_TIR_P	3R	22973878	22973886	1	N	Y
P-element_TIR_P	4	529128	529136	0	N	Y
P-element_TIR_P	4	933904	933912	1	N	Y
P-element_TIR_P	X	12630038	12630046	0	N	Y
P-element_TIR_P	X	15984857	15984865	0	N	Y
P-element_TIR_P	X	21124508	21124516	0	N	Y
pogo_TIR_Pogo	2L	11528391	11528393	1	Y	Y
pogo_TIR_Pogo	2L	11633779	11633781	0	Y	Y
pogo_TIR_Pogo	2L	126788	126790	0	Y	Y
pogo_TIR_Pogo	2L	13186294	13186296	1	Y	Y
pogo_TIR_Pogo	2L	13294469	13294471	0	Y	Y
pogo_TIR_Pogo	2L	13780512	13780514	0	Y	Y
pogo_TIR_Pogo	2L	14583867	14583869	0	Y	Y
pogo_TIR_Pogo	2L	14909709	14909711	1	Y	Y
pogo_TIR_Pogo	2L	15206117	15206119	0	Y	Y
pogo_TIR_Pogo	2L	15880214	15880216	0	Y	Y
pogo_TIR_Pogo	2L	15884904	15884906	1	Y	Y
pogo_TIR_Pogo	2L	15894216	15894218	0	Y	Y
pogo_TIR_Pogo	2L	17713864	17713866	1	Y	Y
pogo_TIR_Pogo	2L	17815015	17815017	1	Y	Y
pogo_TIR_Pogo	2L	18585805	18585807	0	Y	Y
pogo_TIR_Pogo	2L	19437538	19437540	1	Y	Y
pogo_TIR_Pogo	2L	2039361	2039363	0	Y	Y
pogo_TIR_Pogo	2L	20923091	20923093	1	Y	Y
pogo_TIR_Pogo	2L	22106033	22106035	0	Y	Y
pogo_TIR_Pogo	2L	4009488	4009490	0	Y	Y
pogo_TIR_Pogo	2L	4039477	4039479	0	Y	Y
pogo_TIR_Pogo	2L	6453470	6453472	0	Y	Y
pogo_TIR_Pogo	2L	8798600	8798602	0	Y	Y
pogo_TIR_Pogo	2L	8992668	8992670	1	Y	Y
pogo_TIR_Pogo	2R	10172398	10172400	0	Y	Y
pogo_TIR_Pogo	2R	10491963	10491965	1	Y	Y
pogo_TIR_Pogo	2R	10701224	10701226	0	Y	Y
pogo_TIR_Pogo	2R	10809041	10809043	1	Y	Y
pogo_TIR_Pogo	2R	10942635	10942637	1	Y	Y
pogo_TIR_Pogo	2R	11304635	11304637	1	Y	Y
pogo_TIR_Pogo	2R	11804784	11804786	1	Y	Y
pogo_TIR_Pogo	2R	11920814	11920816	1	Y	Y
pogo_TIR_Pogo	2R	12072587	12072589	1	Y	Y
pogo_TIR_Pogo	2R	15340745	15340747	0	Y	Y
pogo_TIR_Pogo	2R	17533103	17533105	0	Y	Y
pogo_TIR_Pogo	2R	18085689	18085691	0	Y	Y
pogo_TIR_Pogo	2R	18532116	18532118	1	Y	Y
pogo_TIR_Pogo	2R	1973878	1973880	1	Y	Y
pogo_TIR_Pogo	2R	20020221	20020223	1	Y	Y
pogo_TIR_Pogo	2R	2053419	2053421	1	Y	Y
pogo_TIR_Pogo	2R	2060550	2060552	1	Y	Y
pogo_TIR_Pogo	2R	21136354	21136356	1	Y	Y
pogo_TIR_Pogo	2R	3519193	3519195	0	Y	Y
pogo_TIR_Pogo	2R	4198389	4198391	0	Y	Y
pogo_TIR_Pogo	2R	5840828	5840830	1	Y	Y
pogo_TIR_Pogo	2R	5928127	5928129	0	Y	Y
pogo_TIR_Pogo	2R	5999955	5999957	1	Y	Y
pogo_TIR_Pogo	2R	6043040	6043042	0	Y	Y
pogo_TIR_Pogo	2R	6546102	6546104	0	Y	Y
pogo_TIR_Pogo	2R	6664881	6664883	0	Y	Y
pogo_TIR_Pogo	2R	7592085	7592087	0	Y	Y
pogo_TIR_Pogo	2R	7786400	7786402	0	Y	Y
pogo_TIR_Pogo	2R	8224128	8224130	0	Y	Y
pogo_TIR_Pogo	2R	8304410	8304412	0	Y	Y
pogo_TIR_Pogo	2R	8339780	8339782	0	Y	Y
pogo_TIR_Pogo	2R	96937	96939	0	Y	Y
pogo_TIR_Pogo	3L	10232587	10232589	1	Y	Y
pogo_TIR_Pogo	3L	1109573	1109575	1	Y	Y
pogo_TIR_Pogo	3L	11118536	11118538	1	Y	Y
pogo_TIR_Pogo	3L	14222912	14222914	1	Y	Y
pogo_TIR_Pogo	3L	14433309	14433311	0	Y	Y
pogo_TIR_Pogo	3L	15601380	15601382	0	Y	Y
pogo_TIR_Pogo	3L	16128981	16128983	1	Y	Y
pogo_TIR_Pogo	3L	16691970	16691972	1	Y	Y
pogo_TIR_Pogo	3L	16978672	16978674	1	Y	Y
pogo_TIR_Pogo	3L	2003052	2003054	0	Y	Y
pogo_TIR_Pogo	3L	20058409	20058411	0	Y	Y
pogo_TIR_Pogo	3L	20265176	20265178	0	Y	Y
pogo_TIR_Pogo	3L	21690126	21690128	1	Y	Y
pogo_TIR_Pogo	3L	21857942	21857944	0	Y	Y
pogo_TIR_Pogo	3L	22512147	22512149	0	Y	Y
pogo_TIR_Pogo	3L	22746166	22746168	0	Y	Y
pogo_TIR_Pogo	3L	22754320	22754322	1	Y	Y
pogo_TIR_Pogo	3L	22937536	22937538	1	Y	Y
pogo_TIR_Pogo	3L	23313211	23313213	0	Y	Y
pogo_TIR_Pogo	3L	2426709	2426711	0	Y	Y
pogo_TIR_Pogo	3L	5987893	5987895	0	Y	Y
pogo_TIR_Pogo	3L	6494159	6494161	0	Y	Y
pogo_TIR_Pogo	3L	7225726	7225728	1	Y	Y
pogo_TIR_Pogo	3L	7742282	7742284	0	Y	Y
pogo_TIR_Pogo	3L	9227870	9227872	1	Y	Y
pogo_TIR_Pogo	3L	9844869	9844871	1	Y	Y
pogo_TIR_Pogo	3L	9910524	9910526	1	Y	Y
pogo_TIR_Pogo	3R	12061441	12061443	1	Y	Y
pogo_TIR_Pogo	3R	13624259	13624261	1	Y	Y
pogo_TIR_Pogo	3R	14808632	14808634	0	Y	Y
pogo_TIR_Pogo	3R	16360785	16360787	1	Y	Y
pogo_TIR_Pogo	3R	19417184	19417186	1	Y	Y
pogo_TIR_Pogo	3R	19529	19531	1	Y	Y
pogo_TIR_Pogo	3R	21822372	21822374	0	Y	Y
pogo_TIR_Pogo	3R	23255779	23255781	0	Y	Y
pogo_TIR_Pogo	3R	23524711	23524713	0	Y	Y
pogo_TIR_Pogo	3R	2352502	2352504	0	Y	Y
pogo_TIR_Pogo	3R	23608213	23608215	0	Y	Y
pogo_TIR_Pogo	3R	27669318	27669320	0	Y	Y
pogo_TIR_Pogo	3R	3679641	3679643	0	Y	Y
pogo_TIR_Pogo	3R	4086213	4086215	0	Y	Y
pogo_TIR_Pogo	3R	4215424	4215426	1	Y	Y
pogo_TIR_Pogo	3R	4507354	4507356	1	Y	Y
pogo_TIR_Pogo	3R	6182406	6182408	1	Y	Y
pogo_TIR_Pogo	3R	881222	881224	1	Y	Y
pogo_TIR_Pogo	3R	9677179	9677181	1	Y	Y
pogo_TIR_Pogo	4	1059120	1059122	0	Y	Y
pogo_TIR_Pogo	X	10653919	10653921	0	Y	Y
pogo_TIR_Pogo	X	12506260	12506262	1	Y	Y
pogo_TIR_Pogo	X	12741746	12741748	1	Y	Y
pogo_TIR_Pogo	X	13854525	13854527	0	Y	Y
pogo_TIR_Pogo	X	15425489	15425491	1	Y	Y
pogo_TIR_Pogo	X	17903183	17903185	1	Y	Y
pogo_TIR_Pogo	X	20491606	20491608	1	Y	Y
pogo_TIR_Pogo	X	21270475	21270477	1	Y	Y
pogo_TIR_Pogo	X	8415635	8415639	0	Y	Y
pogo_TIR_Pogo	2L	11921529	11921531	1	Y	N
pogo_TIR_Pogo	2L	11972910	11972912	0	Y	N
pogo_TIR_Pogo	2L	13422098	13422100	1	Y	N
pogo_TIR_Pogo	2L	13916896	13916898	0	Y	N
pogo_TIR_Pogo	2L	17090899	17090901	0	Y	N
pogo_TIR_Pogo	2L	1884137	1884141	1	Y	N
pogo_TIR_Pogo	2L	18983660	18983661	0	Y	N
pogo_TIR_Pogo	2L	20827012	20827014	0	Y	N
pogo_TIR_Pogo	2L	20865863	20865865	1	Y	N
pogo_TIR_Pogo	2L	22282869	22282871	0	Y	N
pogo_TIR_Pogo	2L	22668268	22668272	1	Y	N
pogo_TIR_Pogo	2L	22678216	22678218	1	Y	N
pogo_TIR_Pogo	2L	22729386	22729388	1	Y	N
pogo_TIR_Pogo	2L	2865819	2865821	1	Y	N
pogo_TIR_Pogo	2L	5620411	5620413	0	Y	N
pogo_TIR_Pogo	2L	6448988	6448990	1	Y	N
pogo_TIR_Pogo	2L	6853677	6853679	0	Y	N
pogo_TIR_Pogo	2R	15033222	15033224	1	Y	N
pogo_TIR_Pogo	2R	17732074	17732076	0	Y	N
pogo_TIR_Pogo	2R	17993641	17993643	1	Y	N
pogo_TIR_Pogo	2R	2458178	2458180	0	Y	N
pogo_TIR_Pogo	2R	2951458	2951460	1	Y	N
pogo_TIR_Pogo	2R	701751	701753	1	Y	N
pogo_TIR_Pogo	2R	781182	781184	1	Y	N
pogo_TIR_Pogo	3L	10467620	10467622	0	Y	N
pogo_TIR_Pogo	3L	10599673	10599675	1	Y	N
pogo_TIR_Pogo	3L	11100637	11100639	0	Y	N
pogo_TIR_Pogo	3L	11169602	11169604	0	Y	N
pogo_TIR_Pogo	3L	1189095	1189097	0	Y	N
pogo_TIR_Pogo	3L	1193563	1193565	0	Y	N
pogo_TIR_Pogo	3L	12714458	12714460	0	Y	N
pogo_TIR_Pogo	3L	14082754	14082756	0	Y	N
pogo_TIR_Pogo	3L	14215881	14215883	1	Y	N
pogo_TIR_Pogo	3L	15934618	15934620	1	Y	N
pogo_TIR_Pogo	3L	17106510	17106512	1	Y	N
pogo_TIR_Pogo	3L	17582228	17582230	1	Y	N
pogo_TIR_Pogo	3L	17633283	17633285	1	Y	N
pogo_TIR_Pogo	3L	18167291	18167293	1	Y	N
pogo_TIR_Pogo	3L	18261889	18261891	1	Y	N
pogo_TIR_Pogo	3L	21000090	21000092	1	Y	N
pogo_TIR_Pogo	3L	21948058	21948060	0	Y	N
pogo_TIR_Pogo	3L	22512147	22512150	0	Y	N
pogo_TIR_Pogo	3L	22900716	22900718	1	Y	N
pogo_TIR_Pogo	3L	22992300	22992302	1	Y	N
pogo_TIR_Pogo	3L	23514950	23514952	1	Y	N
pogo_TIR_Pogo	3L	24508481	24508483	0	Y	N
pogo_TIR_Pogo	3L	5362235	5362237	1	Y	N
pogo_TIR_Pogo	3L	9756478	9756480	1	Y	N
pogo_TIR_Pogo	3R	11318989	11318991	0	Y	N
pogo_TIR_Pogo	3R	19732312	19732314	0	Y	N
pogo_TIR_Pogo	3R	3253002	3253004	1	Y	N
pogo_TIR_Pogo	3R	332193	332195	0	Y	N
pogo_TIR_Pogo	3R	7556543	7556545	1	Y	N
pogo_TIR_Pogo	3R	9268774	9268776	0	Y	N
pogo_TIR_Pogo	3R	9772990	9772992	0	Y	N
pogo_TIR_Pogo	3R	9801458	9801460	1	Y	N
pogo_TIR_Pogo	4	110434	110436	0	Y	N
pogo_TIR_Pogo	4	663459	663461	1	Y	N
pogo_TIR_Pogo	X	10427429	10427431	0	Y	N
pogo_TIR_Pogo	X	21270476	21270477	1	Y	N
pogo_TIR_Pogo	X	4358270	4358272	0	Y	N
pogo_TIR_Pogo	X	5007166	5007168	0	Y	N
pogo_TIR_Pogo	X	7588094	7588096	0	Y	N
pogo_TIR_Pogo	X	9450801	9450803	1	Y	N
pogo_TIR_Pogo	2L	12439985	12439987	1	N	Y
pogo_TIR_Pogo	2L	14262848	14262850	1	N	Y
pogo_TIR_Pogo	2L	18729638	18729640	1	N	Y
pogo_TIR_Pogo	2L	20414019	20414021	0	N	Y
pogo_TIR_Pogo	2L	20852141	20852143	0	N	Y
pogo_TIR_Pogo	2L	22368901	22368903	1	N	Y
pogo_TIR_Pogo	2L	6502402	6502420	1	N	Y
pogo_TIR_Pogo	2L	8669168	8669170	1	N	Y
pogo_TIR_Pogo	2L	8994003	8994005	0	N	Y
pogo_TIR_Pogo	2R	10026308	10026310	0	N	Y
pogo_TIR_Pogo	2R	12506284	12506286	0	N	Y
pogo_TIR_Pogo	2R	16479444	16479446	0	N	Y
pogo_TIR_Pogo	2R	2199346	2199348	0	N	Y
pogo_TIR_Pogo	2R	2706774	2706776	1	N	Y
pogo_TIR_Pogo	2R	446609	446611	1	N	Y
pogo_TIR_Pogo	2R	5559703	5559705	1	N	Y
pogo_TIR_Pogo	2R	5851206	5851208	0	N	Y
pogo_TIR_Pogo	2R	8764841	8764843	1	N	Y
pogo_TIR_Pogo	2R	9192483	9192485	0	N	Y
pogo_TIR_Pogo	3L	11176433	11176435	1	N	Y
pogo_TIR_Pogo	3L	11189500	11189502	0	N	Y
pogo_TIR_Pogo	3L	11212972	11212974	1	N	Y
pogo_TIR_Pogo	3L	1171286	1171288	1	N	Y
pogo_TIR_Pogo	3L	12311395	12311397	1	N	Y
pogo_TIR_Pogo	3L	15028865	15028867	1	N	Y
pogo_TIR_Pogo	3L	18785797	18785799	0	N	Y
pogo_TIR_Pogo	3L	18848749	18848751	0	N	Y
pogo_TIR_Pogo	3L	7942719	7942721	1	N	Y
pogo_TIR_Pogo	3L	8133374	8133376	0	N	Y
pogo_TIR_Pogo	3R	19095439	19095441	0	N	Y
pogo_TIR_Pogo	3R	19686841	19686843	0	N	Y
pogo_TIR_Pogo	3R	24233280	24233282	0	N	Y
pogo_TIR_Pogo	3R	7434822	7434824	1	N	Y
pogo_TIR_Pogo	3R	7939997	7939999	1	N	Y
pogo_TIR_Pogo	3R	9846076	9846078	1	N	Y
pogo_TIR_Pogo	4	586533	586535	1	N	Y
pogo_TIR_Pogo	X	10867955	10867957	1	N	Y
pogo_TIR_Pogo	X	15315869	15315882	1	N	Y
pogo_TIR_Pogo	X	16191309	16191311	0	N	Y
pogo_TIR_Pogo	X	17765664	17765666	1	N	Y
pogo_TIR_Pogo	X	17939012	17939014	1	N	Y
pogo_TIR_Pogo	X	18291975	18291977	0	N	Y
pogo_TIR_Pogo	X	19056674	19056676	0	N	Y
pogo_TIR_Pogo	X	21451727	21451729	1	N	Y
pogo_TIR_Pogo	X	21952815	21952817	0	N	Y
pogo_TIR_Pogo	X	6486666	6486668	1	N	Y
pogo_TIR_Pogo	X	8649613	8649615	1	N	Y
pogo_TIR_Pogo	X	9659476	9659478	0	N	Y
S-element_TIR_Tc1	X	3617574	3617576	1	Y	Y
S-element_TIR_Tc1	2R	8877964	8877966	1	Y	N
S-element_TIR_Tc1	3L	16800933	16800935	0	Y	N
S-element_TIR_Tc1	3L	18057227	18057229	1	Y	N
S-element_TIR_Tc1	3L	5335507	5335509	1	Y	N
S-element_TIR_Tc1	3R	24064925	24064927	0	Y	N
S-element_TIR_Tc1	3R	5172842	5172844	1	Y	N
S-element_TIR_Tc1	3R	5173116	5173135	1	Y	N
S-element_TIR_Tc1	X	1928292	1928294	1	Y	N
hopper_TIR_Transib	2L	10575990	10575995	1	Y	Y
hopper_TIR_Transib	2L	17095490	17095495	1	Y	Y
hopper_TIR_Transib	2L	19636030	19636035	1	Y	Y
hopper_TIR_Transib	2L	19681458	19681463	0	Y	Y
hopper_TIR_Transib	2L	9282443	9282448	1	Y	Y
hopper_TIR_Transib	2R	12865411	12865416	0	Y	Y
hopper_TIR_Transib	2R	18345886	18345891	1	Y	Y
hopper_TIR_Transib	2R	18655892	18655897	1	Y	Y
hopper_TIR_Transib	2R	19298148	19298153	0	Y	Y
hopper_TIR_Transib	2R	19391483	19391488	1	Y	Y
hopper_TIR_Transib	2R	20180959	20180964	1	Y	Y
hopper_TIR_Transib	2R	20188446	20188451	1	Y	Y
hopper_TIR_Transib	2R	3773605	3773610	0	Y	Y
hopper_TIR_Transib	2R	4429558	4429563	0	Y	Y
hopper_TIR_Transib	2R	4545369	4545374	1	Y	Y
hopper_TIR_Transib	2R	5826966	5826971	0	Y	Y
hopper_TIR_Transib	2R	6985526	6985531	0	Y	Y
hopper_TIR_Transib	2R	9512392	9512397	1	Y	Y
hopper_TIR_Transib	3L	10006717	10006722	0	Y	Y
hopper_TIR_Transib	3L	13677982	13677987	0	Y	Y
hopper_TIR_Transib	3L	17435295	17435300	1	Y	Y
hopper_TIR_Transib	3L	18816208	18816213	1	Y	Y
hopper_TIR_Transib	3L	22161757	22161762	0	Y	Y
hopper_TIR_Transib	3L	3756865	3756870	0	Y	Y
hopper_TIR_Transib	3L	4601535	4601540	0	Y	Y
hopper_TIR_Transib	3L	5431888	5431893	0	Y	Y
hopper_TIR_Transib	3L	6157783	6157788	0	Y	Y
hopper_TIR_Transib	3L	754988	754993	1	Y	Y
hopper_TIR_Transib	3L	8944835	8944840	1	Y	Y
hopper_TIR_Transib	3R	17164152	17164157	1	Y	Y
hopper_TIR_Transib	3R	17793858	17793863	0	Y	Y
hopper_TIR_Transib	3R	18136497	18136502	1	Y	Y
hopper_TIR_Transib	3R	20982903	20982908	1	Y	Y
hopper_TIR_Transib	3R	21010279	21010284	0	Y	Y
hopper_TIR_Transib	3R	22407555	22407560	0	Y	Y
hopper_TIR_Transib	3R	27493683	27493688	1	Y	Y
hopper_TIR_Transib	3R	3122563	3122568	0	Y	Y
hopper_TIR_Transib	3R	3700646	3700651	1	Y	Y
hopper_TIR_Transib	3R	5282711	5282716	0	Y	Y
hopper_TIR_Transib	3R	7196532	7196537	0	Y	Y
hopper_TIR_Transib	3R	9558067	9558072	1	Y	Y
hopper_TIR_Transib	X	10478501	10478506	0	Y	Y
hopper_TIR_Transib	X	14883348	14883353	0	Y	Y
hopper_TIR_Transib	X	19977540	19977545	1	Y	Y
hopper_TIR_Transib	X	20148737	20148742	1	Y	Y
hopper_TIR_Transib	X	439907	439912	1	Y	Y
hopper_TIR_Transib	X	4673622	4673627	1	Y	Y
hopper_TIR_Transib	X	7171591	7171596	1	Y	Y
hopper_TIR_Transib	2L	10866908	10866913	0	Y	N
hopper_TIR_Transib	2L	13615751	13615756	0	Y	N
hopper_TIR_Transib	2L	15834072	15834077	0	Y	N
hopper_TIR_Transib	2L	15963676	15963681	0	Y	N
hopper_TIR_Transib	2L	17140769	17140774	0	Y	N
hopper_TIR_Transib	2L	18214296	18214301	1	Y	N
hopper_TIR_Transib	2L	20939564	20939569	1	Y	N
hopper_TIR_Transib	2L	21324453	21324458	0	Y	N
hopper_TIR_Transib	2L	2345704	2345709	1	Y	N
hopper_TIR_Transib	2L	5569488	5569493	1	Y	N
hopper_TIR_Transib	2L	5805906	5805911	1	Y	N
hopper_TIR_Transib	2L	6020112	6020117	1	Y	N
hopper_TIR_Transib	2L	9416972	9416977	1	Y	N
hopper_TIR_Transib	2R	11188807	11188812	0	Y	N
hopper_TIR_Transib	2R	11332250	11332255	0	Y	N
hopper_TIR_Transib	2R	11351	11356	0	Y	N
hopper_TIR_Transib	2R	13262936	13262941	1	Y	N
hopper_TIR_Transib	2R	14838783	14838788	0	Y	N
hopper_TIR_Transib	2R	16989213	16989218	0	Y	N
hopper_TIR_Transib	2R	17459657	17459662	0	Y	N
hopper_TIR_Transib	2R	2310922	2310927	0	Y	N
hopper_TIR_Transib	2R	3113449	3113454	0	Y	N
hopper_TIR_Transib	2R	4185600	4185605	1	Y	N
hopper_TIR_Transib	2R	7048091	7048096	1	Y	N
hopper_TIR_Transib	2R	9565242	9565247	0	Y	N
hopper_TIR_Transib	2R	9588030	9588035	1	Y	N
hopper_TIR_Transib	3L	10130262	10130267	0	Y	N
hopper_TIR_Transib	3L	11654858	11654863	0	Y	N
hopper_TIR_Transib	3L	12294334	12294339	1	Y	N
hopper_TIR_Transib	3L	13985133	13985138	0	Y	N
hopper_TIR_Transib	3L	21869779	21869785	1	Y	N
hopper_TIR_Transib	3L	22628831	22628836	1	Y	N
hopper_TIR_Transib	3L	2821244	2821249	1	Y	N
hopper_TIR_Transib	3L	5623902	5623907	0	Y	N
hopper_TIR_Transib	3L	7186088	7186093	0	Y	N
hopper_TIR_Transib	3R	10702222	10702227	1	Y	N
hopper_TIR_Transib	3R	10817448	10817453	1	Y	N
hopper_TIR_Transib	3R	15010774	15010779	0	Y	N
hopper_TIR_Transib	3R	15468420	15468425	0	Y	N
hopper_TIR_Transib	3R	16235386	16235391	0	Y	N
hopper_TIR_Transib	3R	16604357	16604362	1	Y	N
hopper_TIR_Transib	3R	20303617	20303622	1	Y	N
hopper_TIR_Transib	3R	21575836	21575841	0	Y	N
hopper_TIR_Transib	3R	22096726	22096731	0	Y	N
hopper_TIR_Transib	3R	25231932	25231937	1	Y	N
hopper_TIR_Transib	3R	3040966	3040971	1	Y	N
hopper_TIR_Transib	3R	4335597	4335602	0	Y	N
hopper_TIR_Transib	3R	5883176	5883181	0	Y	N
hopper_TIR_Transib	3R	7164350	7164355	0	Y	N
hopper_TIR_Transib	3R	7275411	7275416	0	Y	N
hopper_TIR_Transib	3R	8998924	8998929	0	Y	N
hopper_TIR_Transib	3R	9182835	9182840	1	Y	N
hopper_TIR_Transib	3R	9201614	9201619	1	Y	N
hopper_TIR_Transib	3R	9204972	9204977	0	Y	N
hopper_TIR_Transib	3R	9328751	9328756	1	Y	N
hopper_TIR_Transib	X	12167179	12167184	1	Y	N
hopper_TIR_Transib	X	12173369	12173374	0	Y	N
hopper_TIR_Transib	X	12441978	12441983	1	Y	N
hopper_TIR_Transib	X	14216119	14216124	0	Y	N
hopper_TIR_Transib	X	15303432	15303437	0	Y	N
hopper_TIR_Transib	X	16450454	16450459	1	Y	N
hopper_TIR_Transib	X	17509568	17509573	1	Y	N
hopper_TIR_Transib	X	2843537	2843542	0	Y	N
hopper_TIR_Transib	X	5353273	5353278	1	Y	N
hopper_TIR_Transib	X	7245573	7245578	0	Y	N
hopper_TIR_Transib	X	773799	773804	1	Y	N
hopper_TIR_Transib	X	9997681	9997686	1	Y	N
hopper_TIR_Transib	2L	17574694	17574699	1	N	Y
hopper_TIR_Transib	2L	20231061	20231066	1	N	Y
hopper_TIR_Transib	2L	6824128	6824133	1	N	Y
hopper_TIR_Transib	2R	10322296	10322301	1	N	Y
hopper_TIR_Transib	2R	11607819	11607824	0	N	Y
hopper_TIR_Transib	2R	12409133	12409138	1	N	Y
hopper_TIR_Transib	2R	13858662	13858667	0	N	Y
hopper_TIR_Transib	2R	9232883	9232888	1	N	Y
hopper_TIR_Transib	2R	9551663	9551668	0	N	Y
hopper_TIR_Transib	3L	12294334	12294339	0	N	Y
hopper_TIR_Transib	3L	12858448	12858453	0	N	Y
hopper_TIR_Transib	3L	22087025	22087030	0	N	Y
hopper_TIR_Transib	3L	22340051	22340056	1	N	Y
hopper_TIR_Transib	3L	628217	628222	1	N	Y
hopper_TIR_Transib	3L	6542514	6542519	1	N	Y
hopper_TIR_Transib	3L	9261160	9261165	0	N	Y
hopper_TIR_Transib	3R	12884881	12884886	1	N	Y
hopper_TIR_Transib	3R	17164152	17164157	0	N	Y
hopper_TIR_Transib	3R	21781981	21781986	1	N	Y
hopper_TIR_Transib	3R	22597346	22597351	1	N	Y
hopper_TIR_Transib	3R	3114314	3114319	0	N	Y
hopper_TIR_Transib	3R	4215621	4215626	1	N	Y
hopper_TIR_Transib	3R	4899909	4899914	0	N	Y
hopper_TIR_Transib	3R	6341479	6341484	1	N	Y
hopper_TIR_Transib	3R	7831365	7831370	0	N	Y
hopper_TIR_Transib	3R	9262925	9262930	1	N	Y
hopper_TIR_Transib	X	10547597	10547602	0	N	Y
hopper_TIR_Transib	X	14854720	14854725	1	N	Y
hopper_TIR_Transib	X	17460329	17460334	0	N	Y
hopper_TIR_Transib	X	20000404	20000409	0	N	Y
hopper_TIR_Transib	X	583265	583270	1	N	Y
hopper_TIR_Transib	X	773799	773804	0	N	Y
297_LTR_Gypsy	2L	20224459	20224463	0	Y	Y
297_LTR_Gypsy	2L	22133092	22133096	1	Y	Y
297_LTR_Gypsy	2R	14062337	14062341	1	Y	Y
297_LTR_Gypsy	3L	17850820	17850824	0	Y	Y
297_LTR_Gypsy	2L	12906247	12906251	1	Y	N
297_LTR_Gypsy	2L	20821251	20821255	1	Y	N
297_LTR_Gypsy	2R	16431215	16431219	0	Y	N
297_LTR_Gypsy	3L	20814071	20814075	1	Y	N
297_LTR_Gypsy	3R	15825731	15825735	1	Y	N
297_LTR_Gypsy	3R	1666747	1666751	0	Y	N
297_LTR_Gypsy	X	3124577	3124581	0	N	Y
412_LTR_Gypsy	2L	10780267	10780271	1	Y	Y
412_LTR_Gypsy	2L	12836578	12836582	0	Y	Y
412_LTR_Gypsy	2L	13688464	13688468	1	Y	Y
412_LTR_Gypsy	2L	14116758	14116762	0	Y	Y
412_LTR_Gypsy	2L	14694310	14694314	0	Y	Y
412_LTR_Gypsy	2L	15131327	15131331	1	Y	Y
412_LTR_Gypsy	2L	1628382	1628386	1	Y	Y
412_LTR_Gypsy	2L	20037270	20037274	0	Y	Y
412_LTR_Gypsy	2L	20554942	20554946	0	Y	Y
412_LTR_Gypsy	2L	20572498	20572502	0	Y	Y
412_LTR_Gypsy	2L	21089441	21089445	1	Y	Y
412_LTR_Gypsy	2L	2532120	2532124	1	Y	Y
412_LTR_Gypsy	2L	3229451	3229455	1	Y	Y
412_LTR_Gypsy	2L	4630285	4630289	0	Y	Y
412_LTR_Gypsy	2L	6185599	6185603	0	Y	Y
412_LTR_Gypsy	2L	8584090	8584094	1	Y	Y
412_LTR_Gypsy	2L	9327590	9327594	0	Y	Y
412_LTR_Gypsy	2R	10010994	10010998	1	Y	Y
412_LTR_Gypsy	2R	10435455	10435459	0	Y	Y
412_LTR_Gypsy	2R	13920385	13920389	1	Y	Y
412_LTR_Gypsy	2R	17679396	17679400	0	Y	Y
412_LTR_Gypsy	2R	17684845	17684849	0	Y	Y
412_LTR_Gypsy	2R	19368717	19368721	1	Y	Y
412_LTR_Gypsy	2R	3692884	3692888	1	Y	Y
412_LTR_Gypsy	2R	4738388	4738392	0	Y	Y
412_LTR_Gypsy	2R	5330494	5330498	0	Y	Y
412_LTR_Gypsy	2R	5948067	5948071	0	Y	Y
412_LTR_Gypsy	2R	9859098	9859102	1	Y	Y
412_LTR_Gypsy	3L	11343621	11343625	0	Y	Y
412_LTR_Gypsy	3L	12222505	12222509	0	Y	Y
412_LTR_Gypsy	3L	12301952	12301956	1	Y	Y
412_LTR_Gypsy	3L	13744031	13744035	0	Y	Y
412_LTR_Gypsy	3L	15364225	15364229	1	Y	Y
412_LTR_Gypsy	3L	15767191	15767195	1	Y	Y
412_LTR_Gypsy	3L	19324116	19324120	1	Y	Y
412_LTR_Gypsy	3L	23450158	23450162	1	Y	Y
412_LTR_Gypsy	3L	3280071	3280075	1	Y	Y
412_LTR_Gypsy	3L	3890958	3890962	0	Y	Y
412_LTR_Gypsy	3L	3967010	3967014	0	Y	Y
412_LTR_Gypsy	3L	5333238	5333242	1	Y	Y
412_LTR_Gypsy	3L	5687822	5687826	0	Y	Y
412_LTR_Gypsy	3R	10393317	10393321	1	Y	Y
412_LTR_Gypsy	3R	14265661	14265665	1	Y	Y
412_LTR_Gypsy	3R	25188077	25188081	1	Y	Y
412_LTR_Gypsy	3R	26452094	26452098	0	Y	Y
412_LTR_Gypsy	3R	3618710	3618714	0	Y	Y
412_LTR_Gypsy	3R	5311242	5311246	1	Y	Y
412_LTR_Gypsy	3R	5354204	5354208	1	Y	Y
412_LTR_Gypsy	3R	6384493	6384497	1	Y	Y
412_LTR_Gypsy	3R	8096025	8096029	1	Y	Y
412_LTR_Gypsy	3R	8606733	8606737	1	Y	Y
412_LTR_Gypsy	X	10322627	10322631	0	Y	Y
412_LTR_Gypsy	X	10329181	10329185	0	Y	Y
412_LTR_Gypsy	X	11974376	11974380	1	Y	Y
412_LTR_Gypsy	X	1318768	1318772	0	Y	Y
412_LTR_Gypsy	X	14259755	14259759	0	Y	Y
412_LTR_Gypsy	X	16311687	16311691	1	Y	Y
412_LTR_Gypsy	X	20746386	20746390	1	Y	Y
412_LTR_Gypsy	X	22144138	22144142	0	Y	Y
412_LTR_Gypsy	X	5972431	5972435	1	Y	Y
412_LTR_Gypsy	X	7643816	7643820	0	Y	Y
412_LTR_Gypsy	X	7668649	7668653	1	Y	Y
412_LTR_Gypsy	X	8598372	8598376	0	Y	Y
412_LTR_Gypsy	X	9094691	9094695	1	Y	Y
412_LTR_Gypsy	2L	10750121	10750125	0	Y	N
412_LTR_Gypsy	2L	10935664	10935668	1	Y	N
412_LTR_Gypsy	2L	11347635	11347639	1	Y	N
412_LTR_Gypsy	2L	12329136	12329140	0	Y	N
412_LTR_Gypsy	2L	14199195	14199199	1	Y	N
412_LTR_Gypsy	2L	15810459	15810463	0	Y	N
412_LTR_Gypsy	2L	15988745	15988749	0	Y	N
412_LTR_Gypsy	2L	1834119	1834123	0	Y	N
412_LTR_Gypsy	2L	20271209	20271213	1	Y	N
412_LTR_Gypsy	2L	20495043	20495047	0	Y	N
412_LTR_Gypsy	2L	21231584	21231588	1	Y	N
412_LTR_Gypsy	2L	21557349	21557353	1	Y	N
412_LTR_Gypsy	2L	2222599	2222602	1	Y	N
412_LTR_Gypsy	2L	6149362	6149366	1	Y	N
412_LTR_Gypsy	2L	8764218	8764222	0	Y	N
412_LTR_Gypsy	2R	10548853	10548857	0	Y	N
412_LTR_Gypsy	2R	13022368	13022370	0	Y	N
412_LTR_Gypsy	2R	14885	14889	0	Y	N
412_LTR_Gypsy	2R	16859535	16859539	0	Y	N
412_LTR_Gypsy	2R	17834649	17834653	1	Y	N
412_LTR_Gypsy	2R	1802190	1802194	0	Y	N
412_LTR_Gypsy	2R	20181610	20181613	1	Y	N
412_LTR_Gypsy	2R	21144625	21144629	1	Y	N
412_LTR_Gypsy	2R	302422	302426	1	Y	N
412_LTR_Gypsy	2R	3436888	3436892	0	Y	N
412_LTR_Gypsy	2R	351979	351983	1	Y	N
412_LTR_Gypsy	2R	4207765	4207769	0	Y	N
412_LTR_Gypsy	2R	4404653	4404657	1	Y	N
412_LTR_Gypsy	2R	736530	736534	1	Y	N
412_LTR_Gypsy	2R	7765472	7765476	0	Y	N
412_LTR_Gypsy	2R	7802240	7802244	0	Y	N
412_LTR_Gypsy	3L	11127203	11127207	0	Y	N
412_LTR_Gypsy	3L	12930127	12930131	0	Y	N
412_LTR_Gypsy	3L	12974247	12974251	1	Y	N
412_LTR_Gypsy	3L	15190973	15190977	1	Y	N
412_LTR_Gypsy	3L	16691420	16691424	1	Y	N
412_LTR_Gypsy	3L	16894824	16894828	0	Y	N
412_LTR_Gypsy	3L	17145691	17145695	1	Y	N
412_LTR_Gypsy	3L	17666827	17666831	1	Y	N
412_LTR_Gypsy	3L	18804856	18804860	1	Y	N
412_LTR_Gypsy	3L	19098469	19098473	0	Y	N
412_LTR_Gypsy	3L	19273265	19273269	1	Y	N
412_LTR_Gypsy	3L	22198108	22198112	0	Y	N
412_LTR_Gypsy	3L	23564951	23564955	0	Y	N
412_LTR_Gypsy	3L	5434806	5434810	0	Y	N
412_LTR_Gypsy	3L	5713852	5713856	1	Y	N
412_LTR_Gypsy	3L	7047100	7047104	0	Y	N
412_LTR_Gypsy	3L	8000215	8000219	0	Y	N
412_LTR_Gypsy	3L	8511542	8511546	1	Y	N
412_LTR_Gypsy	3R	17068762	17068766	0	Y	N
412_LTR_Gypsy	3R	18085596	18085600	0	Y	N
412_LTR_Gypsy	3R	18120311	18120315	1	Y	N
412_LTR_Gypsy	3R	19684748	19684752	1	Y	N
412_LTR_Gypsy	3R	20166149	20166153	1	Y	N
412_LTR_Gypsy	3R	21690713	21690717	0	Y	N
412_LTR_Gypsy	3R	23967810	23967814	1	Y	N
412_LTR_Gypsy	3R	23987274	23987278	0	Y	N
412_LTR_Gypsy	3R	25008309	25008313	0	Y	N
412_LTR_Gypsy	3R	25016918	25016922	1	Y	N
412_LTR_Gypsy	3R	3890992	3891004	0	Y	N
412_LTR_Gypsy	3R	9163242	9163246	1	Y	N
412_LTR_Gypsy	3R	9316531	9316535	1	Y	N
412_LTR_Gypsy	4	812120	812124	1	Y	N
412_LTR_Gypsy	X	13804609	13804613	1	Y	N
412_LTR_Gypsy	X	14290582	14290586	0	Y	N
412_LTR_Gypsy	X	18678190	18678194	0	Y	N
412_LTR_Gypsy	X	20743193	20743197	1	Y	N
412_LTR_Gypsy	X	2082766	2082770	0	Y	N
412_LTR_Gypsy	X	22171224	22171228	1	Y	N
412_LTR_Gypsy	X	4415852	4415856	0	Y	N
412_LTR_Gypsy	X	5475727	5475731	0	Y	N
412_LTR_Gypsy	X	9476222	9476226	1	Y	N
412_LTR_Gypsy	2L	16564876	16564880	0	N	Y
412_LTR_Gypsy	2L	21063979	21063983	1	N	Y
412_LTR_Gypsy	2L	2222598	2222602	1	N	Y
412_LTR_Gypsy	2L	5858798	5858802	1	N	Y
412_LTR_Gypsy	2R	2396158	2396162	0	N	Y
412_LTR_Gypsy	3L	10032610	10032614	1	N	Y
412_LTR_Gypsy	3L	17201687	17201691	1	N	Y
412_LTR_Gypsy	3L	18732174	18732178	1	N	Y
412_LTR_Gypsy	3L	3694260	3694264	1	N	Y
412_LTR_Gypsy	3L	3968714	3968718	0	N	Y
412_LTR_Gypsy	X	15208460	15208464	0	N	Y
blood_LTR_Gypsy	2L	16654952	16654956	1	Y	Y
blood_LTR_Gypsy	2L	16921353	16921358	0	Y	Y
blood_LTR_Gypsy	2L	17175560	17175564	1	Y	Y
blood_LTR_Gypsy	2L	18341737	18341741	0	Y	Y
blood_LTR_Gypsy	2L	18507371	18507375	1	Y	Y
blood_LTR_Gypsy	2L	18746715	18746719	1	Y	Y
blood_LTR_Gypsy	2L	22677192	22677196	0	Y	Y
blood_LTR_Gypsy	2L	4071831	4071835	0	Y	Y
blood_LTR_Gypsy	2L	5706952	5706956	0	Y	Y
blood_LTR_Gypsy	2L	5988619	5988623	1	Y	Y
blood_LTR_Gypsy	2L	8735642	8735646	1	Y	Y
blood_LTR_Gypsy	2R	15954971	15954975	0	Y	Y
blood_LTR_Gypsy	2R	1780065	1780069	1	Y	Y
blood_LTR_Gypsy	2R	19364135	19364139	0	Y	Y
blood_LTR_Gypsy	2R	19637784	19637788	0	Y	Y
blood_LTR_Gypsy	2R	3083333	3083337	1	Y	Y
blood_LTR_Gypsy	2R	3880653	3880657	0	Y	Y
blood_LTR_Gypsy	2R	4316422	4316426	1	Y	Y
blood_LTR_Gypsy	2R	483767	483771	0	Y	Y
blood_LTR_Gypsy	2R	6379129	6379133	0	Y	Y
blood_LTR_Gypsy	2R	7466112	7466116	0	Y	Y
blood_LTR_Gypsy	2R	9157402	9157406	1	Y	Y
blood_LTR_Gypsy	3L	11947677	11947681	0	Y	Y
blood_LTR_Gypsy	3L	12220776	12220780	1	Y	Y
blood_LTR_Gypsy	3L	1337171	1337175	0	Y	Y
blood_LTR_Gypsy	3L	13403957	13403961	0	Y	Y
blood_LTR_Gypsy	3L	17462487	17462491	0	Y	Y
blood_LTR_Gypsy	3L	18386529	18386533	1	Y	Y
blood_LTR_Gypsy	3L	20163911	20163915	0	Y	Y
blood_LTR_Gypsy	3L	24096322	24096326	1	Y	Y
blood_LTR_Gypsy	3L	3808815	3808819	1	Y	Y
blood_LTR_Gypsy	3L	4661874	4661878	0	Y	Y
blood_LTR_Gypsy	3L	4662131	4662135	1	Y	Y
blood_LTR_Gypsy	3L	5167026	5167030	0	Y	Y
blood_LTR_Gypsy	3L	5631473	5631477	1	Y	Y
blood_LTR_Gypsy	3L	943495	943499	1	Y	Y
blood_LTR_Gypsy	3R	10757139	10757143	0	Y	Y
blood_LTR_Gypsy	3R	11363739	11363743	0	Y	Y
blood_LTR_Gypsy	3R	14917027	14917031	0	Y	Y
blood_LTR_Gypsy	3R	14945833	14945837	0	Y	Y
blood_LTR_Gypsy	3R	17761300	17761304	1	Y	Y
blood_LTR_Gypsy	3R	19062458	19062462	1	Y	Y
blood_LTR_Gypsy	3R	19296107	19296111	1	Y	Y
blood_LTR_Gypsy	3R	1959726	1959730	1	Y	Y
blood_LTR_Gypsy	3R	23603939	23603943	0	Y	Y
blood_LTR_Gypsy	3R	24131414	24131418	0	Y	Y
blood_LTR_Gypsy	3R	3113295	3113299	0	Y	Y
blood_LTR_Gypsy	3R	3809328	3809332	1	Y	Y
blood_LTR_Gypsy	3R	6957185	6957189	1	Y	Y
blood_LTR_Gypsy	3R	9351323	9351327	0	Y	Y
blood_LTR_Gypsy	X	13063291	13063295	1	Y	Y
blood_LTR_Gypsy	X	15586985	15586989	0	Y	Y
blood_LTR_Gypsy	X	19924891	19924895	1	Y	Y
blood_LTR_Gypsy	X	2787948	2787952	0	Y	Y
blood_LTR_Gypsy	X	365141	365145	0	Y	Y
blood_LTR_Gypsy	X	4202037	4202041	1	Y	Y
blood_LTR_Gypsy	X	6381860	6381864	1	Y	Y
blood_LTR_Gypsy	X	6824668	6824672	1	Y	Y
blood_LTR_Gypsy	2L	14417946	14417950	1	Y	N
blood_LTR_Gypsy	2L	17541116	17541120	0	Y	N
blood_LTR_Gypsy	2L	17648553	17648557	1	Y	N
blood_LTR_Gypsy	2L	17857352	17857356	0	Y	N
blood_LTR_Gypsy	2L	21582866	21582870	0	Y	N
blood_LTR_Gypsy	2L	22263655	22263659	1	Y	N
blood_LTR_Gypsy	2L	22546236	22546240	1	Y	N
blood_LTR_Gypsy	2L	2274525	2274529	0	Y	N
blood_LTR_Gypsy	2L	2620147	2620151	1	Y	N
blood_LTR_Gypsy	2L	3294650	3294654	0	Y	N
blood_LTR_Gypsy	2L	6623151	6623155	0	Y	N
blood_LTR_Gypsy	2R	1029091	1029095	1	Y	N
blood_LTR_Gypsy	2R	10899860	10899864	1	Y	N
blood_LTR_Gypsy	2R	13276728	13276732	1	Y	N
blood_LTR_Gypsy	2R	1363167	1363171	1	Y	N
blood_LTR_Gypsy	2R	16037189	16037193	0	Y	N
blood_LTR_Gypsy	2R	16998050	16998054	1	Y	N
blood_LTR_Gypsy	2R	2146240	2146244	0	Y	N
blood_LTR_Gypsy	2R	2174054	2174058	0	Y	N
blood_LTR_Gypsy	2R	3871668	3871672	1	Y	N
blood_LTR_Gypsy	2R	514336	514340	0	Y	N
blood_LTR_Gypsy	2R	520139	520143	0	Y	N
blood_LTR_Gypsy	2R	5334232	5334236	1	Y	N
blood_LTR_Gypsy	2R	7183466	7183470	1	Y	N
blood_LTR_Gypsy	2R	7561186	7561190	0	Y	N
blood_LTR_Gypsy	2R	7564667	7564671	0	Y	N
blood_LTR_Gypsy	2R	7589881	7589885	0	Y	N
blood_LTR_Gypsy	2R	9279871	9279875	0	Y	N
blood_LTR_Gypsy	3L	10048807	10048811	1	Y	N
blood_LTR_Gypsy	3L	16308616	16308620	0	Y	N
blood_LTR_Gypsy	3L	17274443	17274447	1	Y	N
blood_LTR_Gypsy	3L	223432	223436	1	Y	N
blood_LTR_Gypsy	3L	24090117	24090121	0	Y	N
blood_LTR_Gypsy	3L	24355049	24355053	0	Y	N
blood_LTR_Gypsy	3L	2595682	2595686	1	Y	N
blood_LTR_Gypsy	3L	7501515	7501519	1	Y	N
blood_LTR_Gypsy	3L	938923	938926	0	Y	N
blood_LTR_Gypsy	3R	10583544	10583548	0	Y	N
blood_LTR_Gypsy	3R	11985596	11985600	0	Y	N
blood_LTR_Gypsy	3R	12410739	12410743	1	Y	N
blood_LTR_Gypsy	3R	13220925	13220930	0	Y	N
blood_LTR_Gypsy	3R	14087549	14087553	1	Y	N
blood_LTR_Gypsy	3R	16556482	16556486	1	Y	N
blood_LTR_Gypsy	3R	20310587	20310591	0	Y	N
blood_LTR_Gypsy	3R	24609026	24609030	1	Y	N
blood_LTR_Gypsy	3R	24774417	24774421	0	Y	N
blood_LTR_Gypsy	3R	25246434	25246438	1	Y	N
blood_LTR_Gypsy	3R	3961699	3961703	1	Y	N
blood_LTR_Gypsy	3R	6031815	6031819	0	Y	N
blood_LTR_Gypsy	3R	6910251	6910254	0	Y	N
blood_LTR_Gypsy	3R	9153753	9153757	0	Y	N
blood_LTR_Gypsy	3R	9973012	9973016	1	Y	N
blood_LTR_Gypsy	4	615018	615022	1	Y	N
blood_LTR_Gypsy	4	926887	926891	0	Y	N
blood_LTR_Gypsy	X	10569025	10569029	0	Y	N
blood_LTR_Gypsy	X	11072923	11072927	0	Y	N
blood_LTR_Gypsy	X	5184248	5184252	0	Y	N
blood_LTR_Gypsy	2L	10746292	10746296	1	N	Y
blood_LTR_Gypsy	3L	10027502	10027506	1	N	Y
blood_LTR_Gypsy	3L	9219367	9219371	1	N	Y
blood_LTR_Gypsy	X	22124223	22124227	0	N	Y
Burdock_LTR_Gypsy	2L	11045586	11045590	0	Y	Y
Burdock_LTR_Gypsy	2L	11973875	11973879	1	Y	Y
Burdock_LTR_Gypsy	2L	1342711	1342715	1	Y	Y
Burdock_LTR_Gypsy	2L	14983293	14983297	1	Y	Y
Burdock_LTR_Gypsy	2L	18176542	18176546	1	Y	Y
Burdock_LTR_Gypsy	2L	20800213	20800217	0	Y	Y
Burdock_LTR_Gypsy	2L	21105593	21105597	0	Y	Y
Burdock_LTR_Gypsy	2L	22108536	22108540	1	Y	Y
Burdock_LTR_Gypsy	2L	5437576	5437580	1	Y	Y
Burdock_LTR_Gypsy	2L	8418328	8418332	0	Y	Y
Burdock_LTR_Gypsy	2R	10059119	10059123	1	Y	Y
Burdock_LTR_Gypsy	2R	17942499	17942505	1	Y	Y
Burdock_LTR_Gypsy	2R	18244369	18244373	1	Y	Y
Burdock_LTR_Gypsy	2R	21091899	21091903	1	Y	Y
Burdock_LTR_Gypsy	2R	2432837	2432841	0	Y	Y
Burdock_LTR_Gypsy	2R	2773210	2773214	0	Y	Y
Burdock_LTR_Gypsy	2R	5103185	5103189	0	Y	Y
Burdock_LTR_Gypsy	2R	5296338	5296342	0	Y	Y
Burdock_LTR_Gypsy	2R	8941699	8941703	0	Y	Y
Burdock_LTR_Gypsy	3L	10916209	10916213	0	Y	Y
Burdock_LTR_Gypsy	3L	11951356	11951360	0	Y	Y
Burdock_LTR_Gypsy	3L	13140391	13140395	0	Y	Y
Burdock_LTR_Gypsy	3L	13724499	13724503	1	Y	Y
Burdock_LTR_Gypsy	3L	15290933	15290937	1	Y	Y
Burdock_LTR_Gypsy	3L	16122389	16122393	1	Y	Y
Burdock_LTR_Gypsy	3L	16930478	16930482	1	Y	Y
Burdock_LTR_Gypsy	3L	17486164	17486168	0	Y	Y
Burdock_LTR_Gypsy	3L	19560796	19560800	0	Y	Y
Burdock_LTR_Gypsy	3L	20649474	20649478	1	Y	Y
Burdock_LTR_Gypsy	3L	20740252	20740256	1	Y	Y
Burdock_LTR_Gypsy	3L	22484729	22484733	0	Y	Y
Burdock_LTR_Gypsy	3L	22537357	22537361	1	Y	Y
Burdock_LTR_Gypsy	3L	2328561	2328565	0	Y	Y
Burdock_LTR_Gypsy	3L	3339901	3339905	0	Y	Y
Burdock_LTR_Gypsy	3L	4561838	4561842	0	Y	Y
Burdock_LTR_Gypsy	3R	10899684	10899688	0	Y	Y
Burdock_LTR_Gypsy	3R	1161169	1161173	0	Y	Y
Burdock_LTR_Gypsy	3R	12010260	12010264	0	Y	Y
Burdock_LTR_Gypsy	3R	12233188	12233192	1	Y	Y
Burdock_LTR_Gypsy	3R	13029099	13029103	0	Y	Y
Burdock_LTR_Gypsy	3R	13290671	13290675	1	Y	Y
Burdock_LTR_Gypsy	3R	13321516	13321520	0	Y	Y
Burdock_LTR_Gypsy	3R	14271265	14271269	1	Y	Y
Burdock_LTR_Gypsy	3R	14676754	14676758	1	Y	Y
Burdock_LTR_Gypsy	3R	14793789	14793793	1	Y	Y
Burdock_LTR_Gypsy	3R	15600116	15600120	0	Y	Y
Burdock_LTR_Gypsy	3R	17237356	17237360	0	Y	Y
Burdock_LTR_Gypsy	3R	18911357	18911361	1	Y	Y
Burdock_LTR_Gypsy	3R	2021710	2021714	1	Y	Y
Burdock_LTR_Gypsy	3R	22654492	22654496	0	Y	Y
Burdock_LTR_Gypsy	3R	23919106	23919110	0	Y	Y
Burdock_LTR_Gypsy	3R	24609098	24609102	1	Y	Y
Burdock_LTR_Gypsy	3R	26397420	26397424	0	Y	Y
Burdock_LTR_Gypsy	3R	3318304	3318308	1	Y	Y
Burdock_LTR_Gypsy	3R	4023801	4023805	1	Y	Y
Burdock_LTR_Gypsy	3R	4374483	4374487	0	Y	Y
Burdock_LTR_Gypsy	3R	4707415	4707419	0	Y	Y
Burdock_LTR_Gypsy	3R	6205244	6205248	1	Y	Y
Burdock_LTR_Gypsy	3R	8469341	8469345	0	Y	Y
Burdock_LTR_Gypsy	3R	8774797	8774801	1	Y	Y
Burdock_LTR_Gypsy	3R	9370794	9370798	1	Y	Y
Burdock_LTR_Gypsy	X	14156299	14156303	0	Y	Y
Burdock_LTR_Gypsy	X	1534680	1534684	1	Y	Y
Burdock_LTR_Gypsy	X	16585334	16585338	0	Y	Y
Burdock_LTR_Gypsy	X	16824538	16824542	0	Y	Y
Burdock_LTR_Gypsy	X	17283571	17283575	1	Y	Y
Burdock_LTR_Gypsy	X	18323293	18323297	0	Y	Y
Burdock_LTR_Gypsy	X	18820719	18820723	1	Y	Y
Burdock_LTR_Gypsy	X	19054033	19054037	1	Y	Y
Burdock_LTR_Gypsy	X	19718540	19718544	1	Y	Y
Burdock_LTR_Gypsy	X	20736993	20736997	1	Y	Y
Burdock_LTR_Gypsy	X	3094046	3094050	0	Y	Y
Burdock_LTR_Gypsy	X	3194334	3194338	1	Y	Y
Burdock_LTR_Gypsy	X	4468582	4468586	0	Y	Y
Burdock_LTR_Gypsy	X	7299459	7299463	0	Y	Y
Burdock_LTR_Gypsy	X	8086687	8086691	0	Y	Y
Burdock_LTR_Gypsy	X	8308852	8308856	1	Y	Y
Burdock_LTR_Gypsy	X	895086	895090	1	Y	Y
Burdock_LTR_Gypsy	2L	11639555	11639559	1	Y	N
Burdock_LTR_Gypsy	2L	14002426	14002430	0	Y	N
Burdock_LTR_Gypsy	2L	14641727	14641733	0	Y	N
Burdock_LTR_Gypsy	2L	14749591	14749595	1	Y	N
Burdock_LTR_Gypsy	2L	17336522	17336526	0	Y	N
Burdock_LTR_Gypsy	2L	18475102	18475106	1	Y	N
Burdock_LTR_Gypsy	2L	21863390	21863394	1	Y	N
Burdock_LTR_Gypsy	2L	22390650	22390654	1	Y	N
Burdock_LTR_Gypsy	2L	22968302	22968306	1	Y	N
Burdock_LTR_Gypsy	2L	2683026	2683030	1	Y	N
Burdock_LTR_Gypsy	2L	2845485	2845489	1	Y	N
Burdock_LTR_Gypsy	2L	522388	522390	0	Y	N
Burdock_LTR_Gypsy	2R	12859837	12859841	1	Y	N
Burdock_LTR_Gypsy	2R	13205132	13205138	0	Y	N
Burdock_LTR_Gypsy	2R	16468081	16468087	0	Y	N
Burdock_LTR_Gypsy	2R	18365859	18365865	0	Y	N
Burdock_LTR_Gypsy	2R	20358415	20358419	0	Y	N
Burdock_LTR_Gypsy	2R	3971315	3971319	0	Y	N
Burdock_LTR_Gypsy	2R	6017293	6017297	1	Y	N
Burdock_LTR_Gypsy	2R	8671031	8671035	0	Y	N
Burdock_LTR_Gypsy	3L	12040227	12040231	0	Y	N
Burdock_LTR_Gypsy	3L	12676953	12676957	0	Y	N
Burdock_LTR_Gypsy	3L	1321537	1321541	0	Y	N
Burdock_LTR_Gypsy	3L	13976732	13976736	0	Y	N
Burdock_LTR_Gypsy	3L	14214170	14214174	0	Y	N
Burdock_LTR_Gypsy	3L	14469271	14469275	0	Y	N
Burdock_LTR_Gypsy	3L	17851064	17851068	0	Y	N
Burdock_LTR_Gypsy	3L	21989326	21989330	0	Y	N
Burdock_LTR_Gypsy	3L	22955912	22955916	0	Y	N
Burdock_LTR_Gypsy	3L	23730518	23730520	1	Y	N
Burdock_LTR_Gypsy	3L	23730540	23730546	0	Y	N
Burdock_LTR_Gypsy	3L	23730686	23730698	0	Y	N
Burdock_LTR_Gypsy	3L	23730688	23730689	1	Y	N
Burdock_LTR_Gypsy	3L	6771165	6771169	1	Y	N
Burdock_LTR_Gypsy	3L	7644178	7644182	0	Y	N
Burdock_LTR_Gypsy	3R	10199839	10199843	1	Y	N
Burdock_LTR_Gypsy	3R	17614754	17614758	1	Y	N
Burdock_LTR_Gypsy	3R	18982783	18982787	1	Y	N
Burdock_LTR_Gypsy	3R	22654492	22654498	0	Y	N
Burdock_LTR_Gypsy	3R	27484779	27484783	1	Y	N
Burdock_LTR_Gypsy	3R	4407812	4407816	1	Y	N
Burdock_LTR_Gypsy	3R	5259017	5259021	0	Y	N
Burdock_LTR_Gypsy	3R	7292430	7292434	1	Y	N
Burdock_LTR_Gypsy	3R	7548572	7548576	0	Y	N
Burdock_LTR_Gypsy	3R	7988605	7988609	1	Y	N
Burdock_LTR_Gypsy	3R	8267392	8267396	0	Y	N
Burdock_LTR_Gypsy	3R	8628248	8628252	1	Y	N
Burdock_LTR_Gypsy	3R	9713407	9713411	0	Y	N
Burdock_LTR_Gypsy	4	503106	503110	1	Y	N
Burdock_LTR_Gypsy	X	10327241	10327247	1	Y	N
Burdock_LTR_Gypsy	X	1162255	1162259	1	Y	N
Burdock_LTR_Gypsy	X	13735718	13735722	0	Y	N
Burdock_LTR_Gypsy	X	14262975	14262979	0	Y	N
Burdock_LTR_Gypsy	X	1648683	1648687	1	Y	N
Burdock_LTR_Gypsy	X	17423755	17423757	0	Y	N
Burdock_LTR_Gypsy	X	19053395	19053399	1	Y	N
Burdock_LTR_Gypsy	X	19707410	19707414	0	Y	N
Burdock_LTR_Gypsy	X	2036282	2036286	0	Y	N
Burdock_LTR_Gypsy	X	20827467	20827471	1	Y	N
Burdock_LTR_Gypsy	X	2244164	2244168	1	Y	N
Burdock_LTR_Gypsy	X	3449063	3449067	1	Y	N
Burdock_LTR_Gypsy	X	4039729	4039733	0	Y	N
Burdock_LTR_Gypsy	X	445048	445052	1	Y	N
Burdock_LTR_Gypsy	X	5235492	5235496	1	Y	N
Burdock_LTR_Gypsy	X	7431652	7431656	0	Y	N
Burdock_LTR_Gypsy	X	7597816	7597820	0	Y	N
Burdock_LTR_Gypsy	X	8166700	8166704	1	Y	N
Burdock_LTR_Gypsy	X	8229799	8229803	1	Y	N
Burdock_LTR_Gypsy	2L	2680439	2680443	1	N	Y
Burdock_LTR_Gypsy	2R	13205132	13205136	0	N	Y
Burdock_LTR_Gypsy	3R	369382	369386	1	N	Y
gtwin_LTR_Gypsy	2L	10265795	10265799	0	Y	Y
gtwin_LTR_Gypsy	3L	4409868	4409872	0	Y	Y
gtwin_LTR_Gypsy	2R	822039	822043	0	Y	N
gtwin_LTR_Gypsy	3L	24466170	24466174	1	Y	N
gtwin_LTR_Gypsy	3R	3176587	3176591	0	Y	N
gtwin_LTR_Gypsy	X	21635440	21635444	0	Y	N
gtwin_LTR_Gypsy	X	21635364	21635368	0	N	Y
gypsy_LTR_Gypsy	2L	13235122	13235126	0	Y	Y
gypsy_LTR_Gypsy	2L	22219580	22219584	0	Y	Y
gypsy_LTR_Gypsy	2R	11064628	11064632	0	Y	Y
gypsy_LTR_Gypsy	2R	135872	135876	1	Y	Y
gypsy_LTR_Gypsy	2R	2286001	2286005	0	Y	Y
gypsy_LTR_Gypsy	2R	2286159	2286163	0	Y	Y
gypsy_LTR_Gypsy	2R	4034491	4034495	1	Y	Y
gypsy_LTR_Gypsy	3L	15290933	15290937	0	Y	Y
gypsy_LTR_Gypsy	3L	22936253	22936257	0	Y	Y
gypsy_LTR_Gypsy	3R	12468879	12468883	1	Y	Y
gypsy_LTR_Gypsy	3R	25053690	25053694	0	Y	Y
gypsy_LTR_Gypsy	3R	27641697	27641701	0	Y	Y
gypsy_LTR_Gypsy	4	839044	839048	1	Y	Y
gypsy_LTR_Gypsy	X	17140239	17140243	0	Y	Y
gypsy_LTR_Gypsy	X	6173915	6173919	0	Y	Y
gypsy_LTR_Gypsy	2L	22300352	22300356	1	Y	N
gypsy_LTR_Gypsy	2L	22811241	22811245	0	Y	N
gypsy_LTR_Gypsy	2L	8521625	8521629	1	Y	N
gypsy_LTR_Gypsy	2R	1231114	1231118	1	Y	N
gypsy_LTR_Gypsy	2R	149496	149500	1	Y	N
gypsy_LTR_Gypsy	2R	21036590	21036594	0	Y	N
gypsy_LTR_Gypsy	2R	2286527	2286531	0	Y	N
gypsy_LTR_Gypsy	2R	2307661	2307665	0	Y	N
gypsy_LTR_Gypsy	3L	23059334	23059338	0	Y	N
gypsy_LTR_Gypsy	X	21633772	21633776	0	Y	N
gypsy_LTR_Gypsy	X	21647803	21647807	1	Y	N
gypsy_LTR_Gypsy	X	21648093	21648097	0	Y	N
gypsy_LTR_Gypsy	2R	2156658	2156662	0	N	Y
gypsy_LTR_Gypsy	3L	23265714	23265718	0	N	Y
gypsy_LTR_Gypsy	3L	23265714	23265718	1	N	Y
gypsy_LTR_Gypsy	3L	23410625	23410629	1	N	Y
HMS-Beagle_LTR_Gypsy	2L	11932118	11932122	1	Y	Y
HMS-Beagle_LTR_Gypsy	2L	12959962	12959966	1	Y	Y
HMS-Beagle_LTR_Gypsy	2L	13556330	13556334	1	Y	Y
HMS-Beagle_LTR_Gypsy	2L	14506992	14506996	0	Y	Y
HMS-Beagle_LTR_Gypsy	2L	1475046	1475050	1	Y	Y
HMS-Beagle_LTR_Gypsy	2L	16361825	16361827	0	Y	Y
HMS-Beagle_LTR_Gypsy	2L	16599794	16599798	0	Y	Y
HMS-Beagle_LTR_Gypsy	2L	16616852	16616856	0	Y	Y
HMS-Beagle_LTR_Gypsy	2L	17456430	17456434	0	Y	Y
HMS-Beagle_LTR_Gypsy	2L	20710760	20710764	1	Y	Y
HMS-Beagle_LTR_Gypsy	2L	22392250	22392254	0	Y	Y
HMS-Beagle_LTR_Gypsy	2L	2634677	2634681	1	Y	Y
HMS-Beagle_LTR_Gypsy	2L	6089871	6089875	0	Y	Y
HMS-Beagle_LTR_Gypsy	2R	14279160	14279164	0	Y	Y
HMS-Beagle_LTR_Gypsy	2R	19405711	19405715	0	Y	Y
HMS-Beagle_LTR_Gypsy	2R	204086	204090	0	Y	Y
HMS-Beagle_LTR_Gypsy	2R	4673843	4673847	0	Y	Y
HMS-Beagle_LTR_Gypsy	2R	5259349	5259353	0	Y	Y
HMS-Beagle_LTR_Gypsy	2R	6194617	6194621	0	Y	Y
HMS-Beagle_LTR_Gypsy	2R	8330539	8330543	0	Y	Y
HMS-Beagle_LTR_Gypsy	3L	12797400	12797404	0	Y	Y
HMS-Beagle_LTR_Gypsy	3L	13861276	13861280	0	Y	Y
HMS-Beagle_LTR_Gypsy	3L	14651881	14651885	1	Y	Y
HMS-Beagle_LTR_Gypsy	3L	16005464	16005468	0	Y	Y
HMS-Beagle_LTR_Gypsy	3L	18805900	18805904	0	Y	Y
HMS-Beagle_LTR_Gypsy	3L	18872586	18872590	1	Y	Y
HMS-Beagle_LTR_Gypsy	3L	24289298	24289302	0	Y	Y
HMS-Beagle_LTR_Gypsy	3L	2698504	2698508	1	Y	Y
HMS-Beagle_LTR_Gypsy	3L	4926040	4926044	1	Y	Y
HMS-Beagle_LTR_Gypsy	3L	5991280	5991284	1	Y	Y
HMS-Beagle_LTR_Gypsy	3L	6607063	6607067	1	Y	Y
HMS-Beagle_LTR_Gypsy	3L	8313562	8313566	0	Y	Y
HMS-Beagle_LTR_Gypsy	3R	11590213	11590217	0	Y	Y
HMS-Beagle_LTR_Gypsy	3R	14170616	14170620	0	Y	Y
HMS-Beagle_LTR_Gypsy	3R	15216237	15216241	0	Y	Y
HMS-Beagle_LTR_Gypsy	3R	15560595	15560599	1	Y	Y
HMS-Beagle_LTR_Gypsy	3R	16346474	16346478	0	Y	Y
HMS-Beagle_LTR_Gypsy	3R	21539804	21539808	1	Y	Y
HMS-Beagle_LTR_Gypsy	3R	21725162	21725166	1	Y	Y
HMS-Beagle_LTR_Gypsy	3R	22289067	22289071	0	Y	Y
HMS-Beagle_LTR_Gypsy	3R	22645005	22645011	0	Y	Y
HMS-Beagle_LTR_Gypsy	3R	23643518	23643522	1	Y	Y
HMS-Beagle_LTR_Gypsy	3R	25187495	25187499	1	Y	Y
HMS-Beagle_LTR_Gypsy	3R	6493978	6493982	0	Y	Y
HMS-Beagle_LTR_Gypsy	4	1258362	1258366	0	Y	Y
HMS-Beagle_LTR_Gypsy	4	827802	827806	1	Y	Y
HMS-Beagle_LTR_Gypsy	X	12950355	12950359	1	Y	Y
HMS-Beagle_LTR_Gypsy	X	13298973	13298977	1	Y	Y
HMS-Beagle_LTR_Gypsy	X	15112264	15112268	0	Y	Y
HMS-Beagle_LTR_Gypsy	X	19315604	19315608	0	Y	Y
HMS-Beagle_LTR_Gypsy	X	19362146	19362150	0	Y	Y
HMS-Beagle_LTR_Gypsy	X	20237462	20237466	0	Y	Y
HMS-Beagle_LTR_Gypsy	X	22224342	22224346	1	Y	Y
HMS-Beagle_LTR_Gypsy	X	2370423	2370427	1	Y	Y
HMS-Beagle_LTR_Gypsy	X	3555706	3555710	1	Y	Y
HMS-Beagle_LTR_Gypsy	X	4660944	4660948	1	Y	Y
HMS-Beagle_LTR_Gypsy	2L	11777508	11777512	1	Y	N
HMS-Beagle_LTR_Gypsy	2L	17362040	17362044	0	Y	N
HMS-Beagle_LTR_Gypsy	2L	22328003	22328007	1	Y	N
HMS-Beagle_LTR_Gypsy	2L	22786642	22786646	0	Y	N
HMS-Beagle_LTR_Gypsy	2L	7501603	7501607	1	Y	N
HMS-Beagle_LTR_Gypsy	2R	15685067	15685071	0	Y	N
HMS-Beagle_LTR_Gypsy	2R	2369673	2369677	1	Y	N
HMS-Beagle_LTR_Gypsy	2R	4192834	4192838	0	Y	N
HMS-Beagle_LTR_Gypsy	2R	6084138	6084142	0	Y	N
HMS-Beagle_LTR_Gypsy	2R	6864266	6864270	1	Y	N
HMS-Beagle_LTR_Gypsy	2R	6871122	6871126	0	Y	N
HMS-Beagle_LTR_Gypsy	2R	8968412	8968416	0	Y	N
HMS-Beagle_LTR_Gypsy	3L	11699798	11699802	0	Y	N
HMS-Beagle_LTR_Gypsy	3L	23496338	23496342	1	Y	N
HMS-Beagle_LTR_Gypsy	3L	23730096	23730116	1	Y	N
HMS-Beagle_LTR_Gypsy	3L	23730250	23730260	1	Y	N
HMS-Beagle_LTR_Gypsy	3L	23730361	23730379	1	Y	N
HMS-Beagle_LTR_Gypsy	3L	23730516	23730519	0	Y	N
HMS-Beagle_LTR_Gypsy	3L	23730516	23730536	0	Y	N
HMS-Beagle_LTR_Gypsy	3L	23730542	23730544	0	Y	N
HMS-Beagle_LTR_Gypsy	3L	23730556	23730568	1	Y	N
HMS-Beagle_LTR_Gypsy	3L	23730568	23730570	0	Y	N
HMS-Beagle_LTR_Gypsy	3L	23730572	23730592	0	Y	N
HMS-Beagle_LTR_Gypsy	3L	23730580	23730591	1	Y	N
HMS-Beagle_LTR_Gypsy	3L	23730589	23730599	0	Y	N
HMS-Beagle_LTR_Gypsy	3L	23730605	23730608	0	Y	N
HMS-Beagle_LTR_Gypsy	3L	23730612	23730632	0	Y	N
HMS-Beagle_LTR_Gypsy	3L	23730628	23730629	0	Y	N
HMS-Beagle_LTR_Gypsy	3L	23730633	23730636	0	Y	N
HMS-Beagle_LTR_Gypsy	3L	23730644	23730664	1	Y	N
HMS-Beagle_LTR_Gypsy	3L	23730655	23730657	0	Y	N
HMS-Beagle_LTR_Gypsy	3L	23730656	23730676	0	Y	N
HMS-Beagle_LTR_Gypsy	3L	23730682	23730692	0	Y	N
HMS-Beagle_LTR_Gypsy	3L	23730689	23730695	1	Y	N
HMS-Beagle_LTR_Gypsy	3L	23730692	23730696	1	Y	N
HMS-Beagle_LTR_Gypsy	3L	23730700	23730706	1	Y	N
HMS-Beagle_LTR_Gypsy	3L	23730702	23730709	0	Y	N
HMS-Beagle_LTR_Gypsy	3L	23730705	23730724	1	Y	N
HMS-Beagle_LTR_Gypsy	3L	23730708	23730711	1	Y	N
HMS-Beagle_LTR_Gypsy	3L	23963505	23963509	1	Y	N
HMS-Beagle_LTR_Gypsy	3L	23989644	23989648	1	Y	N
HMS-Beagle_LTR_Gypsy	3L	8313562	8313568	0	Y	N
HMS-Beagle_LTR_Gypsy	3R	11294929	11294933	1	Y	N
HMS-Beagle_LTR_Gypsy	3R	16346474	16346480	0	Y	N
HMS-Beagle_LTR_Gypsy	3R	24268204	24268208	0	Y	N
HMS-Beagle_LTR_Gypsy	3R	24538664	24538666	1	Y	N
HMS-Beagle_LTR_Gypsy	3R	27111694	27111698	0	Y	N
HMS-Beagle_LTR_Gypsy	3R	3947637	3947641	1	Y	N
HMS-Beagle_LTR_Gypsy	3R	8678363	8678367	1	Y	N
HMS-Beagle_LTR_Gypsy	3R	970833	970837	0	Y	N
HMS-Beagle_LTR_Gypsy	X	13262394	13262400	1	Y	N
HMS-Beagle_LTR_Gypsy	X	14752956	14752960	1	Y	N
HMS-Beagle_LTR_Gypsy	X	159679	159683	0	Y	N
HMS-Beagle_LTR_Gypsy	X	16703288	16703292	0	Y	N
HMS-Beagle_LTR_Gypsy	X	18017181	18017185	1	Y	N
HMS-Beagle_LTR_Gypsy	X	19893019	19893023	0	Y	N
HMS-Beagle_LTR_Gypsy	X	4986674	4986678	0	Y	N
HMS-Beagle_LTR_Gypsy	X	5168049	5168053	0	Y	N
HMS-Beagle_LTR_Gypsy	X	5751044	5751048	0	Y	N
HMS-Beagle_LTR_Gypsy	X	6406313	6406317	0	Y	N
HMS-Beagle_LTR_Gypsy	2R	10516426	10516430	0	N	Y
HMS-Beagle_LTR_Gypsy	3R	1347929	1347933	1	N	Y
HMS-Beagle_LTR_Gypsy	3R	17938876	17938880	0	N	Y
mdg1_LTR_Gypsy	2L	13092345	13092349	1	Y	Y
mdg1_LTR_Gypsy	2L	19561358	19561362	0	Y	Y
mdg1_LTR_Gypsy	2R	10822239	10822243	1	Y	Y
mdg1_LTR_Gypsy	3L	15882479	15882483	1	Y	Y
mdg1_LTR_Gypsy	3R	10362842	10362846	0	Y	Y
mdg1_LTR_Gypsy	3R	27176733	27176737	1	Y	Y
mdg1_LTR_Gypsy	3R	6988795	6988799	0	Y	Y
mdg1_LTR_Gypsy	X	20478916	20478920	1	Y	Y
mdg1_LTR_Gypsy	X	4924860	4924864	0	Y	Y
mdg1_LTR_Gypsy	2L	1046071	1046075	1	Y	N
mdg1_LTR_Gypsy	2L	10673518	10673522	0	Y	N
mdg1_LTR_Gypsy	2L	1090964	1090968	1	Y	N
mdg1_LTR_Gypsy	2L	11318567	11318571	0	Y	N
mdg1_LTR_Gypsy	2L	11668770	11668774	0	Y	N
mdg1_LTR_Gypsy	2L	11939421	11939425	0	Y	N
mdg1_LTR_Gypsy	2L	1216566	1216570	0	Y	N
mdg1_LTR_Gypsy	2L	12335238	12335242	0	Y	N
mdg1_LTR_Gypsy	2L	12468256	12468260	1	Y	N
mdg1_LTR_Gypsy	2L	13322618	13322622	1	Y	N
mdg1_LTR_Gypsy	2L	1339580	1339584	1	Y	N
mdg1_LTR_Gypsy	2L	14049148	14049152	0	Y	N
mdg1_LTR_Gypsy	2L	15228810	15228814	1	Y	N
mdg1_LTR_Gypsy	2L	15415547	15415551	0	Y	N
mdg1_LTR_Gypsy	2L	17870634	17870638	0	Y	N
mdg1_LTR_Gypsy	2L	18641522	18641526	0	Y	N
mdg1_LTR_Gypsy	2L	18671681	18671685	1	Y	N
mdg1_LTR_Gypsy	2L	18675693	18675697	0	Y	N
mdg1_LTR_Gypsy	2L	1921474	1921478	1	Y	N
mdg1_LTR_Gypsy	2L	19216992	19216996	0	Y	N
mdg1_LTR_Gypsy	2L	19287601	19287605	1	Y	N
mdg1_LTR_Gypsy	2L	19307380	19307384	0	Y	N
mdg1_LTR_Gypsy	2L	1955839	1955843	0	Y	N
mdg1_LTR_Gypsy	2L	20297644	20297648	1	Y	N
mdg1_LTR_Gypsy	2L	20542464	20542468	0	Y	N
mdg1_LTR_Gypsy	2L	20548763	20548767	1	Y	N
mdg1_LTR_Gypsy	2L	20607272	20607276	0	Y	N
mdg1_LTR_Gypsy	2L	22071061	22071065	1	Y	N
mdg1_LTR_Gypsy	2L	22210356	22210360	1	Y	N
mdg1_LTR_Gypsy	2L	2591842	2591846	0	Y	N
mdg1_LTR_Gypsy	2L	4132350	4132354	1	Y	N
mdg1_LTR_Gypsy	2L	4261602	4261606	1	Y	N
mdg1_LTR_Gypsy	2L	4275160	4275164	1	Y	N
mdg1_LTR_Gypsy	2L	5441604	5441608	1	Y	N
mdg1_LTR_Gypsy	2L	61533	61537	1	Y	N
mdg1_LTR_Gypsy	2L	6362194	6362198	0	Y	N
mdg1_LTR_Gypsy	2L	8243776	8243780	1	Y	N
mdg1_LTR_Gypsy	2L	9376201	9376205	1	Y	N
mdg1_LTR_Gypsy	2R	12320303	12320307	1	Y	N
mdg1_LTR_Gypsy	2R	12403262	12403266	1	Y	N
mdg1_LTR_Gypsy	2R	13938532	13938536	1	Y	N
mdg1_LTR_Gypsy	2R	14414895	14414899	0	Y	N
mdg1_LTR_Gypsy	2R	14964833	14964837	0	Y	N
mdg1_LTR_Gypsy	2R	16802184	16802188	0	Y	N
mdg1_LTR_Gypsy	2R	17131547	17131551	0	Y	N
mdg1_LTR_Gypsy	2R	1738882	1738886	0	Y	N
mdg1_LTR_Gypsy	2R	1829117	1829121	1	Y	N
mdg1_LTR_Gypsy	2R	18339005	18339009	0	Y	N
mdg1_LTR_Gypsy	2R	1842922	1842926	0	Y	N
mdg1_LTR_Gypsy	2R	18676559	18676563	0	Y	N
mdg1_LTR_Gypsy	2R	19010814	19010818	1	Y	N
mdg1_LTR_Gypsy	2R	20089824	20089828	0	Y	N
mdg1_LTR_Gypsy	2R	2595891	2595895	1	Y	N
mdg1_LTR_Gypsy	2R	2678812	2678816	0	Y	N
mdg1_LTR_Gypsy	2R	2711125	2711129	1	Y	N
mdg1_LTR_Gypsy	2R	4064560	4064564	0	Y	N
mdg1_LTR_Gypsy	2R	4271402	4271406	0	Y	N
mdg1_LTR_Gypsy	2R	4413737	4413741	0	Y	N
mdg1_LTR_Gypsy	2R	5520651	5520655	1	Y	N
mdg1_LTR_Gypsy	2R	9603840	9603844	1	Y	N
mdg1_LTR_Gypsy	3L	10169727	10169731	1	Y	N
mdg1_LTR_Gypsy	3L	10615801	10615805	0	Y	N
mdg1_LTR_Gypsy	3L	12857125	12857129	0	Y	N
mdg1_LTR_Gypsy	3L	12948626	12948630	1	Y	N
mdg1_LTR_Gypsy	3L	16364284	16364288	1	Y	N
mdg1_LTR_Gypsy	3L	17182350	17182354	0	Y	N
mdg1_LTR_Gypsy	3L	18461991	18461994	0	Y	N
mdg1_LTR_Gypsy	3L	18959410	18959414	1	Y	N
mdg1_LTR_Gypsy	3L	20310142	20310146	0	Y	N
mdg1_LTR_Gypsy	3L	20886719	20886723	1	Y	N
mdg1_LTR_Gypsy	3L	21116928	21116932	0	Y	N
mdg1_LTR_Gypsy	3L	22091410	22091414	1	Y	N
mdg1_LTR_Gypsy	3L	22699997	22700001	0	Y	N
mdg1_LTR_Gypsy	3L	22834794	22834798	0	Y	N
mdg1_LTR_Gypsy	3L	23051042	23051046	1	Y	N
mdg1_LTR_Gypsy	3L	23479565	23479569	0	Y	N
mdg1_LTR_Gypsy	3L	2354448	2354452	0	Y	N
mdg1_LTR_Gypsy	3L	24427308	24427312	0	Y	N
mdg1_LTR_Gypsy	3L	6257371	6257375	1	Y	N
mdg1_LTR_Gypsy	3L	7012079	7012083	0	Y	N
mdg1_LTR_Gypsy	3L	7407096	7407100	0	Y	N
mdg1_LTR_Gypsy	3L	8054648	8054652	1	Y	N
mdg1_LTR_Gypsy	3L	8748543	8748547	0	Y	N
mdg1_LTR_Gypsy	3L	9110647	9110651	1	Y	N
mdg1_LTR_Gypsy	3L	9754023	9754027	1	Y	N
mdg1_LTR_Gypsy	3R	10345758	10345762	0	Y	N
mdg1_LTR_Gypsy	3R	10352703	10352707	0	Y	N
mdg1_LTR_Gypsy	3R	10688054	10688058	1	Y	N
mdg1_LTR_Gypsy	3R	10904123	10904128	0	Y	N
mdg1_LTR_Gypsy	3R	10949069	10949073	1	Y	N
mdg1_LTR_Gypsy	3R	12607026	12607030	1	Y	N
mdg1_LTR_Gypsy	3R	12752848	12752852	1	Y	N
mdg1_LTR_Gypsy	3R	1280889	1280893	0	Y	N
mdg1_LTR_Gypsy	3R	12894669	12894673	0	Y	N
mdg1_LTR_Gypsy	3R	13248399	13248402	1	Y	N
mdg1_LTR_Gypsy	3R	13468081	13468085	0	Y	N
mdg1_LTR_Gypsy	3R	13649400	13649404	0	Y	N
mdg1_LTR_Gypsy	3R	13898838	13898842	1	Y	N
mdg1_LTR_Gypsy	3R	14601994	14601998	0	Y	N
mdg1_LTR_Gypsy	3R	16441577	16441581	0	Y	N
mdg1_LTR_Gypsy	3R	16470214	16470218	1	Y	N
mdg1_LTR_Gypsy	3R	18335389	18335393	0	Y	N
mdg1_LTR_Gypsy	3R	18578125	18578129	0	Y	N
mdg1_LTR_Gypsy	3R	18665867	18665871	1	Y	N
mdg1_LTR_Gypsy	3R	18873520	18873524	0	Y	N
mdg1_LTR_Gypsy	3R	1894666	1894670	1	Y	N
mdg1_LTR_Gypsy	3R	19659430	19659434	0	Y	N
mdg1_LTR_Gypsy	3R	21602012	21602016	0	Y	N
mdg1_LTR_Gypsy	3R	22263540	22263544	1	Y	N
mdg1_LTR_Gypsy	3R	23237622	23237626	1	Y	N
mdg1_LTR_Gypsy	3R	23360814	23360818	0	Y	N
mdg1_LTR_Gypsy	3R	23624871	23624875	0	Y	N
mdg1_LTR_Gypsy	3R	2406472	2406476	1	Y	N
mdg1_LTR_Gypsy	3R	24257618	24257622	0	Y	N
mdg1_LTR_Gypsy	3R	26124178	26124182	0	Y	N
mdg1_LTR_Gypsy	3R	26394956	26394960	0	Y	N
mdg1_LTR_Gypsy	3R	26683590	26683594	1	Y	N
mdg1_LTR_Gypsy	3R	27271888	27271892	0	Y	N
mdg1_LTR_Gypsy	3R	2832031	2832035	0	Y	N
mdg1_LTR_Gypsy	3R	3443036	3443040	0	Y	N
mdg1_LTR_Gypsy	3R	3458826	3458830	0	Y	N
mdg1_LTR_Gypsy	3R	3563260	3563264	0	Y	N
mdg1_LTR_Gypsy	3R	3894952	3894956	1	Y	N
mdg1_LTR_Gypsy	3R	507056	507060	1	Y	N
mdg1_LTR_Gypsy	3R	654490	654494	0	Y	N
mdg1_LTR_Gypsy	3R	7284659	7284664	0	Y	N
mdg1_LTR_Gypsy	3R	8262877	8262881	1	Y	N
mdg1_LTR_Gypsy	3R	8277209	8277213	0	Y	N
mdg1_LTR_Gypsy	3R	9300997	9301001	1	Y	N
mdg1_LTR_Gypsy	3R	9678208	9678212	0	Y	N
mdg1_LTR_Gypsy	4	1275840	1275844	0	Y	N
mdg1_LTR_Gypsy	X	10874207	10874211	0	Y	N
mdg1_LTR_Gypsy	X	11109816	11109820	0	Y	N
mdg1_LTR_Gypsy	X	11939081	11939085	1	Y	N
mdg1_LTR_Gypsy	X	1404005	1404009	0	Y	N
mdg1_LTR_Gypsy	X	1427764	1427768	1	Y	N
mdg1_LTR_Gypsy	X	18647675	18647679	0	Y	N
mdg1_LTR_Gypsy	X	19367007	19367011	0	Y	N
mdg1_LTR_Gypsy	X	19973922	19973926	1	Y	N
mdg1_LTR_Gypsy	X	574374	574378	1	Y	N
mdg1_LTR_Gypsy	X	7695396	7695400	1	Y	N
mdg1_LTR_Gypsy	X	9320072	9320076	1	Y	N
opus_LTR_Gypsy	2L	10110357	10110361	1	Y	Y
opus_LTR_Gypsy	2L	11573506	11573510	1	Y	Y
opus_LTR_Gypsy	2L	1167199	1167203	1	Y	Y
opus_LTR_Gypsy	2L	12234918	12234922	0	Y	Y
opus_LTR_Gypsy	2L	13233154	13233158	1	Y	Y
opus_LTR_Gypsy	2L	13346952	13346956	1	Y	Y
opus_LTR_Gypsy	2L	13516952	13516956	0	Y	Y
opus_LTR_Gypsy	2L	1448641	1448645	1	Y	Y
opus_LTR_Gypsy	2L	17222595	17222599	1	Y	Y
opus_LTR_Gypsy	2L	21063473	21063475	1	Y	Y
opus_LTR_Gypsy	2L	21590880	21590884	0	Y	Y
opus_LTR_Gypsy	2L	22271688	22271692	0	Y	Y
opus_LTR_Gypsy	2L	3561926	3561930	1	Y	Y
opus_LTR_Gypsy	2L	7077669	7077673	0	Y	Y
opus_LTR_Gypsy	2L	7108706	7108710	1	Y	Y
opus_LTR_Gypsy	2L	9970889	9970893	1	Y	Y
opus_LTR_Gypsy	2R	10465477	10465481	1	Y	Y
opus_LTR_Gypsy	2R	11348216	11348220	1	Y	Y
opus_LTR_Gypsy	2R	13644327	13644331	0	Y	Y
opus_LTR_Gypsy	2R	1486146	1486150	0	Y	Y
opus_LTR_Gypsy	2R	16840076	16840080	0	Y	Y
opus_LTR_Gypsy	2R	16910215	16910219	0	Y	Y
opus_LTR_Gypsy	2R	17940015	17940019	1	Y	Y
opus_LTR_Gypsy	2R	18236934	18236938	1	Y	Y
opus_LTR_Gypsy	2R	18242917	18242921	0	Y	Y
opus_LTR_Gypsy	2R	1825843	1825847	0	Y	Y
opus_LTR_Gypsy	2R	18464749	18464753	0	Y	Y
opus_LTR_Gypsy	2R	19549387	19549391	0	Y	Y
opus_LTR_Gypsy	2R	19968435	19968439	0	Y	Y
opus_LTR_Gypsy	2R	428213	428217	1	Y	Y
opus_LTR_Gypsy	2R	521237	521241	0	Y	Y
opus_LTR_Gypsy	2R	5541927	5541931	1	Y	Y
opus_LTR_Gypsy	2R	6295304	6295308	0	Y	Y
opus_LTR_Gypsy	2R	7622890	7622894	0	Y	Y
opus_LTR_Gypsy	2R	8351049	8351053	1	Y	Y
opus_LTR_Gypsy	2R	996626	996630	0	Y	Y
opus_LTR_Gypsy	3L	10925973	10925977	0	Y	Y
opus_LTR_Gypsy	3L	11347663	11347667	1	Y	Y
opus_LTR_Gypsy	3L	12403383	12403387	1	Y	Y
opus_LTR_Gypsy	3L	13291734	13291738	0	Y	Y
opus_LTR_Gypsy	3L	13881663	13881667	1	Y	Y
opus_LTR_Gypsy	3L	14117236	14117240	1	Y	Y
opus_LTR_Gypsy	3L	14759510	14759514	0	Y	Y
opus_LTR_Gypsy	3L	15271283	15271287	0	Y	Y
opus_LTR_Gypsy	3L	16718658	16718664	1	Y	Y
opus_LTR_Gypsy	3L	18145703	18145707	1	Y	Y
opus_LTR_Gypsy	3L	18261630	18261634	1	Y	Y
opus_LTR_Gypsy	3L	19199646	19199650	1	Y	Y
opus_LTR_Gypsy	3L	19208179	19208183	0	Y	Y
opus_LTR_Gypsy	3L	19992638	19992642	1	Y	Y
opus_LTR_Gypsy	3L	20311016	20311020	0	Y	Y
opus_LTR_Gypsy	3L	21268903	21268907	1	Y	Y
opus_LTR_Gypsy	3L	21725285	21725289	0	Y	Y
opus_LTR_Gypsy	3L	22116390	22116394	1	Y	Y
opus_LTR_Gypsy	3L	24159211	24159215	0	Y	Y
opus_LTR_Gypsy	3L	24467226	24467230	0	Y	Y
opus_LTR_Gypsy	3L	2686444	2686448	0	Y	Y
opus_LTR_Gypsy	3L	3341474	3341478	0	Y	Y
opus_LTR_Gypsy	3L	493904	493908	1	Y	Y
opus_LTR_Gypsy	3L	5531262	5531266	1	Y	Y
opus_LTR_Gypsy	3L	7479400	7479404	0	Y	Y
opus_LTR_Gypsy	3L	8193737	8193741	0	Y	Y
opus_LTR_Gypsy	3L	9957659	9957663	0	Y	Y
opus_LTR_Gypsy	3R	10031939	10031943	0	Y	Y
opus_LTR_Gypsy	3R	10223757	10223761	1	Y	Y
opus_LTR_Gypsy	3R	11439155	11439159	0	Y	Y
opus_LTR_Gypsy	3R	11637627	11637631	0	Y	Y
opus_LTR_Gypsy	3R	1253317	1253321	0	Y	Y
opus_LTR_Gypsy	3R	13419604	13419608	0	Y	Y
opus_LTR_Gypsy	3R	14965166	14965170	1	Y	Y
opus_LTR_Gypsy	3R	16837203	16837207	0	Y	Y
opus_LTR_Gypsy	3R	17566788	17566792	0	Y	Y
opus_LTR_Gypsy	3R	17758919	17758923	1	Y	Y
opus_LTR_Gypsy	3R	18834662	18834664	0	Y	Y
opus_LTR_Gypsy	3R	21668362	21668366	0	Y	Y
opus_LTR_Gypsy	3R	22473344	22473348	1	Y	Y
opus_LTR_Gypsy	3R	22644637	22644641	0	Y	Y
opus_LTR_Gypsy	3R	23913263	23913267	0	Y	Y
opus_LTR_Gypsy	3R	24703563	24703567	1	Y	Y
opus_LTR_Gypsy	3R	25157305	25157309	0	Y	Y
opus_LTR_Gypsy	3R	25416882	25416886	1	Y	Y
opus_LTR_Gypsy	3R	27458908	27458912	0	Y	Y
opus_LTR_Gypsy	3R	2993898	2993902	0	Y	Y
opus_LTR_Gypsy	3R	323617	323621	1	Y	Y
opus_LTR_Gypsy	3R	3339206	3339210	1	Y	Y
opus_LTR_Gypsy	3R	4377230	4377234	0	Y	Y
opus_LTR_Gypsy	3R	4410592	4410596	0	Y	Y
opus_LTR_Gypsy	3R	5037052	5037056	1	Y	Y
opus_LTR_Gypsy	3R	5119371	5119375	0	Y	Y
opus_LTR_Gypsy	3R	5126526	5126530	1	Y	Y
opus_LTR_Gypsy	3R	5703451	5703455	1	Y	Y
opus_LTR_Gypsy	3R	5776722	5776726	1	Y	Y
opus_LTR_Gypsy	3R	6234458	6234462	0	Y	Y
opus_LTR_Gypsy	3R	6756655	6756659	0	Y	Y
opus_LTR_Gypsy	3R	6840641	6840645	1	Y	Y
opus_LTR_Gypsy	3R	69351	69355	0	Y	Y
opus_LTR_Gypsy	3R	7852866	7852870	0	Y	Y
opus_LTR_Gypsy	3R	9072471	9072475	1	Y	Y
opus_LTR_Gypsy	3R	9597039	9597043	0	Y	Y
opus_LTR_Gypsy	3R	978565	978569	1	Y	Y
opus_LTR_Gypsy	X	10323654	10323658	1	Y	Y
opus_LTR_Gypsy	X	12293964	12293968	1	Y	Y
opus_LTR_Gypsy	X	12399049	12399053	1	Y	Y
opus_LTR_Gypsy	X	13043649	13043653	0	Y	Y
opus_LTR_Gypsy	X	13809980	13809984	1	Y	Y
opus_LTR_Gypsy	X	17365062	17365066	1	Y	Y
opus_LTR_Gypsy	X	19357892	19357896	0	Y	Y
opus_LTR_Gypsy	X	20410200	20410204	0	Y	Y
opus_LTR_Gypsy	X	21117967	21117971	1	Y	Y
opus_LTR_Gypsy	X	21620660	21620664	1	Y	Y
opus_LTR_Gypsy	X	21682553	21682557	1	Y	Y
opus_LTR_Gypsy	X	21980970	21980974	1	Y	Y
opus_LTR_Gypsy	X	22337519	22337525	1	Y	Y
opus_LTR_Gypsy	X	4639197	4639201	1	Y	Y
opus_LTR_Gypsy	X	5452108	5452112	1	Y	Y
opus_LTR_Gypsy	X	6994982	6994986	1	Y	Y
opus_LTR_Gypsy	X	8211027	8211031	1	Y	Y
opus_LTR_Gypsy	X	8363898	8363902	0	Y	Y
opus_LTR_Gypsy	2L	10234579	10234583	1	Y	N
opus_LTR_Gypsy	2L	115231	115235	0	Y	N
opus_LTR_Gypsy	2L	11595488	11595492	1	Y	N
opus_LTR_Gypsy	2L	13001087	13001091	1	Y	N
opus_LTR_Gypsy	2L	15455082	15455084	0	Y	N
opus_LTR_Gypsy	2L	19324505	19324509	1	Y	N
opus_LTR_Gypsy	2L	20915483	20915487	0	Y	N
opus_LTR_Gypsy	2L	21664866	21664870	1	Y	N
opus_LTR_Gypsy	2L	21732203	21732207	0	Y	N
opus_LTR_Gypsy	2L	21963555	21963559	0	Y	N
opus_LTR_Gypsy	2L	22658482	22658486	0	Y	N
opus_LTR_Gypsy	2L	22691291	22691295	1	Y	N
opus_LTR_Gypsy	2L	22792923	22792927	1	Y	N
opus_LTR_Gypsy	2L	259038	259042	1	Y	N
opus_LTR_Gypsy	2L	3444170	3444174	1	Y	N
opus_LTR_Gypsy	2L	3737849	3737853	1	Y	N
opus_LTR_Gypsy	2L	4158694	4158698	0	Y	N
opus_LTR_Gypsy	2L	4431879	4431881	1	Y	N
opus_LTR_Gypsy	2L	4799445	4799449	1	Y	N
opus_LTR_Gypsy	2L	6148029	6148033	0	Y	N
opus_LTR_Gypsy	2L	6510695	6510699	1	Y	N
opus_LTR_Gypsy	2L	6747413	6747417	1	Y	N
opus_LTR_Gypsy	2L	7111425	7111429	0	Y	N
opus_LTR_Gypsy	2L	8185573	8185577	0	Y	N
opus_LTR_Gypsy	2L	9850440	9850444	1	Y	N
opus_LTR_Gypsy	2L	9850444	9850448	1	Y	N
opus_LTR_Gypsy	2R	10280751	10280755	0	Y	N
opus_LTR_Gypsy	2R	10286876	10286880	1	Y	N
opus_LTR_Gypsy	2R	10469019	10469021	1	Y	N
opus_LTR_Gypsy	2R	10609020	10609029	1	Y	N
opus_LTR_Gypsy	2R	1153493	1153497	0	Y	N
opus_LTR_Gypsy	2R	12400439	12400443	0	Y	N
opus_LTR_Gypsy	2R	12635349	12635353	0	Y	N
opus_LTR_Gypsy	2R	12710534	12710538	0	Y	N
opus_LTR_Gypsy	2R	12971233	12971237	1	Y	N
opus_LTR_Gypsy	2R	15051412	15051416	1	Y	N
opus_LTR_Gypsy	2R	17877391	17877395	0	Y	N
opus_LTR_Gypsy	2R	19003560	19003564	1	Y	N
opus_LTR_Gypsy	2R	20108142	20108146	0	Y	N
opus_LTR_Gypsy	2R	20433265	20433269	0	Y	N
opus_LTR_Gypsy	2R	21085621	21085625	1	Y	N
opus_LTR_Gypsy	2R	2320204	2320208	0	Y	N
opus_LTR_Gypsy	2R	3339913	3339917	0	Y	N
opus_LTR_Gypsy	2R	3483244	3483248	0	Y	N
opus_LTR_Gypsy	2R	6143506	6143512	0	Y	N
opus_LTR_Gypsy	2R	6277736	6277740	1	Y	N
opus_LTR_Gypsy	2R	663773	663777	0	Y	N
opus_LTR_Gypsy	2R	6672588	6672592	1	Y	N
opus_LTR_Gypsy	2R	7624733	7624737	0	Y	N
opus_LTR_Gypsy	2R	8432921	8432925	1	Y	N
opus_LTR_Gypsy	2R	9129924	9129928	0	Y	N
opus_LTR_Gypsy	2R	9729597	9729601	1	Y	N
opus_LTR_Gypsy	3L	11841469	11841473	0	Y	N
opus_LTR_Gypsy	3L	11907737	11907741	1	Y	N
opus_LTR_Gypsy	3L	12979539	12979545	1	Y	N
opus_LTR_Gypsy	3L	13532578	13532582	1	Y	N
opus_LTR_Gypsy	3L	13747723	13747727	0	Y	N
opus_LTR_Gypsy	3L	14295337	14295343	1	Y	N
opus_LTR_Gypsy	3L	16133286	16133290	1	Y	N
opus_LTR_Gypsy	3L	16735044	16735048	0	Y	N
opus_LTR_Gypsy	3L	16745382	16745386	0	Y	N
opus_LTR_Gypsy	3L	16860276	16860280	0	Y	N
opus_LTR_Gypsy	3L	17106504	17106508	1	Y	N
opus_LTR_Gypsy	3L	18519287	18519291	1	Y	N
opus_LTR_Gypsy	3L	19066882	19066886	0	Y	N
opus_LTR_Gypsy	3L	19250921	19250927	0	Y	N
opus_LTR_Gypsy	3L	21353777	21353781	0	Y	N
[truncated: 512 more rows]
