# Supplementary material for: Whole Genome Resequencing Reveals Natural Target Site Preferences of Transposable Elements in Drosophila melanogaster
Source: PLoS One. 2012 Feb 9;7(2):e30008. doi: 10.1371/journal.pone.0030008 (PMC3276498; doi:10.1371/journal.pone.0030008)
Supplement: File S6 — TSMs for 22 D. melanogaster TE families. Position frequency matrices for the TSM for 22 D. melanogaster TE families based on the Illumina platform. (TXT) [file pone.0030008.s008.txt]

# TIR/hAT/hobo
#Matrix
A|	307	398	410	393	100	320	128	441	361	911	105	472	265	346
C|	194	196	286	158	106	237	464	171	318	51	526	0	347	386
G|	377	344	0	537	50	272	165	450	224	127	176	317	173	165
T|	320	260	502	110	942	369	441	136	295	109	391	409	413	301


# TIR/P/1360
#Matrix
A|	157	69	136	37	20	88	78	120	216	16	59	57	101
C|	9	71	88	49	45	45	65	29	7	179	2	61	12
G|	15	72	1	190	3	23	48	53	40	51	90	89	11
T|	98	67	54	3	211	123	88	77	16	33	128	72	155


# TIR/P/P-element
#Matrix
A|	582	306	502	206	122	126	101	391	351	502	89	354	475	399
C|	103	248	338	299	243	614	530	186	147	317	640	13	221	127
G|	143	235	0	639	330	123	179	549	589	261	274	364	243	116
T|	398	437	386	82	531	363	416	100	139	146	223	495	287	584


# TIR/Pogo/pogo
#Matrix
A|	524	467	624	4	889	151	382	281
C|	34	16	105	0	2	2	43	54
G|	66	40	0	1	1	88	16	17
T|	271	372	166	890	3	654	454	543


# TIR/Tc1/S-element
#Matrix
A|	23	2	24	0	25	0	10	0
C|	1	13	1	0	0	0	1	0
G|	0	1	0	0	0	1	12	1
T|	1	9	0	25	0	24	2	24


# TIR/Transib/hopper
#Matrix
A|	100	172	145	8	360	132	53	24	36	96	99
C|	186	91	355	472	36	154	78	36	0	173	148
G|	159	177	0	39	72	151	33	459	350	106	171
T|	88	93	33	14	65	96	369	14	147	158	115


# LTR/Gypsy/412
#Matrix
A|	187	157	0	201	101	227	12	292	132	142
C|	32	58	84	163	116	50	173	116	129	121
G|	104	137	108	133	56	113	127	90	52	35
T|	175	146	306	1	225	108	186	0	185	200


# LTR/Gypsy/blood
#Matrix
A|	156	144	0	166	59	197	32	241	117	97
C|	27	45	69	94	95	40	134	64	88	105
G|	92	74	63	118	26	66	30	72	39	30
T|	103	115	246	0	198	75	182	1	134	146


# LTR/Gypsy/mdg1
#Matrix
A|	67	51	0	53	39	75	9	87	51	53
C|	11	16	28	43	24	12	42	25	36	25
G|	28	40	27	48	11	31	34	34	14	6
T|	40	39	91	2	72	28	61	0	45	62


# LTR/Gypsy/Stalker2
#Matrix
A|	26	28	0	39	18	47	10	52	18	33
C|	3	5	24	18	22	13	29	13	27	16
G|	19	30	9	24	8	11	0	18	7	4
T|	36	21	51	3	36	13	45	1	32	31


# LTR/Gypsy/Tabor
#Matrix
A|	52	41	0	55	19	54	2	81	29	33
C|	9	19	28	44	31	20	39	25	39	37
G|	33	37	26	39	9	36	33	32	22	9
T|	44	41	84	0	79	28	64	0	48	59


# LTR/Gypsy/Burdock
#Matrix
A|	325	12	287	0	361	0	481	0	394	26
C|	7	67	4	0	2	146	0	166	14	154
G|	122	12	190	0	118	0	0	2	52	6
T|	27	390	0	481	0	335	0	313	21	295


# LTR/Gypsy/gtwin
#Matrix
A|	11	2	12	0	10	0	18	0	16	3
C|	2	3	0	0	0	5	1	3	1	7
G|	6	1	7	0	9	0	0	0	2	2
T|	0	13	0	19	0	14	0	16	0	7


# LTR/Gypsy/gypsy
#Matrix
A|	38	7	52	2	51	0	90	0	59	6
C|	10	25	1	0	2	39	1	39	1	36
G|	34	5	39	1	39	3	1	4	24	6
T|	10	55	0	89	0	50	0	49	8	44


# LTR/Gypsy/HMS-Beagle
#Matrix
A|	168	15	264	0	247	0	319	0	199	84
C|	12	75	2	0	1	66	1	59	19	76
G|	73	26	54	0	72	1	0	2	94	15
T|	67	204	0	320	0	253	0	259	8	145


# LTR/Gypsy/opus
#Matrix
A|	762	97	1024	2	786	42	1028	2	642	216
C|	4	244	1	1	26	150	1	0	34	36
G|	47	36	5	0	160	25	1	0	255	8
T|	217	653	0	1027	58	813	0	1028	99	770


# LTR/Gypsy/297
#Matrix
A|	0	16	2	19	1	18	0	1	1	17
C|	0	0	16	0	0	0	0	0	0	0
G|	2	1	1	0	0	1	1	17	1	1
T|	17	2	0	0	18	0	18	1	17	1


# LTR/Gypsy/Quasimodo
#Matrix
A|	2	6	1	9	0	9	0	1	1	9
C|	0	0	8	0	0	0	0	0	0	0
G|	0	2	0	0	0	0	0	7	0	0
T|	7	1	0	0	9	0	9	1	8	0


# LTR/Gypsy/Transpac
#Matrix
A|	55	60	62	193	7	195	3	0	57	74
C|	37	29	96	8	3	2	5	49	57	39
G|	55	48	44	0	3	0	0	90	34	39
T|	55	65	0	1	189	5	194	63	54	50


# LTR/Pao/3S18
#Matrix
A|	74	53	1	60	27	39	60	3	63	46	46
C|	0	17	17	31	33	16	16	36	33	6	0
G|	1	4	32	28	8	27	20	29	19	7	0
T|	44	45	69	0	51	37	23	51	4	60	73


# LTR/Pao/Max-element
#Matrix
A|	46	29	0	44	38	31	38	4	45	66	35
C|	0	5	23	30	26	25	10	33	30	2	6
G|	13	2	28	24	8	17	10	29	23	9	1
T|	41	64	49	2	28	27	42	34	2	23	58


# LTR/Pao/roo
#Matrix
A|	121	57	0	55	37	54	86	9	84	67	64
C|	1	40	24	64	47	37	21	64	66	21	12
G|	10	25	80	63	28	40	38	63	38	43	4
T|	61	71	89	11	81	62	48	57	5	62	113
